# Supplementary material for: Multi-omic characterization of a soil microbial consortium reveals critical role of succinate and glutamate metabolism during calcium carbonate precipitation
Source: BMC Biotechnol. 2026 Jun 23;26:80. doi: 10.1186/s12896-026-01136-y (PMC13292334; doi:10.1186/s12896-026-01136-y)
Supplement: Supplementary file 2 — Supplementary Material 2: Supplementary Table 1. Optimum generation time, optimum temperature, and genome size as found in literature reviews as well as through genomic reconstruction. Supplementary Table 2. Complete table of gene expression given different CSC-A communities (without Curtobacterium vs. without Rhodococcus) when grown in urea-rich media, inclusive of genes unable to be mapped to the KEGG ortholog database. Supplementary Table 3. Global gene expression levels, normalized with DESeq2. Supplementary Table 4. Metadata information for RNA-seq data. Supplementary Table 5. Global metabolite abundance levels. Supplementary Table 6. GSEA results for transcriptome of CSC-A when grown in urea. Supplementary Table 7. Reactions predicted from multi-omic analysis. [file 12896_2026_1136_MOESM2_ESM.xlsx]

## Sheet: Table S1
Supplementary Table 1.Optimum generation time, optimum temperature, and genome size as found in literature reviews as well as through genomic reconstruction.
	Minumum Generation Time (h-1)	Optimum Temperature	Genome Size (bp)	GC %
Rhodococcus qingshengii	1.15937	24.3438	7180425	62.4
Microbacterium sp.	1.24205	31.8267	3928655	68.4
Bacillus toyensis	0.358061	31.9429	5356088	35.1
Curtobacterium flaccumfaciens	2.1085	34.1157	3807720	71

## Sheet: Table S2
Table S2.Complete table of gene expression given different CSC-A communities (No Curtobacterium or No Rhodococcus) when grown in urea-rich media, inclusive of genes unable to be mapped to the KEGG ortholog database.
No C. flaccumfaciens
Time Point	Locus_ID	Kegg Orthology Annotation	Log2FoldChange
0 hours	HBOIFM_18730	linearmycin/streptolysin S transport system ATP-binding protein	6.30789
0 hours	HBOIFM_22375	response regulator aspartate phosphatase C [EC:3.1.-.-]	6.09585
0 hours	HBOIFM_17360	stage II sporulation protein P	5.97438
0 hours	HBOIFM_15590	NA	5.88486
0 hours	HBOIFM_15280	pyrroline-5-carboxylate reductase [EC:1.5.1.2]	5.81264
0 hours	HBOIFM_16640	phosphoglycolate phosphatase [EC:3.1.3.18]	5.7643
0 hours	HBOIFM_18725	linearmycin/streptolysin S transport system permease protein	5.59114
0 hours	HBOIFM_09410	NA	5.53024
0 hours	HBOIFM_01440	cellobiose PTS system EIIB component [EC:2.7.1.196 2.7.1.205]	5.44906
0 hours	HBOIFM_16010	isochorismate synthase [EC:5.4.4.2]	5.44577
0 hours	HBOIFM_18720	linearmycin/streptolysin S transport system permease protein	5.44193
0 hours	HBOIFM_06125	competence protein ComGB	5.43722
0 hours	HBOIFM_16645	NA	5.38645
0 hours	HBOIFM_28850	NA	5.37597
0 hours	HBOIFM_04065	NA	5.36221
0 hours	HBOIFM_14020	putative hydrolase of the HAD superfamily	5.35528
0 hours	HBOIFM_04540	NA	5.30338
0 hours	HBOIFM_09850	ATP-binding cassette, subfamily B, bacterial CylB	5.2994
0 hours	HBOIFM_04035	2-hydroxy-6-oxo-6-(2'-carboxyphenyl)-hexa-2,4-dienoate hydrolase [EC:3.7.1.-]	5.23178
0 hours	PGEDEG_07300	flagellar motor switch protein	-5.49801
0 hours	HBOIFM_17000	MFS transporter, NNP family, nitrate/nitrite transporter	-5.52746
0 hours	PGEDEG_13620	aminoglycoside 3'-phosphotransferase III	-5.5707
0 hours	PGEDEG_11105	NA	-5.61704
0 hours	PGEDEG_14830	nitrate reductase / nitrite oxidoreductase, beta subunit	-5.7019
0 hours	HBOIFM_17045	nitrate reductase / nitrite oxidoreductase, beta subunit	-5.70583
0 hours	KXIUOE_32150	NA	-5.72968
0 hours	PGEDEG_14845	MFS transporter, NNP family, nitrate/nitrite transporter	-5.78444
0 hours	PGEDEG_07305	flagellar protein	-5.82404
0 hours	KXIUOE_26185	geraniol dehydrogenase	-5.84863
0 hours	PGEDEG_07320	flagellar biosynthesis protein	-5.9433
0 hours	KXIUOE_12855	O157-antigen biosynthesis glycosyltransferase	-6.13201
0 hours	HBOIFM_01930	carbonic anhydrase	-6.21387
0 hours	KXIUOE_13720	periplasmic copper chaperone A	-6.40428
0 hours	PGEDEG_02535	pyridoxal 5'-phosphate synthase pdxS subunit	-6.40966
0 hours	PGEDEG_07250	4-aminobutyrate aminotransferase / (S)-3-amino-2-methylpropionate transaminase / 5-aminovalerate transaminase	-6.50496
0 hours	PGEDEG_08340	NA	-6.67338
0 hours	PGEDEG_14840	nitrate reductase gamma subunit [EC:1.7.5.1 1.7.99.-]	-7.01916
0 hours	PGEDEG_14835	nitrate reductase molybdenum cofactor assembly chaperone NarJ/NarW	-7.9595
24 hours	KXIUOE_07420	NA	-4.60258
24 hours	KXIUOE_10170	3-oxoacid CoA-transferase subunit A [EC:2.8.3.5]	-4.45667
24 hours	KXIUOE_10165	3-oxoacid CoA-transferase subunit B [EC:2.8.3.5]	-4.05733
24 hours	KXIUOE_26690	NA	-4.03242
24 hours	KXIUOE_10175	citrate lyase subunit beta / citryl-CoA lyase	-4.0291
24 hours	KXIUOE_32150	NA	-4.01453
24 hours	KXIUOE_26685	NA	-4.0128
24 hours	KXIUOE_07415	NA	-3.92779
24 hours	KXIUOE_09550	NA	-3.70853
24 hours	KXIUOE_16460	NA	-3.70548
24 hours	KXIUOE_09575	NA	-3.65379
24 hours	KXIUOE_26600	ABC-2 type transport system permease protein	-3.63777
24 hours	KXIUOE_09565	NA	-3.62401
24 hours	KXIUOE_09545	threonine dehydratase [EC:4.3.1.19]	-3.59961
24 hours	KXIUOE_09560	NAD(P)H dehydrogenase (quinone) [EC:1.6.5.2]	-3.5381
48 hours	HBOIFM_19930	na	5.66009
48 hours	HBOIFM_26945	small subunit ribosomal protein S14	4.91001
48 hours	HBOIFM_27020	elongation factor Tu	4.66858
48 hours	HBOIFM_05125	large subunit ribosomal protein	4.65446
48 hours	KXIUOE_11495	NA	4.56455
48 hours	HBOIFM_26975	large subunit ribosomal protein L16	4.30526
48 hours	HBOIFM_01850	enolase 1/2/3 [EC:4.2.1.11]	4.13621
48 hours	HBOIFM_29000	NA	4.1264
48 hours	HBOIFM_26985	large subunit ribosomal protein L22	4.00911
48 hours	KXIUOE_20195	single-strand DNA-binding protein	3.92971
48 hours	HBOIFM_26880	small subunit ribosomal protein S11	3.85085
48 hours	HBOIFM_26995	large subunit ribosomal protein L2	3.66103
48 hours	HBOIFM_23750	NA	3.65486
48 hours	HBOIFM_07195	phosphoenolpyruvate-protein phosphotransferase (PTS system enzyme I)	3.57345
48 hours	HBOIFM_04625	NA	3.52777
48 hours	HBOIFM_27010	large subunit ribosomal protein L3	3.49482
48 hours	HBOIFM_27075	large subunit ribosomal protein L11	3.32133
48 hours	PGEDEG_03620	large subunit ribosomal protein L19	3.29324
48 hours	HBOIFM_27060	large subunit ribosomal protein L7/L12	3.22535
48 hours	KXIUOE_16460	NA	-4.71205
48 hours	HBOIFM_22750	peptide/nickel transport system ATP-binding protein	-4.74237
48 hours	HBOIFM_18765	NA	-4.75142
48 hours	HBOIFM_06015	glucokinase	-4.77976
48 hours	HBOIFM_01415	NA	-4.78114
48 hours	HBOIFM_01520	UDP-N-acetylglucosamine 2-epimerase (non-hydrolysing)	-4.81036
48 hours	HBOIFM_04555	CAAX protease family protein	-4.814
48 hours	KXIUOE_32995	DNA repair protein RecN (Recombination protein N)	-4.81987
48 hours	HBOIFM_29215	NA	-4.82059
48 hours	HBOIFM_30080	putative transposase	-4.83498
48 hours	KXIUOE_26600	ABC-2 type transport system permease protein	-4.84472
48 hours	KXIUOE_07325	NA	-4.85401
48 hours	HBOIFM_03735	GTP 3',8-cyclase [EC:4.1.99.22]	-4.88415
48 hours	HBOIFM_25265	NA	-4.93626
48 hours	HBOIFM_18380	NA	-4.98172
48 hours	HBOIFM_21135	ribosomal protein S12 methylthiotransferase accessory factor	-5.19512
48 hours	HBOIFM_03850	NA	-5.20166
48 hours	KXIUOE_07305	peptide-methionine (R)-S-oxide reductase	-5.44289
48 hours	HBOIFM_02175	methyl-accepting chemotaxis protein	-5.60861
No R. qingshengii
Time Point	Locus_ID	Kegg Orthology Annotation	Log2FoldChange
24 hours	HBOIFM_01930	carbonic anhydrase	17.5167
24 hours	HBOIFM_01925	cyanate lyase	16.3072
24 hours	HBOIFM_03990	NA	15.605
24 hours	HBOIFM_01540	NA	15.5196
24 hours	HBOIFM_10890	regulatory protein spx	15.4069
24 hours	HBOIFM_10910	NA	15.3912
24 hours	HBOIFM_04790	thioredoxin	15.3023
24 hours	HBOIFM_10900	NA	15.1336
24 hours	HBOIFM_19460	NA	15.1297
24 hours	HBOIFM_17910	uncharacterized protein	15.0127
24 hours	HBOIFM_16035	NA	14.9668
24 hours	HBOIFM_15415	dipeptidase D	14.8872
24 hours	HBOIFM_10565	NA	14.8292
24 hours	HBOIFM_09915	NA	14.7815
24 hours	HBOIFM_02680	iron-sulfur cluster assembly protein	14.5799
24 hours	HBOIFM_10905	NA	14.5591
24 hours	HBOIFM_10570	N-acetylglucosamine malate deacetylase 2	14.4666
24 hours	HBOIFM_25530	hydroxyethylthiazole kinase	14.3682
24 hours	HBOIFM_05925	zinc transport system permease protein	14.3661
24 hours	PGEDEG_02045	NA	-6.99239
24 hours	PGEDEG_04040	3-oxoacid CoA-transferase subunit B	-7.00343
24 hours	PGEDEG_02340	DNA polymerase III subunit delta	-7.19443
24 hours	PGEDEG_15860	NA	-7.20752
24 hours	PGEDEG_06485	ring-1,2-phenylacetyl-CoA epoxidase subunit PaaA	-7.27149
24 hours	PGEDEG_17750	NA	-7.4214
24 hours	PGEDEG_00810	NA	-7.50686
24 hours	PGEDEG_18995	NA	-7.58653
24 hours	PGEDEG_15130	NA	-7.61828
24 hours	PGEDEG_05630	NA	-7.79089
24 hours	PGEDEG_11835	NA	-7.80303
24 hours	PGEDEG_14700	NA	-7.95306
24 hours	PGEDEG_15935	NA	-8.22964
24 hours	PGEDEG_02345	acetyl-CoA acyltransferase	-8.69249
24 hours	PGEDEG_05120	ribosome hibernation promoting factor	-8.73803
24 hours	PGEDEG_15855	NA	-9.20716
24 hours	PGEDEG_15850	NA	-9.28872
24 hours	PGEDEG_09525	NA	-9.59297
24 hours	PGEDEG_04310	small subunit ribosomal protein S15	-9.95552
48 hours	HBOIFM_04235	argininosuccinate synthase	14.7132
48 hours	HBOIFM_06655	bacilliredoxin	14.6887
48 hours	HBOIFM_09745	NA	14.1837
48 hours	HBOIFM_10890	regulatory protein spx	14.0978
48 hours	HBOIFM_10895	NA	14.0961
48 hours	HBOIFM_29070	NA	14.0209
48 hours	HBOIFM_10295	zinc D-Ala-D-Ala carboxypeptidase	13.9694
48 hours	HBOIFM_13365	NA	13.8712
48 hours	HBOIFM_01945	NA	13.864
48 hours	HBOIFM_29075	NA	13.7644
48 hours	HBOIFM_10910	NA	13.7632
48 hours	HBOIFM_24235	NA	13.7537
48 hours	HBOIFM_16025	NA	13.7535
48 hours	HBOIFM_19535	NA	13.7521
48 hours	HBOIFM_01920	NA	13.6941
48 hours	HBOIFM_04340	NA	13.6712
48 hours	HBOIFM_02155	quercetin 2,3-dioxygenase	13.6682
48 hours	HBOIFM_01930	carbonic anhydrase	13.6558
48 hours	HBOIFM_16165	foldase protein PrsA	13.6466
48 hours	PGEDEG_13380	NA	-3.38035

## Sheet: Table S3
Table S3. All Normalized Gene Expression Data
Gene	CSC_NoCur_0_R1_B4	CSC_NoCur_0_R2_B4	CSC_NoCur_0_R3_B4	CSC_0_R1_B4	CSC_0_R2_B4	CSC_0_R3_B4	CSC_NoCur_1_R1_B4	CSC_NoCur_1_R2_B4	CSC_NoCur_1_R3_B4	CSC_1_R1_B4	CSC_1_R2_B4	CSC_1_R3_B4	CSC_NoCur_2_R1_B4	CSC_NoCur_2_R2_B4	CSC_NoCur_2_R3_B4	CSC_2_R1_B4	CSC_2_R2_B4	CSC_2_R3_B4	CSC_NoCur_0_R1_B4U	CSC_NoCur_0_R2_B4U	CSC_NoCur_0_R3_B4U	CSC_0_R1_B4U	CSC_0_R2_B4U	CSC_0_R3_B4U	CSC_NoCur_1_R1_B4U	CSC_NoCur_1_R2_B4U	CSC_NoCur_1_R3_B4U	CSC_1_R1_B4U	CSC_1_R2_B4U	CSC_1_R3_B4U	CSC_NoCur_2_R1_B4U	CSC_NoCur_2_R2_B4U	CSC_NoCur_2_R3_B4U	CSC_2_R1_B4U	CSC_2_R2_B4U	CSC_2_R3_B4U	CSC_A_Complete_Rep_A_TP_1_Run_1	CSC_A_Complete_Rep_A_TP_2_Run_1	CSC_A_Complete_Rep_B_TP_1_Run_1	CSC_A_Complete_Rep_B_TP_2_Run_1	CSC_A_Complete_Rep_C_TP_1_Run_1	CSC_A_Complete_Rep_C_TP_2_Run_1	CSC_A_No_Rhodo_Rep_A_TP_1_Run_1	CSC_A_No_Rhodo_Rep_A_TP_2_Run_1	CSC_A_No_Rhodo_Rep_B_TP_1_Run_1	CSC_A_No_Rhodo_Rep_B_TP_2_Run_1	CSC_A_No_Rhodo_Rep_C_TP_1_Run_1	CSC_A_No_Rhodo_Rep_C_TP_2_Run_1
HBOIFM_00030	6.07301	6.69033	7.79974	6.74641	7.20125	7.35231	4.94795	8.05814	9.48191	8.94671	11.6932	10.5389	2.462	5.61281	5.37436	2.44688	1.53851	2.06779	5.01579	4.46425	5.05258	6.16789	7.01923	6.81343	6.46175	5.60696	7.57469	3.03583	7.66955	6.48861	6.36793	8.80757	8.42463	8.20593	7.86908	4.5153	3.34198	-0.434224	0.438038	0.521909	3.32122	7.1138	13.3056	13.6129	14.7723	16.3955	13.5191	12.1302
HBOIFM_00035	6.00477	6.46375	7.4621	6.57896	6.43413	6.97591	5.27082	7.67144	9.22733	9.16668	12.0636	10.7007	4.28113	5.66888	5.19953	1.78416	2.42778	2.60194	4.18863	4.31066	4.67159	6.4075	6.485	6.28055	5.18443	5.03733	6.99145	3.36691	6.9998	5.87379	7.06531	8.02598	8.0841	6.09783	6.99695	4.5153	3.65116	8.40194	2.00206	5.36178	4.64029	6.95906	14.1307	14.2069	15.2812	16.8172	14.231	12.5934
HBOIFM_00040	4.19658	4.9295	6.12639	4.75775	5.28085	5.18732	4.3476	6.40418	7.29697	6.55029	9.86079	8.51564	2.08441	4.48743	3.70872	-2.13515	-2.13515	1.20639	3.26546	3.12042	3.51429	4.31741	4.56903	4.41234	4.16911	3.86626	5.32808	2.11083	5.37346	4.28758	5.95553	6.99801	6.50396	6.51048	-2.13515	5.50097	2.94784	0.161708	-0.866903	0.521909	2.26364	5.6828	13.8737	14.0589	15.1496	16.6195	14.0141	12.4512
HBOIFM_00045	0.250043	-2.13515	0.112622	-2.13515	-2.13515	-2.13515	-2.13515	-2.13515	-2.13515	-2.13515	-2.13515	-2.13515	-2.13515	-2.13515	-2.13515	-2.13515	-2.13515	-2.13515	-2.13515	-2.13515	-2.13515	-2.13515	1.02544	-2.13515	-2.13515	-2.13515	0.968179	-2.13515	0.570798	0.0585557	-2.13515	2.02917	3.64289	-2.13515	-2.13515	-2.13515	1.87621	-2.13515	-2.13515	-2.13515	-0.805344	0.284145	8.51626	8.458	9.65181	10.776	8.48989	6.35497
HBOIFM_00050	4.13406	5.09704	5.72829	4.19822	4.12769	4.52799	2.28341	4.65011	6.85956	6.30496	8.78044	7.87589	-2.13515	3.67052	1.8467	-2.13515	-2.13515	-2.13515	3.09009	2.41934	3.58546	4.9683	5.19311	4.77465	4.52363	3.11982	5.15332	-2.13515	5.06467	4.28758	5.37583	7.17192	7.40107	-2.13515	5.4222	-2.13515	-2.13515	-2.13515	-0.391369	-2.13515	0.038921	5.22036	10.7794	10.8829	12.2118	13.7784	10.9469	9.44669
HBOIFM_00055	5.17873	5.55414	7.10766	4.83735	4.95501	5.24712	3.94314	5.10244	8.06494	6.30496	9.23621	8.05066	2.462	4.78675	3.05983	1.2849	0.729246	1.20639	3.47033	3.47891	3.89659	5.73405	6.05072	5.93639	5.37067	4.65442	6.1596	2.22424	6.40687	5.27082	6.82519	7.91071	7.72222	5.51764	6.00207	-2.13515	1.03204	-2.13515	-0.391369	-2.13515	1.82912	6.35324	12.681	12.9627	14.0002	15.6806	12.8183	11.3028
HBOIFM_00060	3.77289	2.51089	4.9118	1.81138	2.39185	2.72594	1.91043	1.31561	5.08195	3.28933	6.67387	4.17781	3.96752	5.66888	6.4728	4.12719	3.18361	1.7011	0.414715	1.92029	0.826963	3.56279	4.24174	3.75241	3.698	2.52247	3.9034	1.35004	4.52877	3.49325	5.6946	5.2034	5.1928	-2.13515	-2.13515	-2.13515	1.51582	-2.13515	0.21515	1.30311	1.44293	4.72319	12.3331	12.3769	13.6038	15.1263	12.6474	10.9461
HBOIFM_00065	-2.13515	-2.13515	2.16567	0.973445	1.123	2.34239	-2.13515	1.31561	-2.13515	2.53002	-2.13515	-2.13515	-2.13515	0.0737727	-2.13515	-2.13515	0.729246	-2.13515	0.414715	-2.13515	-0.0290414	-2.13515	2.3958	1.11643	1.07097	-0.0117927	2.71318	-2.13515	2.14964	2.09034	-2.13515	3.90769	4.21048	4.5318	-2.13515	-2.13515	-2.13515	-2.13515	-2.13515	-0.469047	0.543225	2.09312	6.30452	6.16154	7.20844	8.01798	6.57741	4.55681
HBOIFM_00070	4.57162	5.91874	7.38277	5.57035	5.81615	5.83286	1.06305	5.30347	7.63215	5.42928	7.61831	5.59548	-2.13515	3.81007	-2.13515	-2.13515	-2.13515	1.20639	3.37153	2.74169	4.30071	5.7986	6.49788	6.46203	4.10052	3.01855	4.23139	2.22424	5.0987	3.57253	3.42191	6.1582	5.60337	-2.13515	6.41455	5.50097	2.16386	-2.13515	-2.13515	-2.13515	2.49406	5.61925	10.2416	10.5015	11.6449	13.1794	10.4805	9.03029
HBOIFM_00075	5.53383	6.14979	6.95148	4.88808	5.49153	5.73878	1.06305	4.58983	7.011	6.15117	7.47847	6.66235	0.757549	3.3429	3.31001	1.78416	0.729246	-2.13515	3.58501	3.53549	3.89659	6.15151	6.52328	6.37414	4.89154	2.52247	5.24334	0.15509	5.12095	4.23982	4.39143	6.51463	6.76579	4.5318	6.00207	-2.13515	1.87621	-2.13515	-2.13515	-0.469047	2.94693	4.99309	9.97792	10.1091	11.2561	13.0675	10.0558	8.72947
HBOIFM_00080	3.77289	5.5073	6.24649	4.45534	4.80534	4.79168	2.10901	5.01347	5.9576	6.42167	9.05114	7.5469	-2.13515	3.74198	1.8467	1.78416	-2.13515	0.437661	2.572	2.96424	3.21834	5.00524	5.34333	5.20652	5.79628	3.92337	6.67297	1.70415	6.858	5.64542	6.82519	7.72467	7.29445	4.5318	5.4222	4.5153	3.90559	-2.13515	-2.13515	-2.13515	2.06277	4.67854	12.2693	12.2518	13.462	14.7876	12.2784	10.5947
HBOIFM_00085	4.74897	5.40879	5.40026	4.11547	4.9138	4.96791	3.9941	6.75918	7.85674	6.63009	9.43089	8.71054	1.57037	3.99694	1.8467	0.506	-2.13515	1.20639	3.12084	3.19258	2.72447	5.04126	5.47936	5.30488	6.08956	4.84382	7.09985	3.75373	7.35689	6.32088	6.68827	8.09481	7.11812	6.83097	6.00207	5.50097	2.16386	-2.13515	-0.866903	-0.469047	2.19975	4.79816	11.7028	11.7014	12.8227	14.3383	11.7931	10.0872
HBOIFM_00090	3.5986	2.68959	4.16769	3.02184	3.5611	3.8919	-0.0680677	5.75152	6.89115	6.06766	8.85019	7.89129	0.757549	3.516	1.00534	-2.13515	0.729246	-2.13515	1.49576	2.08142	1.81616	2.7955	3.81767	4.0833	3.26846	2.90962	3.9034	2.60519	4.68626	3.82001	5.6946	6.51463	3.64289	5.51764	4.43732	4.5153	1.87621	1.14138	-0.866903	-0.469047	1.64905	5.06424	11.8514	11.8662	13.1078	14.5747	12.0424	10.3319
HBOIFM_00095	4.00024	4.26418	4.94374	3.66996	4.63832	3.67674	3.6572	6.27617	6.57838	6.23011	9.66824	8.61174	-2.13515	3.43204	-2.13515	-2.13515	-2.13515	-2.13515	1.83076	2.41934	2.68176	4.53514	4.51938	4.63036	3.8727	3.54082	4.98954	3.55173	4.91992	4.23982	4.39143	7.22553	7.0542	-2.13515	5.4222	-2.13515	1.03204	-0.434224	-2.13515	0.118109	1.44293	4.31998	11.691	11.7154	12.9356	14.4716	11.8011	10.0815
HBOIFM_00100	3.5986	4.26418	5.20324	4.02768	4.93455	5.24712	4.69427	7.18294	9.11143	8.70097	11.3661	10.2293	2.08441	5.57418	4.15459	1.2849	-2.13515	2.06779	2.27631	1.83238	2.49699	3.98891	4.61703	4.72814	5.48269	5.03733	6.33364	3.86261	6.59345	5.65455	6.17641	6.54306	6.18383	-2.13515	6.00207	4.5153	2.94784	-0.434224	-2.13515	0.118109	1.2018	4.6207	13.9826	13.9494	15.0936	16.5031	14.1712	12.4939
HBOIFM_00105	3.28989	3.80329	4.46046	3.88508	4.53341	4.55979	5.0478	7.75615	10.1407	9.18661	11.6757	10.629	-2.13515	4.68165	4.49468	1.78416	2.726	2.80932	1.49576	-0.252686	1.11392	2.9552	3.89758	3.75241	4.47027	3.11982	5.24334	3.15484	5.79611	4.58384	6.17641	6.84658	7.72222	7.09304	6.73494	5.50097	1.87621	-0.434224	-0.866903	1.08769	1.98904	3.44824	13.2919	13.1874	14.4103	15.8332	13.3066	11.6809
HBOIFM_00110	1.46945	0.94818	3.79994	1.81138	2.61423	3.1998	-0.0680677	0.532838	5.08195	2.15079	-2.13515	2.45618	-2.13515	3.87508	3.31001	-2.13515	0.729246	0.437661	0.60518	0.619193	1.35224	2.9552	1.86892	3.19112	4.57509	4.31352	6.0307	0.562987	6.29392	5.25889	7.27111	7.4523	7.29445	6.83097	6.00207	4.5153	2.40337	0.884812	-2.13515	-2.13515	-2.13515	0.876359	5.72369	5.11003	6.12933	8.2806	5.66153	3.78821
HBOIFM_00115	2.55807	3.35145	4.58721	0.528518	2.97661	3.02849	2.82444	3.78727	4.39347	5.07737	7.15011	5.86876	0.757549	3.81007	1.00534	-2.13515	-2.13515	-2.13515	2.102	1.28693	1.11392	3.65868	3.89758	3.65629	5.48269	4.84382	6.41337	1.85291	6.7081	5.43886	6.68827	7.11625	6.50396	5.51764	4.43732	-2.13515	5.48754	0.57033	0.438038	-2.13515	1.44293	2.39923	10.0105	9.97105	11.2396	12.761	10.1907	8.22848
HBOIFM_00120	-2.13515	-2.13515	-2.13515	-2.13515	-2.13515	-2.13515	-2.13515	-2.13515	-2.13515	-2.13515	2.94657	-2.13515	-2.13515	-2.13515	1.8467	-2.13515	-2.13515	-2.13515	-2.13515	-2.13515	-2.13515	-2.13515	-2.13515	-2.13515	2.99364	-2.13515	0.968179	-2.13515	2.52883	0.76259	-2.13515	1.1711	-2.13515	-2.13515	-2.13515	-2.13515	2.40337	-2.13515	-2.13515	-2.13515	0.314543	-0.335762	6.41494	6.10053	7.33811	9.40873	6.24218	4.73193
HBOIFM_00125	5.58146	5.74793	6.20755	3.66996	4.50595	5.20753	2.70705	3.78727	5.62333	5.28883	7.8629	6.20086	3.00805	3.516	2.3727	0.506	0.729246	2.06779	3.64968	3.96428	3.38724	5.84008	6.49788	6.19764	5.31122	3.74475	6.0307	2.11083	6.203	4.67645	4.39143	7.17192	7.0542	7.50688	7.21861	6.8142	2.40337	-2.13515	-2.13515	-0.469047	1.74192	4.24539	10.0496	9.98799	11.1611	12.6391	10.2498	8.57489
HBOIFM_00130	4.70663	5.80714	5.868	4.11547	4.73611	4.12231	2.93299	6.47253	7.65072	7.09124	8.90584	8.56449	1.57037	2.64726	1.8467	-2.13515	0.729246	1.20639	3.62845	3.29448	2.10242	5.61959	6.30627	6.32811	-2.13515	-2.13515	2.09155	0.15509	1.35895	0.455589	4.39143	2.94987	4.93333	-2.13515	5.4222	4.5153	-2.13515	-0.434224	-2.13515	-0.469047	2.90754	6.15971	13.5229	13.1119	14.7631	15.7319	13.6885	11.7266
HBOIFM_00135	5.26877	6.36211	6.65616	4.4886	4.89275	5.26652	3.7191	7.05503	8.50341	7.85147	9.58204	9.19924	-2.13515	1.59637	-2.13515	-2.13515	2.42778	-2.13515	3.69124	4.0638	3.15734	6.18409	6.667	6.57146	1.91916	1.75876	3.74801	2.11083	2.98247	3.53344	5.37583	4.07281	5.41264	-2.13515	5.4222	6.08111	1.51582	-2.13515	-0.0526334	1.08769	3.19608	6.75646	13.6397	13.2832	14.8152	15.9667	13.958	11.8378
HBOIFM_00140	1.82815	0.215569	1.93012	2.47545	2.12865	0.979011	1.40464	3.78727	5.08195	4.89558	6.39148	5.98816	-2.13515	0.780693	-2.13515	-2.13515	-2.13515	-2.13515	-0.409033	0.992401	0.465207	3.56279	3.33409	3.75241	1.91916	0.678566	2.3299	0.15509	1.75211	1.22702	-2.13515	2.02917	3.64289	4.5318	-2.13515	-2.13515	-2.13515	-2.13515	0.21515	0.833292	2.38346	4.80855	12.0484	11.4217	13.1046	14.2548	12.3244	10.1269
HBOIFM_00145	4.13406	4.31946	5.22939	2.92791	2.80679	2.93453	0.610948	3.55474	5.08195	3.07782	4.88243	3.70662	0.757549	4.75256	3.70872	0.506	0.729246	-2.13515	0.414715	-0.252686	1.11392	4.48371	5.02541	4.35226	3.38842	3.11982	4.63775	2.11083	5.28756	4.113	6.36793	6.39496	6.18383	7.6764	4.43732	7.49008	1.03204	-2.13515	-2.13515	-0.469047	1.44293	2.69699	7.30037	7.20121	8.23314	9.67161	7.2504	5.76865
HBOIFM_00150	4.31404	5.21834	5.55302	4.86294	5.35967	5.35977	4.26701	7.76299	8.56346	8.32294	11.3279	10.0035	2.76076	4.68165	3.87314	1.78416	1.53851	2.06779	2.61586	3.12042	2.63774	5.46906	5.86447	5.71578	5.58663	5.11292	6.91132	5.46428	7.0295	5.97206	7.53344	8.18777	8.42463	6.83097	7.21861	4.5153	3.98132	-0.434224	1.0832	-0.469047	3.16302	5.23585	13.467	13.5823	14.7503	16.2681	13.7036	12.0758
HBOIFM_00155	-2.13515	1.78335	2.54525	-0.13626	1.38881	1.58893	0.610948	5.22639	5.08195	6.68716	9.14664	8.06431	-2.13515	1.87706	2.3727	-2.13515	-2.13515	1.20639	-0.880409	-0.760217	-2.13515	1.88311	1.86892	0.359814	1.5573	1.99102	3.01556	0.877005	2.52883	1.97804	7.53344	4.5914	5.60337	8.20593	7.73186	7.94852	1.51582	-2.13515	-2.13515	0.118109	1.32748	3.6698	11.7985	11.7666	12.9077	14.47	11.9399	10.2443
HBOIFM_00160	2.89649	5.03234	4.66591	3.83424	4.68804	4.49548	3.59252	6.64535	7.74016	8.4657	11.4072	10.0726	2.76076	4.35697	-2.13515	0.506	-2.13515	0.437661	3.09009	3.0049	2.49699	4.43038	4.83562	4.77465	5.48269	3.86626	6.439	3.59446	6.76923	5.77672	6.82519	7.68695	6.84348	5.51764	5.4222	4.5153	3.22219	-2.13515	-2.13515	0.118109	2.54632	4.49757	12.939	13.1127	14.0878	15.572	13.1476	11.5928
HBOIFM_00165	5.29758	5.70706	6.30913	4.98449	5.58636	6.13676	5.02348	6.27617	8.69455	8.22355	10.1735	9.2479	3.56618	3.81007	4.38998	2.8987	2.42778	1.20639	3.95276	4.04444	3.71807	5.04126	5.99733	5.61713	6.40601	7.64007	7.35672	5.64785	7.19068	6.17614	6.17641	7.72467	7.0542	7.31475	8.31579	6.49373	3.34198	0.161708	-2.13515	0.521909	2.38346	5.54657	10.9656	10.9514	12.0872	13.5632	11.1649	9.51176
HBOIFM_00190	3.03989	3.12182	4.9118	3.41701	3.26589	4.28334	3.7191	5.01347	6.53905	6.92719	10.4228	9.06987	0.757549	2.9182	4.02072	-2.13515	-2.13515	2.06779	1.83076	1.41401	1.81616	2.7955	4.11375	3.75241	4.0285	3.54082	5.4591	1.53806	6.10596	4.67645	5.6946	6.26446	6.98732	5.51764	4.43732	6.08111	2.60861	-2.13515	-0.391369	0.833292	1.44293	3.36611	12.145	12.2019	13.4768	14.866	12.3266	10.6805
HBOIFM_00195	4.00024	4.65649	5.28031	3.34618	4.32919	4.65117	3.77846	6.61543	8.48283	8.28646	11.5573	9.90067	1.57037	4.05421	1.8467	-2.13515	-2.13515	1.7011	3.20934	2.58953	2.76594	4.25742	4.9894	4.81971	4.85037	3.97832	6.36071	2.90609	6.37945	5.43886	6.82519	8.08517	8.01862	7.31475	4.43732	4.5153	2.78819	-2.13515	-0.866903	-2.13515	2.38346	4.77713	12.9291	13.1432	14.1392	15.8312	13.1098	11.6623
HBOIFM_00200	4.36937	4.14681	5.32949	4.3507	4.82769	4.68039	3.21676	6.42158	7.94967	8.18444	11.6514	10.0794	-2.13515	4.26294	2.3727	-2.13515	2.726	0.437661	2.16249	2.69274	2.49699	3.83323	4.56903	4.35226	3.698	2.79178	4.98954	1.70415	5.55599	4.4433	6.53697	6.62513	6.84348	5.51764	6.00207	-2.13515	1.87621	-0.434224	0.21515	-2.13515	2.82538	4.88915	12.7725	13.0681	14.1164	15.7687	13.0414	11.6038
HBOIFM_00205	3.17031	2.3068	3.65308	3.83424	2.71373	3.61753	0.610948	4.58983	6.89115	7.14655	10.2443	8.76171	0.757549	1.87706	-2.13515	0.506	-2.13515	-2.13515	0.921841	0.992401	1.45789	3.09894	3.44465	3.04688	1.91916	1.4813	3.26534	-2.13515	3.60472	2.09034	5.95553	5.68375	7.0542	7.09304	6.41455	5.50097	2.60861	-2.13515	-0.391369	-2.13515	1.06385	3.55094	11.9185	12.2257	13.1878	14.9769	12.1064	10.7012
HBOIFM_00210	2.89649	2.51089	2.36796	1.58289	2.71373	3.11669	1.91043	4.07802	6.17849	6.68716	9.58204	7.81259	1.57037	3.14614	1.00534	-2.13515	-2.13515	-2.13515	1.58717	0.619193	1.35224	3.46006	3.73307	3.04688	3.49917	1.99102	3.47815	0.562987	4.29438	3.40936	5.37583	6.33119	4.21048	4.5318	-2.13515	4.5153	1.87621	0.161708	-2.13515	-2.13515	0.739194	2.98087	11.2407	11.5641	12.5696	14.3151	11.4452	10.0571
HBOIFM_00215	3.50286	3.45386	4.54618	3.02184	4.53341	4.20507	3.21676	4.39224	6.07227	7.00408	9.95877	8.64845	4.28113	5.06268	5.31841	3.38729	4.04359	3.54837	1.67306	2.15566	1.11392	4.375	4.41465	4.47001	5.42777	4.08229	6.41337	1.35004	6.66332	5.40678	7.45118	7.34337	6.91719	4.5318	4.43732	-2.13515	2.16386	-2.13515	0.438038	0.833292	2.43982	4.10057	11.8901	12.3098	13.2644	14.9925	12.3396	10.8145
HBOIFM_00220	-2.13515	-2.13515	-2.13515	-2.13515	-2.13515	-2.13515	-2.13515	-2.13515	-2.13515	0.814083	-2.13515	-2.13515	-2.13515	-2.13515	1.00534	-2.13515	-2.13515	-2.13515	-2.13515	-2.13515	-2.13515	-2.13515	-2.13515	-2.13515	-2.13515	-0.0117927	-2.13515	-2.13515	0.570798	0.0585557	3.42191	-2.13515	-2.13515	-2.13515	-2.13515	-2.13515	-2.13515	-2.13515	-2.13515	-2.13515	-0.311163	1.40565	5.80706	4.98058	7.06594	8.25027	6.24218	3.96701
HBOIFM_00225	-2.13515	0.215569	1.93012	0.528518	1.38881	2.01462	-2.13515	-2.13515	3.02865	2.53002	4.21753	2.45618	-2.13515	1.24653	-2.13515	0.506	-2.13515	0.437661	0.193151	0.105405	0.657879	1.03828	-2.13515	1.60565	4.47027	1.1363	5.32808	0.15509	5.36416	3.45192	4.96602	6.00313	5.1928	-2.13515	-2.13515	-2.13515	2.78819	-2.13515	-2.13515	-0.469047	-0.805344	1.51197	5.54095	5.22881	6.23966	7.50449	5.45995	4.07497
HBOIFM_00230	1.46945	4.14681	4.41561	1.81138	1.61263	2.72594	2.82444	2.18686	-2.13515	3.91723	4.47473	3.00207	-2.13515	3.516	-2.13515	1.78416	-2.13515	-2.13515	0.772497	1.83238	0.465207	3.7486	2.94005	3.92732	5.24922	4.72035	6.19011	1.53806	6.87118	5.5798	7.17188	7.64822	7.23803	5.51764	-2.13515	-2.13515	2.78819	-2.13515	-2.13515	-2.13515	1.06385	2.22349	7.22153	7.04808	7.85395	9.39494	7.37035	4.97424
HBOIFM_00235	2.7372	1.78335	0.826795	2.18149	2.61423	2.6091	1.67982	4.24367	5.18748	5.67481	7.59141	6.2965	-2.13515	4.35697	3.31001	1.2849	1.53851	-2.13515	-0.409033	1.14733	-0.851105	-2.13515	0.281582	2.25889	6.19199	4.92995	7.13163	2.83655	7.30439	6.21988	6.17641	8.3003	6.76579	6.09783	-2.13515	6.08111	1.87621	-2.13515	-2.13515	-2.13515	1.44293	0.705714	7.5865	7.51349	8.06349	9.50178	7.81291	5.58001
HBOIFM_00240	3.77289	4.20669	4.2208	2.00835	3.80601	3.73361	2.93299	4.07802	6.2288	5.07737	6.86572	6.51107	2.76076	3.87508	-2.13515	-2.13515	-2.13515	0.437661	1.2932	2.22626	1.89326	3.7486	4.75212	4.0833	5.92083	5.49839	6.1126	4.69064	6.11707	5.29439	4.39143	7.68695	7.68049	5.51764	5.4222	-2.13515	2.78819	-2.13515	-2.13515	-0.469047	1.91131	4.95615	7.69261	7.76024	8.39688	9.94212	8.23567	5.89184
HBOIFM_00245	2.7372	2.3068	3.48955	1.58289	1.123	2.72594	1.67982	3.27734	4.39347	2.53002	5.46	3.96137	1.57037	3.74198	1.8467	-2.13515	-2.13515	2.06779	0.414715	0.105405	0.826963	2.17092	1.86892	3.75241	4.85037	4.39654	6.09659	1.70415	6.3562	5.40678	7.61125	7.78543	7.50034	8.50507	7.99438	7.49008	2.40337	-2.13515	-2.13515	-2.13515	-0.311163	1.79031	6.46713	6.66134	7.00475	8.67241	6.71065	4.55681
HBOIFM_00250	3.77289	4.14681	5.22939	2.00835	2.39185	1.31651	3.59252	2.9335	3.98869	3.6372	4.88243	2.45618	1.57037	3.43204	1.8467	0.506	-2.13515	0.437661	0.921841	1.14733	0.826963	4.25742	4.87563	5.20652	5.8178	4.54949	6.68373	2.22424	7.09278	5.85013	6.53697	8.18777	6.91719	5.51764	7.4107	5.50097	2.16386	-2.13515	-2.13515	-2.13515	1.32748	1.02843	7.2516	7.09575	7.85395	9.05231	7.18647	4.17541
HBOIFM_00255	2.89649	2.06883	3.72838	-0.13626	1.38881	0.979011	2.28341	2.9335	3.98869	2.82982	5.0499	2.45618	2.08441	2.4899	-2.13515	-2.13515	0.729246	1.20639	0.193151	-0.252686	-0.851105	3.34945	3.21433	4.0833	5.21719	3.38685	6.19011	1.53806	6.30368	4.99686	5.37583	7.1536	6.05912	4.5318	-2.13515	-2.13515	1.87621	-2.13515	-2.13515	-0.469047	-0.805344	0.705714	7.92806	7.95374	8.71604	10.2176	7.64229	6.11054
HBOIFM_00260	3.77289	5.15896	4.84572	2.00835	2.50733	3.78833	2.28341	3.78727	5.46443	6.30496	9.21873	8.11766	1.57037	3.03667	2.75689	-2.13515	0.729246	1.20639	2.22053	2.08142	1.81616	4.9683	5.86447	6.1455	4.29721	2.90962	5.38192	1.70415	5.72528	5.03933	6.82519	6.91343	6.50396	6.09783	-2.13515	6.08111	4.47606	-0.434224	-2.13515	1.08769	-0.311163	2.82556	9.35609	9.01574	10.3744	11.6767	9.0883	6.705
HBOIFM_00265	2.11469	3.80329	4.58721	1.58289	1.80605	2.34239	2.57922	2.18686	4.96807	2.53002	4.69294	1.56495	0.757549	3.74198	2.75689	-2.13515	-2.13515	0.437661	-0.072854	0.386499	-0.370737	4.06087	4.51938	4.0833	5.94058	4.78341	6.65121	3.5077	6.56938	4.96784	7.06531	7.78543	6.40494	6.83097	-2.13515	4.5153	2.16386	-2.13515	-2.13515	-2.13515	0.910907	0.511087	6.22592	5.74954	5.49072	8.08825	5.90344	2.95196
HBOIFM_00270	8.49677	8.8138	9.42578	3.9342	4.78263	3.67674	2.28341	2.48092	3.98869	3.6372	6.04	4.17781	4.82299	6.27386	6.25164	2.8987	-2.13515	1.20639	2.65843	4.02481	2.80626	9.13719	9.47207	9.27315	4.85037	3.86626	6.17493	2.4273	5.837	4.93822	5.95553	6.65149	6.50396	4.5318	5.4222	5.50097	1.03204	-2.13515	-0.866903	-2.13515	0.038921	0.511087	5.33166	4.91122	6.3908	7.02051	4.67436	2.8339
HBOIFM_00275	1.46945	0.215569	1.29613	0.528518	0.365484	0.533629	2.43891	-2.13515	1.58907	3.07782	-2.13515	-2.13515	-2.13515	2.4899	-2.13515	-2.13515	0.729246	2.06779	0.772497	0.386499	-0.851105	0.292596	1.86892	2.25889	5.15091	4.27014	6.09659	1.85291	6.13904	4.95311	7.36395	7.31067	6.68368	8.59243	7.99438	7.6596	3.34198	-2.13515	-2.13515	-0.469047	1.2018	1.16565	5.50811	6.24846	6.29182	6.60716	5.73488	2.8339
HBOIFM_00280	2.35342	2.68959	3.30506	2.18149	2.26627	2.34239	3.21676	5.90781	7.41031	6.75991	9.36887	7.74639	-2.13515	4.85279	3.31001	-2.13515	-2.13515	1.7011	0.414715	0.105405	-0.370737	1.88311	2.78046	3.19112	5.839	4.87311	6.75687	2.4273	7.09278	5.70818	6.36793	7.60842	7.23803	6.09783	4.43732	-2.13515	2.40337	-2.13515	-0.0526334	-0.469047	1.64905	2.45334	7.83844	7.61513	8.53313	10.0692	7.99563	6.00533
HBOIFM_00285	5.69408	5.74793	7.75544	7.07672	7.08543	7.28258	10.2385	17.0449	16.7739	16.1212	17.877	17.005	7.60103	11.4182	9.65321	7.55229	7.9991	7.48024	5.19976	4.54912	5.08568	5.73405	7.21124	6.82453	8.04175	7.19458	7.13946	6.1837	6.79713	6.69307	10.0471	8.22334	9.41097	7.50688	12.7689	11.7812	6.82658	5.47419	6.09478	6.62048	7.33702	11.6353	18.2801	18.1453	19.418	20.8747	18.4513	16.6827
HBOIFM_00290	0.988581	2.84852	3.30506	2.00835	1.61263	2.18784	4.63129	5.90781	9.59652	6.92719	8.2716	7.81259	2.76076	3.24788	1.00534	0.506	-2.13515	0.437661	0.60518	-0.760217	0.240796	3.22963	2.94005	3.04688	5.37067	4.22542	6.58388	2.519	6.62492	5.49079	6.82519	7.91071	7.76277	5.51764	-2.13515	-2.13515	2.60861	-2.13515	-2.13515	-2.13515	0.314543	3.33766	10.0002	9.90569	11.0291	12.2406	9.90511	8.2574
HBOIFM_00295	4.74897	5.43406	6.38087	2.92791	3.45016	3.11669	4.49641	7.56589	9.07751	6.84597	8.28845	8.34718	2.462	4.26294	3.87314	1.2849	2.05103	2.06779	2.52675	2.08142	3.15734	5.0764	5.76147	5.45523	6.65347	5.89084	7.87613	3.55173	8.25155	6.98866	7.68508	8.56576	8.44968	7.09304	6.41455	4.5153	5.32267	-2.13515	-0.391369	0.118109	3.75745	2.94358	9.12925	9.20512	10.2113	11.6362	9.34412	7.41398
HBOIFM_00300	0.988581	2.3068	-2.13515	1.58289	1.38881	0.979011	3.03392	1.31561	-2.13515	2.53002	4.21753	3.00207	0.757549	3.3429	-2.13515	-2.13515	-2.13515	2.99056	0.193151	0.105405	0.240796	1.88311	1.50878	1.60565	5.45549	5.27528	7.21558	2.68651	7.42105	6.39361	8.00637	8.41241	8.05173	8.20593	8.57848	7.94852	2.60861	-0.434224	-2.13515	-2.13515	1.64905	-0.824266	6.58204	6.24846	6.00984	8.08825	6.5163	3.50905
HBOIFM_00305	0.250043	2.06883	3.40025	1.81138	0.795185	1.31651	2.82444	3.67569	4.20523	4.89558	8.1478	5.92969	-2.13515	3.99694	-2.13515	-2.13515	-2.13515	1.20639	0.414715	-0.252686	-0.0290414	1.03828	1.50878	2.49985	5.99827	5.20792	6.81674	2.68651	7.50168	6.13104	6.82519	8.28355	7.76277	7.31475	6.00207	6.49373	4.1218	0.161708	-2.13515	-2.13515	1.54971	2.0232	8.09768	8.02933	9.03956	10.6306	8.27308	6.13569
HBOIFM_00310	-2.13515	0.215569	0.826795	-2.13515	0.365484	-2.13515	2.28341	-2.13515	3.42391	2.53002	3.50354	-2.13515	-2.13515	1.59637	-2.13515	-2.13515	-2.13515	0.437661	-2.13515	-2.13515	-2.13515	1.03828	-2.13515	-2.13515	3.8727	2.52247	5.40811	0.562987	5.73972	3.68383	5.37583	5.96161	5.7718	5.51764	6.41455	5.50097	2.40337	-2.13515	-2.13515	-2.13515	0.314543	-0.335762	5.80706	4.30133	6.00984	6.60716	5.6234	3.06108
HBOIFM_00315	-2.13515	-2.13515	0.112622	-2.13515	-2.13515	-2.13515	-0.0680677	-2.13515	4.7092	2.82982	-2.13515	3.70662	-2.13515	0.0737727	-2.13515	-2.13515	-2.13515	-2.13515	-2.13515	-2.13515	-2.13515	0.292596	-2.13515	-2.13515	2.65371	1.4813	2.3299	0.877005	3.66654	3.12367	4.39143	4.88589	4.61672	4.5318	4.43732	-2.13515	1.03204	-2.13515	-2.13515	-2.13515	0.038921	3.47461	5.13059	3.93265	3.8441	5.70613	4.59778	0.0165052
HBOIFM_00320	0.988581	-2.13515	-2.13515	-2.13515	-0.269801	-2.13515	1.40464	2.48092	10.4015	6.03871	5.87132	7.677	0.757549	0.780693	1.00534	-2.13515	-2.13515	-2.13515	-2.13515	-2.13515	-0.0290414	0.292596	-2.13515	-2.13515	5.00845	3.01855	5.27214	1.53806	5.86364	4.78026	5.95553	6.26446	6.68368	5.51764	4.43732	-2.13515	2.60861	-2.13515	-0.866903	-2.13515	1.2018	6.23873	6.50091	5.78874	6.57045	8.01798	6.11056	4.022
HBOIFM_00325	3.77289	4.14681	5.55302	4.52111	4.89275	5.0373	4.18165	6.43876	8.00846	7.38371	10.5044	9.16163	2.462	4.26294	2.75689	-2.13515	-2.13515	2.35955	2.61586	2.08142	2.63774	3.98891	5.12835	4.47001	5.96007	5.58942	6.53718	6.80937	5.718	5.55074	5.95553	7.49658	7.63752	7.09304	5.4222	-2.13515	4.52748	0.57033	2.13156	0.833292	2.43982	5.1403	14.0069	14.0962	15.5817	17.1263	14.1541	12.5866
HBOIFM_00330	2.11469	4.14681	4.16769	3.66996	4.50595	4.32093	2.93299	5.01347	6.69034	8.57054	11.8447	10.2916	3.40303	4.35697	1.8467	1.2849	-2.13515	1.7011	2.572	1.83238	2.10242	3.34945	3.9733	3.92732	5.75226	4.31352	6.80694	1.98766	6.84803	5.94997	6.53697	7.97472	6.98732	5.51764	5.4222	4.5153	3.09154	0.161708	-2.13515	-2.13515	1.74192	3.6468	13.9177	13.9071	15.1734	16.6615	14.179	12.4332
HBOIFM_00335	4.57162	5.35689	6.56669	5.15988	5.16271	5.43026	3.03392	4.65011	4.96807	4.8295	6.26097	5.25804	3.21903	5.22109	4.15459	1.2849	1.53851	2.60194	2.69978	2.64206	3.0607	5.61959	5.34333	5.42638	6.5544	5.80228	8.02316	3.09656	7.96378	6.83643	9.40533	9.0984	8.72066	9.63338	9.26589	8.7359	4.05327	-2.13515	-0.866903	0.833292	3.88453	5.23585	7.93425	7.44153	8.55463	9.84398	8.2545	6.12317
HBOIFM_00340	2.11469	0.215569	1.64805	0.973445	1.38881	0.979011	2.10901	1.81659	1.58907	3.47373	5.68027	3.96137	0.757549	4.40178	1.8467	-2.13515	-2.13515	0.437661	-0.880409	0.386499	0.240796	3.46006	0.281582	1.96919	5.75226	4.17927	6.17493	2.4273	6.65953	5.49079	6.95024	7.37534	7.45156	6.09783	4.43732	-2.13515	2.16386	-2.13515	-2.13515	-0.469047	0.038921	2.15979	7.91559	7.53671	9.09932	10.4622	7.93466	6.2086
HBOIFM_00345	4.13406	4.20669	5.14947	1.58289	2.50733	3.55578	3.03392	3.67569	4.55996	6.15117	8.12921	7.09363	-2.13515	3.14614	1.00534	-2.13515	-2.13515	-2.13515	2.38178	2.22626	1.89326	4.76791	4.35928	4.57886	4.35723	4.43632	5.60207	1.13325	5.9655	4.96784	5.37583	7.20788	7.50034	7.09304	4.43732	-2.13515	1.51582	-0.434224	-2.13515	-0.469047	1.91131	4.37699	11.4064	11.4775	12.849	14.3953	11.6582	10.0213
HBOIFM_00350	2.55807	2.99165	3.40025	1.81138	1.38881	0.533629	-2.13515	2.72493	2.48208	1.63381	5.57434	3.96137	0.757549	1.24653	3.31001	0.506	-2.13515	-2.13515	-0.880409	-2.13515	0.826963	3.09894	3.08371	2.49985	1.07097	2.36619	3.01556	-0.439518	2.23391	2.46809	3.42191	5.33929	5.60337	6.51048	-2.13515	-2.13515	0.28724	-2.13515	-2.13515	-2.13515	1.74192	3.47461	10.0149	9.94526	11.5518	12.9475	10.2914	8.45264
HBOIFM_00355	4.57162	4.65649	5.53216	3.19312	3.85037	3.42375	3.21676	2.18686	2.48208	1.63381	5.0499	4.81677	1.57037	2.64726	-2.13515	0.506	-2.13515	-2.13515	1.90353	1.63847	2.68176	4.53514	4.51938	5.30488	5.8805	4.47504	6.94748	2.68651	6.8972	5.55074	9.0051	8.18777	8.49853	9.86152	9.72954	8.94719	2.40337	-2.13515	-2.13515	0.118109	1.54971	2.65145	7.89033	7.45378	8.92863	10.2715	7.85465	5.78463
HBOIFM_00360	5.32582	6.00556	6.9436	4.45534	4.05375	4.99141	3.45374	4.07802	6.76043	5.85165	8.3051	6.86314	1.57037	4.21352	3.70872	1.78416	0.729246	1.7011	2.85422	3.26131	2.84548	5.54629	6.29155	5.73942	5.31122	5.01122	7.04249	3.59446	6.98168	5.89707	7.45118	8.42774	7.80222	6.83097	4.43732	5.50097	3.34198	-2.13515	-0.0526334	-0.469047	1.54971	4.10057	10.5025	10.6513	11.507	13.2191	10.5859	9.01513
HBOIFM_00365	3.5986	4.14681	4.05521	-0.13626	1.61263	1.58893	2.43891	-2.13515	-2.13515	1.63381	3.90428	-2.13515	0.757549	3.59533	1.00534	-2.13515	-2.13515	-2.13515	1.05679	0.386499	-2.13515	3.22963	4.41465	4.52546	4.35723	4.03124	4.88154	3.15484	4.86825	4.2639	6.53697	6.77647	6.29862	-2.13515	6.73494	4.5153	1.51582	-2.13515	-2.13515	-2.13515	0.739194	1.79031	11.6474	11.6787	13.0026	14.6261	11.6404	10.0904
HBOIFM_00370	1.82815	2.06883	2.16567	-2.13515	0.365484	0.979011	3.37899	-2.13515	-2.13515	2.53002	3.50354	2.45618	0.757549	3.516	1.00534	-2.13515	-2.13515	-2.13515	-2.13515	0.105405	-0.851105	1.03828	2.78046	3.5533	5.56134	4.72035	6.98276	1.35004	7.13164	6.16978	6.36793	7.52536	7.0542	4.5318	6.00207	-2.13515	2.94784	-0.434224	-2.13515	-2.13515	1.32748	0.284145	9.06579	9.23381	10.0351	11.7133	8.90976	6.98647
HBOIFM_00375	0.988581	2.3068	4.46046	0.528518	1.80605	2.18784	2.10901	2.18686	4.84443	4.95875	6.72428	5.35008	-2.13515	3.43204	-2.13515	-2.13515	-2.13515	-2.13515	1.05679	1.28693	1.45789	3.46006	2.78046	3.65629	4.6728	3.74475	6.23469	1.70415	6.49893	5.54092	5.95553	7.0972	6.29862	6.51048	-2.13515	4.5153	2.16386	0.161708	-2.13515	-2.13515	-0.311163	2.86598	8.03567	7.97938	9.1707	10.7972	8.24825	6.6005
HBOIFM_00380	4.00024	3.80329	4.9118	2.71939	2.50733	2.6091	2.43891	2.48092	4.84443	4.03919	6.67387	4.68157	3.00805	4.05421	2.3727	-2.13515	1.53851	1.20639	1.17993	1.14733	2.10242	3.65868	3.73307	3.75241	5.8178	4.62028	6.36071	1.35004	6.94162	5.72563	6.17641	7.78543	7.34874	6.51048	5.4222	-2.13515	2.60861	-0.434224	-2.13515	-2.13515	0.543225	3.18633	7.87109	7.94509	8.99306	10.294	8.12405	6.44824
HBOIFM_00385	3.17031	3.87886	4.58721	2.47545	1.38881	-2.13515	2.43891	-2.13515	1.58907	3.47373	2.94657	3.96137	-2.13515	-2.13515	-2.13515	-2.13515	0.729246	-2.13515	0.772497	0.386499	0.240796	3.7486	3.73307	4.35226	4.52363	3.46589	5.75273	1.85291	5.92814	4.98243	6.17641	7.0972	6.76579	5.51764	-2.13515	6.49373	1.87621	-2.13515	-2.13515	-2.13515	0.038921	1.40565	7.11651	6.64007	7.81883	9.06978	6.74657	4.97424
HBOIFM_00390	3.50286	2.84852	2.36796	0.973445	1.123	0.979011	1.67982	1.81659	-2.13515	3.47373	4.47473	1.56495	-2.13515	3.3429	1.00534	1.2849	-2.13515	1.20639	1.05679	-0.760217	0.657879	1.88311	2.94005	2.25889	6.01699	4.43632	6.90214	1.98766	6.80746	5.77672	8.00637	8.10438	7.95003	8.6748	8.31579	7.29796	2.78819	-2.13515	-2.13515	-2.13515	0.314543	1.40565	6.12123	5.6678	6.07082	7.555	6.43059	2.23156
HBOIFM_00395	4.90688	4.31946	5.12182	-0.13626	1.123	-2.13515	2.10901	1.31561	2.48208	0.814083	3.50354	3.00207	2.76076	4.75256	3.87314	2.15344	2.05103	0.437661	-2.13515	0.818243	0.240796	4.72427	4.75212	5.02604	4.0285	4.22542	6.12844	2.60519	6.13358	5.13382	8.36196	7.74928	7.54753	8.59243	7.21861	6.49373	3.09154	-2.13515	-2.13515	-2.13515	0.314543	2.09312	5.91121	5.78874	5.94618	7.555	5.83836	2.8339
HBOIFM_00400	4.0687	4.77987	5.4231	1.58289	2.8942	2.34239	2.70705	1.81659	3.42391	3.47373	6.51115	5.15972	0.757549	3.81007	-2.13515	-2.13515	-2.13515	0.437661	0.414715	2.41934	0.826963	4.76791	5.09485	5.13702	5.34125	3.74475	6.1596	1.13325	6.42487	5.36287	4.96602	7.11625	6.29862	6.09783	-2.13515	-2.13515	3.74105	-2.13515	-2.13515	-2.13515	0.739194	4.06632	8.13042	7.75034	8.78134	10.1617	7.97307	5.78463
HBOIFM_00405	4.61804	5.18896	6.06962	3.54903	4.47795	3.94102	3.03392	3.67569	5.89666	5.01928	7.74578	6.62599	2.462	4.35697	2.3727	-2.13515	1.53851	2.06779	2.65843	2.64206	2.54545	4.72427	6.03314	5.53845	5.96007	4.84382	6.92952	3.36691	6.92591	5.55074	8.1696	8.00569	8.01862	8.75272	7.73186	7.6596	4.05327	-0.434224	-0.866903	1.65532	2.38346	4.43183	10.5087	10.4551	11.6336	13.0256	10.4964	8.66184
HBOIFM_00410	2.11469	2.51089	3.79994	0.973445	1.123	1.81755	1.91043	0.532838	1.58907	2.82982	4.69294	3.00207	-2.13515	2.31318	-2.13515	-2.13515	-2.13515	0.437661	1.2932	-0.760217	0.977756	2.61586	3.08371	3.65629	4.62477	3.01855	6.29206	0.877005	5.78918	4.72929	6.95024	6.72777	7.40107	7.96533	5.4222	6.49373	3.09154	-2.13515	-2.13515	-2.13515	0.038921	2.50548	7.48889	6.89484	8.33608	9.61322	7.21238	5.38408
HBOIFM_00415	1.46945	2.84852	2.16567	-2.13515	1.123	2.01462	-2.13515	-2.13515	2.48208	-2.13515	3.50354	3.00207	-2.13515	2.4899	2.3727	-2.13515	-2.13515	-2.13515	1.17993	-0.252686	0.240796	1.52248	2.78046	2.49985	3.38842	2.79178	4.49843	0.877005	4.70111	3.49325	6.17641	6.65149	6.29862	-2.13515	-2.13515	-2.13515	1.87621	-2.13515	-2.13515	-2.13515	1.06385	1.40565	6.37906	6.50536	7.23532	8.01798	6.65505	4.39959
HBOIFM_00420	0.988581	2.84852	2.84527	2.47545	2.12865	3.35289	3.45374	3.11566	2.48208	3.6372	4.88243	1.56495	0.757549	4.82015	1.00534	0.506	-2.13515	0.437661	1.39809	0.818243	0.657879	1.03828	2.60095	3.5533	6.03548	4.92995	7.30887	3.75373	7.44108	6.30935	7.68508	7.84373	7.29445	6.83097	6.99695	6.8142	4.8026	-2.13515	-2.13515	-0.469047	1.44293	1.61091	7.11651	7.21566	6.61208	9.01672	7.50225	4.48034
HBOIFM_00425	1.46945	-2.13515	0.112622	1.58289	1.80605	2.48192	2.93299	3.11566	5.18748	5.38396	8.53428	7.1964	-2.13515	3.03667	1.00534	-2.13515	-2.13515	2.06779	-0.072854	-2.13515	-0.0290414	1.52248	0.281582	1.11643	4.6728	3.80678	5.50835	1.98766	6.06638	4.48487	6.17641	6.80022	5.60337	5.51764	4.43732	5.50097	2.16386	-2.13515	-2.13515	-2.13515	0.543225	2.0232	11.4781	11.1988	12.7782	14.0423	11.5974	9.73179
HBOIFM_00430	-2.13515	0.94818	2.97469	2.60258	2.8942	2.72594	5.78651	6.11445	8.1059	7.19982	10.3444	9.56842	3.56618	6.83572	4.85082	-2.13515	1.53851	1.20639	0.921841	1.14733	0.657879	2.17092	2.3958	1.60565	6.37731	5.6414	7.80401	4.05843	7.85351	6.99587	6.68827	8.41241	7.59323	4.5318	6.41455	-2.13515	4.42273	-2.13515	0.438038	1.65532	2.6926	2.50548	9.6494	9.75302	11.0214	12.4815	9.93654	8.26597
HBOIFM_00435	-2.13515	0.215569	-2.13515	-2.13515	-2.13515	-2.13515	-0.0680677	-2.13515	-2.13515	1.63381	-2.13515	1.56495	-2.13515	0.0737727	-2.13515	-2.13515	-2.13515	-2.13515	-2.13515	-2.13515	-2.13515	-2.13515	-2.13515	-2.13515	-2.13515	-2.13515	1.44766	-2.13515	1.50239	-0.516409	-2.13515	2.02917	2.69321	4.5318	-2.13515	-2.13515	-2.13515	-2.13515	-2.13515	-2.13515	-0.805344	-0.824266	5.08677	5.86408	7.18104	8.57788	5.58424	4.07497
HBOIFM_00440	1.82815	2.51089	2.54525	-2.13515	1.123	0.533629	2.82444	0.532838	2.48208	2.82982	3.50354	-2.13515	2.08441	2.78909	1.00534	0.506	-2.13515	-2.13515	0.414715	-0.252686	-0.851105	-2.13515	2.15641	0.359814	5.65995	4.51274	6.48893	1.53806	6.80402	5.66363	6.53697	7.64822	6.76579	5.51764	4.43732	-2.13515	2.94784	-2.13515	-2.13515	-2.13515	1.06385	1.02843	6.70305	6.85845	7.58801	9.13763	6.91384	5.05555
HBOIFM_00445	3.28989	4.52156	5.20324	4.86294	5.4489	5.08178	2.93299	4.24367	4.55996	6.44392	9.56139	7.89129	2.462	3.9373	1.00534	0.506	-2.13515	0.437661	3.02655	2.58953	3.41356	4.25742	4.17916	4.57886	5.04541	4.78341	6.439	3.15484	6.6132	5.57018	6.53697	7.58126	7.98473	4.5318	-2.13515	-2.13515	2.16386	-2.13515	-0.391369	-2.13515	0.314543	3.69244	11.8061	11.7167	12.7731	14.2724	11.982	10.2807
HBOIFM_00450	1.46945	1.42627	2.36796	-0.13626	1.38881	0.979011	3.03392	1.81659	-2.13515	3.6372	2.94657	3.00207	1.57037	3.59533	-2.13515	-2.13515	-2.13515	0.437661	0.193151	-0.252686	0.465207	1.52248	1.86892	1.11643	5.45549	4.54949	6.95638	1.35004	6.9968	5.91238	7.06531	7.91071	7.63752	6.83097	5.4222	6.08111	3.55528	-2.13515	-2.13515	-2.13515	1.64905	1.51197	6.88032	6.80209	7.43407	7.94412	7.06372	4.39959
HBOIFM_00455	0.250043	-2.13515	-2.13515	-2.13515	-0.269801	-2.13515	1.40464	0.532838	-2.13515	2.15079	2.94657	-2.13515	-2.13515	2.11163	-2.13515	-2.13515	-2.13515	-2.13515	-2.13515	-2.13515	-2.13515	-2.13515	-2.13515	1.11643	4.23458	3.21444	6.04745	0.15509	5.48057	4.8771	5.37583	6.1582	5.7718	-2.13515	-2.13515	-2.13515	3.45257	-0.434224	-2.13515	-2.13515	0.910907	0.0108861	8.21425	8.38952	9.32259	11.0645	8.29144	6.56392
HBOIFM_00460	1.82815	-2.13515	2.16567	-2.13515	0.795185	-0.132044	2.93299	3.98747	4.96807	7.74797	10.8689	9.45381	2.462	3.516	-2.13515	-2.13515	1.53851	-2.13515	-0.409033	-2.13515	0.240796	1.03828	1.02544	0.359814	5.37067	3.46589	6.06402	3.15484	6.5074	5.36287	6.17641	7.1536	6.76579	6.83097	4.43732	-2.13515	2.60861	0.161708	-0.866903	-2.13515	1.82912	5.23585	14.6833	14.4502	15.8731	17.2758	14.9869	13.1497
HBOIFM_00465	0.250043	-2.13515	1.29613	-0.13626	0.795185	-0.132044	2.10901	1.81659	-2.13515	4.95875	9.29575	7.46693	0.757549	2.9182	-2.13515	-2.13515	-2.13515	-2.13515	-2.13515	-0.760217	-0.370737	1.03828	1.86892	-2.13515	4.71928	4.31352	6.70501	1.85291	6.34206	5.50096	5.6946	7.13505	7.0542	5.51764	-2.13515	4.5153	2.40337	-2.13515	-2.13515	-2.13515	0.543225	2.78397	8.49965	7.91883	9.71526	10.8688	8.66431	6.67957
HBOIFM_00470	-2.13515	-2.13515	-2.13515	-0.13626	-2.13515	-2.13515	1.06305	-2.13515	-2.13515	2.53002	6.04	3.00207	-2.13515	0.780693	-2.13515	-2.13515	-2.13515	-2.13515	-2.13515	-2.13515	-2.13515	-2.13515	-2.13515	1.11643	3.26846	1.4813	4.39746	-0.439518	5.06467	2.89592	-2.13515	6.29821	4.61672	4.5318	5.4222	-2.13515	-2.13515	-2.13515	-2.13515	-2.13515	-0.805344	1.51197	5.50811	5.58114	6.65253	7.74099	5.45995	2.56403
HBOIFM_00475	-2.13515	-2.13515	-2.13515	-2.13515	-2.13515	0.533629	-0.0680677	-2.13515	-2.13515	3.28933	6.04	4.36597	2.76076	1.87706	-2.13515	-2.13515	1.53851	-2.13515	-2.13515	-2.13515	-2.13515	0.292596	-2.13515	-2.13515	4.52363	2.90962	5.77302	1.13325	6.23395	4.98243	4.96602	6.82359	6.50396	6.83097	6.00207	6.08111	1.03204	-2.13515	-2.13515	-2.13515	0.038921	1.29072	5.47451	5.28472	5.87957	7.65099	5.83836	3.78821
HBOIFM_00480	2.35342	2.3068	3.65308	3.02184	3.39132	2.01462	3.12824	3.78727	4.55996	5.2388	7.84023	5.51823	1.57037	4.10929	2.3727	-2.13515	-2.13515	-2.13515	1.05679	0.386499	0.977756	2.41054	3.21433	3.19112	6.28762	5.11292	7.32271	2.68651	7.83176	6.56811	7.53344	8.03601	8.05173	6.51048	5.4222	4.5153	4.52748	0.161708	-2.13515	-2.13515	2.38346	3.8006	7.52217	6.74345	7.8365	9.26444	7.57397	5.18164
HBOIFM_00485	-2.13515	0.215569	1.93012	1.58289	1.123	1.31651	5.0478	6.40418	7.38834	6.77754	7.84023	7.31534	1.57037	5.51423	4.38998	-2.13515	-2.13515	-2.13515	-0.072854	-0.760217	-0.0290414	-2.13515	0.281582	2.25889	6.15864	4.72035	6.97402	2.83655	7.12615	5.87379	6.68827	7.84373	7.72222	6.51048	-2.13515	-2.13515	3.65116	-2.13515	-2.13515	0.521909	0.739194	1.02843	6.62861	5.90033	6.07082	7.98152	6.8819	3.4299
HBOIFM_00490	0.250043	1.42627	0.826795	0.528518	1.123	0.533629	5.46393	7.0212	7.43194	6.98902	7.84023	7.50747	0.757549	4.91594	2.3727	-2.13515	-2.13515	-2.13515	-0.409033	-0.252686	0.240796	-2.13515	1.86892	-2.13515	4.71928	1.75876	5.55597	1.85291	5.98382	4.76347	5.37583	6.48563	6.84348	5.51764	4.43732	4.5153	2.78819	-2.13515	-2.13515	-2.13515	1.06385	1.9497	6.09934	5.70925	6.29182	7.15756	6.40834	3.34617
HBOIFM_00495	0.250043	0.94818	2.16567	2.82742	2.8942	2.01462	4.30787	6.45575	6.37	7.04832	8.61664	7.72935	0.757549	5.34098	2.75689	1.2849	0.729246	1.20639	0.60518	0.619193	-0.0290414	1.52248	2.15641	2.49985	6.19199	4.87311	7.2808	1.98766	7.34039	6.11127	6.82519	8.00569	7.54753	-2.13515	5.4222	-2.13515	2.94784	-2.13515	-2.13515	-2.13515	1.54971	1.02843	7.02662	6.83991	7.92172	8.88473	7.42678	4.55681
HBOIFM_00500	1.82815	1.42627	3.09343	-2.13515	1.38881	-2.13515	0.610948	-2.13515	1.58907	2.15079	2.94657	-2.13515	1.57037	2.9182	-2.13515	-2.13515	-2.13515	0.437661	-0.880409	-0.760217	0.240796	2.17092	2.3958	1.96919	4.97052	4.22542	5.79304	1.13325	6.203	4.95311	7.06531	7.26019	6.40494	7.50688	7.21861	6.8142	1.51582	-2.13515	-2.13515	-2.13515	0.739194	1.02843	7.08345	6.96496	8.27261	9.86415	7.2752	5.05555
HBOIFM_00505	0.250043	2.84852	3.20313	2.18149	0.365484	1.58893	1.91043	0.532838	2.48208	4.8295	6.45255	3.70662	1.57037	4.21352	2.3727	-2.13515	-2.13515	-2.13515	-0.409033	-0.252686	0.465207	1.88311	1.86892	3.32222	5.63593	3.38685	5.9076	0.562987	6.36088	5.56049	6.17641	7.22553	7.23803	4.5318	-2.13515	-2.13515	2.78819	-2.13515	-2.13515	-2.13515	1.06385	0.0108861	7.77083	7.15695	8.65761	10.007	7.66123	5.63395
HBOIFM_00510	0.988581	-2.13515	2.54525	0.528518	1.123	2.18784	1.06305	1.81659	3.02865	4.03919	7.15011	6.15055	0.757549	2.78909	-2.13515	-2.13515	0.729246	-2.13515	-0.880409	0.386499	-2.13515	1.88311	2.60095	0.359814	3.26846	2.79178	5.18395	1.35004	5.02982	3.91432	5.37583	6.67736	6.68368	-2.13515	-2.13515	-2.13515	1.51582	-0.434224	-2.13515	-2.13515	0.910907	1.70343	8.12502	7.40415	8.9612	10.1698	7.98815	6.47804
HBOIFM_00515	0.250043	0.215569	1.64805	0.973445	0.795185	1.31651	-2.13515	-2.13515	-2.13515	1.63381	-2.13515	3.70662	0.757549	2.11163	-2.13515	-2.13515	-2.13515	-2.13515	-0.880409	-0.760217	-0.851105	1.03828	2.15641	1.96919	4.16911	3.21444	5.32808	-2.13515	5.33591	4.31089	4.39143	5.91886	5.9226	-2.13515	-2.13515	-2.13515	1.51582	-2.13515	-2.13515	-0.469047	1.44293	-0.335762	5.4401	4.06629	4.95673	7.2827	5.58424	1.51955
HBOIFM_00520	1.46945	2.84852	2.36796	0.528518	-0.269801	0.979011	-0.0680677	2.48092	1.58907	2.53002	4.88243	4.17781	-2.13515	3.516	1.8467	-2.13515	-2.13515	-2.13515	-0.072854	-0.760217	-0.0290414	-2.13515	0.281582	-2.13515	5.08144	3.92337	5.43383	1.53806	6.0721	4.69428	4.96602	6.75233	6.05912	4.5318	6.00207	4.5153	3.09154	-2.13515	-2.13515	-2.13515	1.06385	1.51197	7.28106	6.24846	7.33811	8.69511	7.1467	4.12606
HBOIFM_00525	0.988581	2.3068	1.93012	2.18149	1.80605	1.81755	-0.0680677	2.18686	1.58907	4.53003	6.90994	5.98816	-2.13515	3.14614	-2.13515	0.506	-2.13515	-2.13515	-0.880409	0.105405	-0.0290414	1.88311	1.50878	1.11643	5.48269	4.31352	6.09659	1.85291	6.73359	5.67265	5.37583	7.13505	6.05912	5.51764	4.43732	4.5153	2.40337	-2.13515	-2.13515	-2.13515	0.739194	2.0232	8.58085	8.43347	9.68144	11.0818	8.95651	6.90837
HBOIFM_00530	-2.13515	1.42627	3.40025	0.973445	1.80605	-0.132044	1.67982	2.9335	3.73378	2.15079	6.51115	4.36597	1.57037	2.31318	1.8467	-2.13515	0.729246	-2.13515	-0.409033	-0.760217	0.826963	1.88311	3.08371	3.65629	4.41486	3.11982	5.38192	1.98766	5.837	4.96784	4.39143	6.62513	6.18383	-2.13515	-2.13515	-2.13515	2.40337	-2.13515	0.438038	-0.469047	1.44293	2.98087	8.26918	7.84636	9.53765	10.6826	8.30354	6.48784
HBOIFM_00535	3.5986	4.14681	5.69114	2.71939	3.89341	2.93453	1.40464	3.55474	4.84443	5.18697	8.53428	6.92431	-2.13515	2.64726	-2.13515	-2.13515	-2.13515	-2.13515	1.58717	2.29354	2.10242	3.91317	4.46797	3.92732	3.78799	1.75876	4.72367	-0.439518	4.91992	3.91432	5.37583	7.26019	6.40494	6.09783	5.4222	-2.13515	1.87621	-2.13515	-2.13515	0.118109	1.2018	3.15405	10.6825	10.7327	12.1291	13.4485	11.0384	9.20825
HBOIFM_00540	3.28989	3.63914	5.35347	3.54903	3.85037	3.73361	3.59252	4.46116	5.18748	3.07782	7.35594	6.24947	-2.13515	2.4899	-2.13515	-2.13515	0.729246	2.06779	1.58717	0.386499	2.10242	3.56279	3.64319	4.15539	5.18443	4.47504	6.31991	1.98766	7.01473	5.68162	6.36793	8.09481	7.29445	-2.13515	5.4222	-2.13515	2.60861	-0.434224	-2.13515	-2.13515	2.19975	3.30864	8.78654	8.76856	10.1771	11.4751	9.10223	7.16195
HBOIFM_00545	0.250043	2.3068	1.64805	0.973445	2.50733	1.81755	1.67982	1.81659	3.42391	2.15079	-2.13515	-2.13515	-2.13515	2.31318	-2.13515	0.506	-2.13515	-2.13515	0.60518	0.386499	0.826963	2.41054	0.281582	1.60565	5.00845	3.11982	6.50114	0.877005	6.42487	5.17249	5.37583	7.49658	6.59662	6.83097	-2.13515	-2.13515	2.60861	-2.13515	-2.13515	-2.13515	1.82912	0.0108861	5.57306	5.28472	6.43785	8.18763	5.90344	3.58407
HBOIFM_00550	-2.13515	-2.13515	-2.13515	-2.13515	-2.13515	-2.13515	-2.13515	-2.13515	2.48208	0.814083	-2.13515	-2.13515	-2.13515	-2.13515	-2.13515	-2.13515	-2.13515	-2.13515	-2.13515	-2.13515	-2.13515	-2.13515	-2.13515	-2.13515	-2.13515	-0.0117927	1.80554	-2.13515	2.52883	0.455589	-2.13515	3.72118	2.69321	-2.13515	4.43732	-2.13515	-2.13515	-2.13515	-2.13515	-2.13515	-2.13515	-0.335762	6.48412	6.0039	7.87119	7.94412	6.69236	4.85817
HBOIFM_00555	0.988581	1.42627	1.64805	2.00835	2.61423	1.58893	0.610948	2.18686	-2.13515	3.28933	4.88243	2.45618	1.57037	2.78909	-2.13515	-2.13515	-2.13515	0.437661	0.193151	-0.252686	1.23808	0.292596	1.86892	1.11643	5.50939	4.22542	6.439	1.98766	6.74795	5.70818	6.95024	5.78243	5.9226	4.5318	-2.13515	-2.13515	3.34198	-2.13515	-2.13515	-2.13515	1.06385	1.40565	7.41109	7.37869	8.77219	10.0517	7.68918	5.46567
HBOIFM_00560	2.7372	2.06883	4.2208	4.4886	4.99506	5.10351	-2.13515	-2.13515	1.58907	1.63381	-2.13515	3.00207	2.08441	4.44524	4.59229	1.2849	0.729246	-2.13515	2.03885	2.41934	2.16587	3.56279	3.33409	3.44239	4.85037	4.03124	6.46418	2.519	6.53251	5.40678	6.36793	6.70279	6.18383	-2.13515	-2.13515	-2.13515	1.51582	-2.13515	-2.13515	-2.13515	0.543225	-0.824266	4.67811	3.62126	3.8441	5.03554	4.88238	-2.13515
HBOIFM_00565	3.68838	3.54947	4.58721	5.00761	4.99506	4.81822	-2.13515	-2.13515	-2.13515	1.63381	3.50354	2.45618	-2.13515	4.16234	4.85082	-2.13515	-2.13515	0.437661	1.58717	2.29354	2.10242	3.7486	4.30171	2.88658	2.44797	3.21444	5.69008	0.562987	5.27769	4.33382	3.42191	6.04349	6.29862	4.5318	-2.13515	-2.13515	1.87621	-2.13515	-2.13515	-2.13515	0.314543	-2.13515	4.73599	4.30133	3.1367	3.743	4.24285	0.712432
HBOIFM_00570	2.7372	3.63914	3.57363	0.528518	1.80605	1.31651	1.91043	-2.13515	-2.13515	3.07782	2.94657	-2.13515	2.462	1.87706	1.00534	1.78416	-2.13515	-2.13515	0.414715	-0.760217	0.240796	2.9552	3.64319	2.70616	4.47027	3.67993	5.9076	-0.439518	6.34679	5.15971	6.68827	7.83225	7.68049	6.09783	-2.13515	-2.13515	1.51582	-2.13515	-2.13515	-2.13515	0.038921	1.16565	6.64381	6.0039	6.48342	8.39591	5.73488	3.72332
HBOIFM_00575	4.13406	4.99887	5.85126	4.67349	5.28085	5.5773	3.7191	6.0929	7.29697	8.48729	11.4565	10.2232	2.08441	4.44524	2.3727	0.506	-2.13515	0.437661	3.58501	3.15695	3.09364	4.76791	5.06055	5.02604	4.97052	3.30322	5.77302	3.41538	6.0778	5.25889	6.53697	7.22553	7.17932	6.09783	5.4222	-2.13515	1.87621	-2.13515	0.629529	0.118109	2.3248	5.51517	14.2271	14.3183	15.3667	16.9744	14.5155	12.8565
HBOIFM_00580	6.13817	6.42647	7.86791	5.40601	6.05278	6.11553	2.28341	3.11566	5.89666	6.70569	10.0105	8.20652	2.08441	3.81007	2.75689	-2.13515	-2.13515	1.20639	4.15933	3.85738	4.85556	6.37963	6.59693	6.47617	4.80798	3.92337	5.99659	1.53806	6.19778	5.03933	6.68827	7.48197	7.11812	-2.13515	6.41455	5.50097	2.94784	-0.434224	-2.13515	0.118109	2.90754	6.07181	14.3397	14.4087	15.5887	17.1841	14.464	12.9109
HBOIFM_00585	2.55807	3.87886	4.46046	2.60258	2.97661	2.48192	0.610948	2.9335	1.58907	1.63381	5.77896	4.17781	-2.13515	1.59637	1.00534	-2.13515	-2.13515	-2.13515	0.60518	-0.252686	0.465207	2.7955	3.21433	3.75241	4.0285	3.01855	5.83225	1.98766	6.04909	4.81326	6.17641	7.31067	6.40494	5.51764	-2.13515	4.5153	2.16386	-0.434224	-2.13515	-2.13515	0.038921	2.34301	8.29829	8.43347	9.69118	10.9323	8.55209	6.7217
HBOIFM_00590	2.11469	-2.13515	2.16567	2.71939	2.80679	1.81755	3.21676	1.31561	1.58907	-2.13515	2.02603	1.56495	1.57037	4.75256	3.5231	-2.13515	0.729246	0.437661	-0.072854	-0.252686	-0.370737	1.52248	1.02544	1.11643	4.80798	4.17927	6.90214	1.70415	6.90042	5.84215	4.96602	7.17192	7.23803	7.31475	-2.13515	4.5153	3.09154	-0.434224	-2.13515	0.833292	0.739194	2.45334	6.44994	5.6678	6.18555	7.90571	6.97567	3.78821
HBOIFM_00595	0.250043	-2.13515	-2.13515	-2.13515	-0.269801	-2.13515	-0.0680677	-2.13515	-2.13515	-2.13515	-2.13515	-2.13515	0.757549	0.780693	-2.13515	-2.13515	-2.13515	-2.13515	-2.13515	-2.13515	-2.13515	-2.13515	-2.13515	0.359814	2.83368	1.1363	4.72367	-0.439518	4.81466	3.3655	5.37583	6.93505	7.11812	-2.13515	-2.13515	-2.13515	1.03204	-2.13515	-2.13515	-2.13515	-0.311163	-0.824266	5.25456	5.82691	6.57045	7.34143	6.02541	3.50905
HBOIFM_00600	3.03989	3.24121	4.58721	0.528518	1.38881	-0.132044	3.21676	2.9335	4.55996	4.03919	5.68027	4.68157	3.00805	2.64726	1.00534	-2.13515	-2.13515	2.06779	-0.072854	-0.760217	-2.13515	3.91317	3.81767	4.81971	5.5356	4.08229	6.09659	2.11083	6.34679	5.35168	6.53697	7.19001	6.59662	-2.13515	-2.13515	4.5153	1.87621	-2.13515	0.21515	-0.469047	0.314543	0.705714	6.96745	6.68231	7.06594	8.50269	6.74657	4.39959
HBOIFM_00605	3.03989	3.35145	4.50396	0.528518	-2.13515	0.533629	2.43891	3.98747	4.39347	4.53003	5.19993	5.6688	-2.13515	2.11163	-2.13515	-2.13515	-2.13515	-2.13515	0.193151	-0.760217	0.240796	3.09894	3.44465	3.44239	2.44797	3.30322	5.69008	1.53806	6.00192	4.28758	4.96602	6.75233	7.11812	-2.13515	5.4222	4.5153	3.34198	-2.13515	-2.13515	-2.13515	0.910907	1.79031	6.56617	6.70298	7.18104	8.57788	6.97567	5.02895
HBOIFM_00610	3.4003	3.63914	5.22939	0.528518	2.12865	0.533629	2.28341	2.18686	4.55996	4.15163	7.35594	6.24947	1.57037	2.64726	-2.13515	1.2849	-2.13515	0.437661	-0.072854	-0.760217	-2.13515	4.1294	3.89758	3.75241	3.13759	3.38685	4.80476	1.13325	4.81466	3.40936	6.17641	6.39496	6.50396	6.09783	4.43732	-2.13515	0.28724	-2.13515	-2.13515	-0.469047	0.038921	0.876359	6.82805	6.45751	7.54568	8.98022	6.69236	4.79643
HBOIFM_00615	3.4003	3.80329	5.00558	1.31067	1.123	0.533629	1.40464	1.31561	-2.13515	3.28933	4.88243	-2.13515	-2.13515	4.16234	2.3727	0.506	-2.13515	-2.13515	-0.409033	0.386499	-0.0290414	3.22963	4.51938	3.65629	4.47027	3.67993	5.27214	-2.13515	5.25775	4.46424	5.37583	7.27721	6.98732	6.09783	4.43732	5.50097	1.87621	-2.13515	-2.13515	-2.13515	0.314543	0.284145	5.80706	5.39044	6.34216	7.15756	6.16465	3.50905
HBOIFM_00620	3.50286	5.18896	5.22939	4.15744	4.4494	4.895	2.70705	6.71754	8.918	6.12387	9.27899	8.47533	2.08441	4.88471	4.27708	-2.13515	0.729246	0.437661	2.102	2.00312	2.49699	4.89145	4.66348	4.41234	5.90081	5.11292	6.79706	3.75373	7.08714	6.00099	7.06531	8.09481	6.91719	6.09783	5.4222	5.50097	2.78819	0.57033	-2.13515	-2.13515	1.91131	3.52594	10.0623	9.97955	11.359	12.6565	10.1223	8.29416
HBOIFM_00625	1.46945	3.24121	2.84527	2.33597	3.32997	3.67674	2.57922	6.48913	7.97936	6.12387	8.69455	7.50747	-2.13515	2.64726	2.75689	-2.13515	-2.13515	-2.13515	2.03885	0.818243	1.11392	1.88311	3.73307	3.5533	4.97052	3.86626	5.50835	3.03583	5.88329	4.28758	-2.13515	6.36343	6.29862	-2.13515	4.43732	-2.13515	1.03204	-2.13515	-0.391369	0.118109	-0.805344	2.39923	10.6002	10.3492	11.4903	12.9721	10.7308	8.99466
HBOIFM_00630	0.988581	2.68959	3.93322	2.92791	2.8942	2.93453	3.5248	6.29517	8.09238	6.46583	8.56226	7.3603	-2.13515	2.4899	-2.13515	0.506	-2.13515	2.06779	0.193151	0.105405	1.23808	3.22963	2.15641	2.70616	4.85037	4.08229	5.9076	2.60519	5.70333	4.79686	4.39143	6.57094	6.50396	5.51764	5.4222	5.50097	-2.13515	0.161708	-2.13515	-2.13515	0.038921	3.42138	10.1998	9.79454	11.3847	12.7744	10.3244	8.59769
HBOIFM_00635	1.46945	2.3068	2.70307	2.18149	3.05456	3.27838	2.82444	4.07802	5.83303	4.68752	6.72428	6.20086	0.757549	1.59637	-2.13515	0.506	-2.13515	-2.13515	1.2932	0.818243	0.240796	3.09894	1.86892	1.96919	4.52363	3.74475	6.30605	1.35004	6.33256	5.39593	3.42191	7.0972	6.91719	4.5318	4.43732	-2.13515	0.28724	-2.13515	-2.13515	-2.13515	0.739194	1.79031	9.31634	9.1384	10.5017	12.0731	9.56637	7.95591
HBOIFM_00640	3.28989	1.78335	3.79994	2.92791	3.66411	2.18784	3.77846	2.9335	5.18748	5.71195	8.01237	5.80514	2.08441	4.21352	2.75689	1.2849	2.05103	2.06779	-0.072854	-0.252686	1.64824	3.22963	2.94005	1.96919	6.36275	5.46031	7.6033	2.60519	7.78027	6.61566	7.8863	8.64002	8.85803	8.59243	7.4107	7.49008	4.2498	0.884812	-2.13515	2.55303	1.82912	2.0232	9.49874	9.44791	10.5666	12.0156	9.49426	8.01131
HBOIFM_00645	1.46945	0.215569	3.99551	0.528518	2.26627	2.6091	3.5248	3.11566	4.55996	5.13321	7.92886	6.95395	-2.13515	2.4899	1.8467	-2.13515	2.05103	1.20639	0.193151	0.386499	-0.370737	1.88311	3.33409	1.11643	4.41486	2.52247	5.02382	2.32936	5.7469	4.54506	3.42191	7.05834	7.0542	4.5318	4.43732	4.5153	1.51582	-0.434224	-2.13515	-0.469047	0.739194	2.28449	11.4648	11.4472	12.4698	14.0632	11.473	9.96625
HBOIFM_00650	-2.13515	1.42627	-2.13515	-2.13515	-0.269801	-2.13515	-2.13515	-2.13515	-2.13515	1.63381	2.94657	-2.13515	-2.13515	1.87706	-2.13515	-2.13515	-2.13515	-2.13515	-2.13515	-0.252686	-0.851105	0.292596	-2.13515	0.359814	2.99364	3.11982	5.0573	0.562987	4.9698	3.7191	5.37583	6.29821	6.05912	-2.13515	-2.13515	-2.13515	0.28724	-2.13515	-2.13515	-2.13515	-0.311163	0.511087	4.99494	4.91122	5.57732	6.5081	4.74709	3.06108
HBOIFM_00655	0.250043	2.3068	2.70307	1.58289	1.97641	0.979011	1.40464	1.81659	-2.13515	3.28933	5.57434	3.00207	1.57037	2.78909	-2.13515	-2.13515	-2.13515	1.7011	-0.409033	-0.760217	-2.13515	2.41054	1.02544	1.11643	5.37067	4.90181	6.83616	1.53806	6.74795	5.80981	6.36793	7.51104	7.17932	6.51048	4.43732	-2.13515	4.92269	-2.13515	-2.13515	-2.13515	1.74192	0.511087	6.46713	6.35677	5.73635	7.34143	6.59721	2.8339
HBOIFM_00660	4.90688	5.577	6.854	4.07224	4.53341	4.84427	-0.0680677	5.26544	6.92206	5.74817	7.03502	5.86876	-2.13515	0.780693	1.00534	-2.13515	-2.13515	0.437661	3.42178	3.35861	3.15734	5.61959	6.03314	5.69174	3.78799	2.79178	5.24334	2.68651	5.50615	4.21533	7.36395	7.29404	6.76579	7.09304	6.41455	5.50097	1.87621	-2.13515	-2.13515	-2.13515	1.32748	5.07289	9.02284	9.00745	9.96858	11.7244	9.18636	7.61957
HBOIFM_00665	4.42265	5.06505	5.653	3.72683	3.89341	3.73361	2.43891	5.14495	6.79424	5.78349	6.86572	5.73858	1.57037	3.81007	1.8467	-2.13515	-2.13515	0.437661	1.97279	3.3269	2.72447	5.33039	5.53038	4.72814	4.47027	3.97832	6.549	2.4273	6.51582	5.77672	6.36793	7.89976	6.84348	4.5318	4.43732	-2.13515	1.51582	-2.13515	-2.13515	-2.13515	1.06385	4.43183	9.04017	8.8215	9.99635	11.3195	9.29948	7.57431
HBOIFM_00670	4.13406	5.03234	5.93309	3.19312	3.32997	3.49128	2.57922	2.72493	5.28583	6.00917	9.03126	7.44623	-2.13515	2.4899	1.8467	-2.13515	-2.13515	0.437661	1.90353	2.08142	1.45789	4.43038	5.12835	4.98707	5.18443	4.22542	6.56072	1.53806	6.62492	6.02936	6.95024	7.87761	6.98732	6.09783	-2.13515	5.50097	2.40337	-2.13515	-2.13515	-0.469047	1.06385	3.73669	9.46277	9.59337	10.6186	12.2133	9.70972	8.09061
HBOIFM_00675	0.250043	0.94818	-2.13515	0.528518	1.38881	1.58893	1.91043	-2.13515	-2.13515	3.784	4.47473	2.45618	-2.13515	2.64726	-2.13515	-2.13515	-2.13515	-2.13515	-0.072854	0.105405	-0.851105	1.03828	0.281582	1.11643	5.00845	4.03124	5.88913	2.22424	5.93443	5.01116	-2.13515	7.11625	6.91719	6.51048	4.43732	-2.13515	2.40337	-2.13515	-2.13515	0.521909	-0.311163	1.29072	9.9583	9.8535	11.3528	12.727	10.1103	8.15659
HBOIFM_00680	0.988581	-2.13515	1.64805	0.528518	-2.13515	0.979011	2.57922	2.18686	-2.13515	0.814083	2.94657	3.39697	-2.13515	3.43204	-2.13515	-2.13515	-2.13515	0.437661	-2.13515	-2.13515	-0.0290414	0.292596	-2.13515	2.25889	5.50939	4.95755	6.73635	2.60519	7.11788	5.67265	7.06531	7.82069	7.23803	7.50688	6.73494	7.49008	2.40337	-2.13515	-2.13515	-2.13515	0.314543	0.705714	6.36079	5.90033	5.65902	7.8257	6.4525	3.4299
HBOIFM_00685	1.46945	1.78335	2.36796	-0.13626	-0.269801	-2.13515	1.40464	-2.13515	-2.13515	0.814083	-2.13515	1.56495	-2.13515	2.31318	-2.13515	-2.13515	-2.13515	-2.13515	-0.880409	0.105405	-0.851105	-2.13515	1.86892	1.96919	3.60201	2.36619	4.04366	-2.13515	4.17185	3.57253	5.37583	6.1582	6.18383	4.5318	-2.13515	-2.13515	-2.13515	-2.13515	-2.13515	-2.13515	-0.805344	1.02843	4.01518	3.22354	4.67188	5.29526	3.90423	-2.13515
HBOIFM_00690	5.55784	6.03888	7.08636	4.31407	4.73611	4.35757	2.57922	5.51272	8.02279	6.72399	8.35394	7.72935	3.71272	3.9373	-2.13515	0.506	-2.13515	-2.13515	3.12084	3.53549	3.78007	5.49527	6.01534	5.97673	5.56134	4.95755	7.03411	2.11083	7.13438	6.15698	6.68827	7.68695	7.23803	-2.13515	4.43732	4.5153	2.94784	-2.13515	-2.13515	-2.13515	1.64905	4.47163	8.14117	7.85562	9.08461	10.5332	8.27308	6.04569
HBOIFM_00695	7.96603	8.37581	9.23569	7.65091	8.11063	8.156	6.36268	8.38512	9.59652	8.58563	10.5748	9.66117	5.26429	7.81225	6.79325	4.04204	2.97291	4.03453	5.57194	5.41214	5.7127	8.41891	8.65928	8.66834	7.97148	6.98256	9.18979	6.10465	9.61567	8.31183	8.91591	10.0466	9.49762	8.59243	7.4107	5.50097	5.68161	0.884812	1.20682	1.30311	5.52683	7.95992	12.0115	12.3648	13.1887	14.9224	12.0964	10.7159
HBOIFM_00700	2.7372	3.63914	3.99551	2.71939	1.80605	2.72594	8.31721	8.32169	10.5913	8.09587	9.99515	10.1126	5.00465	6.83572	6.06022	2.8987	3.18361	2.06779	-0.880409	-0.760217	-0.851105	3.34945	4.35928	3.75241	6.14168	5.58942	7.20814	4.28398	7.44108	6.50386	7.45118	8.4429	8.23586	8.50507	7.5802	7.81128	4.2498	1.35841	2.73041	2.46707	3.96343	4.21444	8.35479	8.13197	9.0165	10.7546	8.24197	6.2204
HBOIFM_00705	3.17031	4.3727	5.93309	4.27647	4.56036	4.76466	2.70705	4.46116	7.59427	7.31294	10.3802	9.18681	-2.13515	3.67052	1.8467	-2.13515	-2.13515	0.437661	3.20934	2.58953	3.09364	4.375	4.87563	4.72814	5.00845	4.68776	6.51326	3.89715	6.48184	5.24686	6.82519	7.37534	7.91447	6.09783	4.43732	6.49373	1.87621	-0.434224	0.629529	-2.13515	2.19975	4.36294	12.9017	12.7969	14.2847	15.3977	13.0355	11.279
HBOIFM_00710	0.988581	1.42627	0.826795	-2.13515	0.795185	-2.13515	3.21676	-2.13515	2.48208	2.82982	4.21753	1.56495	-2.13515	2.64726	-2.13515	-2.13515	0.729246	-2.13515	-0.409033	-2.13515	-2.13515	1.52248	1.50878	1.11643	4.57509	4.35562	6.08039	1.13325	6.57745	5.47024	6.36793	7.53954	7.54753	-2.13515	6.41455	4.5153	2.78819	-0.434224	-2.13515	-2.13515	2.90754	6.22715	8.18857	8.02112	9.06226	10.4082	8.07546	6.32248
HBOIFM_00715	0.988581	-2.13515	-2.13515	-2.13515	-2.13515	-2.13515	2.28341	0.532838	2.48208	2.82982	-2.13515	3.70662	-2.13515	1.24653	-2.13515	-2.13515	-2.13515	-2.13515	-2.13515	0.105405	-2.13515	-2.13515	-2.13515	2.25889	5.00845	2.52247	4.98954	0.15509	5.48057	3.7191	-2.13515	4.79425	5.60337	4.5318	4.43732	4.5153	3.74105	-2.13515	-2.13515	-2.13515	3.61807	6.34612	7.80503	7.27208	8.23314	9.73868	7.38182	5.48537
HBOIFM_00720	1.46945	0.215569	3.09343	-0.13626	-2.13515	-2.13515	1.06305	2.48092	5.28583	3.91723	5.19993	4.36597	-2.13515	2.64726	-2.13515	-2.13515	-2.13515	-2.13515	-0.880409	0.105405	-0.370737	1.88311	2.94005	2.25889	4.80798	3.92337	5.83225	1.35004	6.04327	4.99686	6.68827	6.80022	6.59662	6.51048	-2.13515	-2.13515	1.51582	-2.13515	-2.13515	-2.13515	3.8434	6.84246	8.89213	8.75378	10.0914	11.6066	9.11603	7.27943
HBOIFM_00725	-2.13515	0.215569	2.36796	-2.13515	0.365484	-2.13515	1.06305	1.31561	3.02865	4.68752	5.77896	4.53238	1.57037	3.516	1.8467	1.78416	-2.13515	1.20639	-2.13515	-2.13515	-0.851105	1.03828	1.50878	1.11643	5.75226	4.65442	6.81674	1.13325	6.98775	5.95737	4.39143	7.0184	6.91719	5.51764	-2.13515	-2.13515	1.51582	-2.13515	-2.13515	-2.13515	2.49406	6.21548	8.8436	8.8215	9.98451	11.2016	9.11603	7.06055
HBOIFM_00730	2.7372	3.63914	4.36932	1.31067	2.26627	3.11669	4.69427	6.97483	7.17396	7.2512	10.4972	8.52554	1.57037	3.59533	1.8467	2.15344	-2.13515	1.7011	0.193151	0.992401	0.826963	3.65868	4.11375	3.84251	6.36275	5.947	7.49752	3.26477	7.81138	6.63886	7.8223	8.5307	8.23586	8.09064	6.73494	7.29796	4.30978	-0.434224	1.61542	1.08769	2.19975	3.36611	9.90254	9.83723	10.5928	12.2521	9.56888	7.64607
HBOIFM_00735	2.89649	0.94818	3.86812	1.31067	3.19883	3.27838	3.30016	4.07802	4.20523	5.33718	7.03502	5.6688	1.57037	3.03667	3.31001	-2.13515	0.729246	-2.13515	1.58717	0.818243	1.45789	3.46006	3.9733	3.19112	4.23458	3.80678	6.04745	1.70415	6.04909	5.15971	8.1696	7.35944	7.40107	9.02809	7.99438	8.94719	4.2498	-2.13515	-0.866903	1.08769	0.038921	1.29072	9.20035	9.06047	10.4822	11.9997	9.17981	7.60614
HBOIFM_00740	-2.13515	0.215569	-2.13515	-2.13515	0.365484	-2.13515	-0.0680677	0.532838	3.02865	3.07782	2.02603	3.39697	1.57037	3.03667	2.75689	-2.13515	-2.13515	-2.13515	-2.13515	-2.13515	-2.13515	-2.13515	0.281582	-2.13515	3.38842	2.36619	4.88154	0.15509	4.06114	3.3655	3.42191	4.5914	2.69321	-2.13515	-2.13515	-2.13515	2.16386	-0.434224	0.21515	0.833292	1.64905	0.284145	8.26918	8.37027	9.51039	11.3195	8.5265	7.09942
HBOIFM_00745	1.46945	4.31946	4.41561	2.82742	3.39132	2.6091	2.57922	2.9335	-2.13515	2.53002	4.88243	3.39697	2.462	2.64726	1.00534	-2.13515	0.729246	0.437661	1.90353	1.41401	1.11392	2.61586	2.3958	2.70616	6.07175	5.38099	7.09179	2.60519	7.26997	6.23213	8.36196	8.75385	8.44968	8.6748	7.86908	8.07383	3.34198	-2.13515	-2.13515	-0.469047	1.44293	1.29072	7.07227	6.40802	6.87399	8.47672	7.26286	3.50905
HBOIFM_00750	-2.13515	0.215569	-2.13515	0.528518	0.795185	1.58893	0.610948	0.532838	1.58907	3.07782	3.50354	3.96137	0.757549	2.11163	2.3727	-2.13515	-2.13515	-2.13515	-0.880409	-2.13515	-0.370737	-2.13515	1.02544	1.60565	3.60201	3.11982	4.95443	0.15509	5.53128	4.28758	5.95553	6.75233	6.05912	6.51048	6.41455	6.8142	2.78819	-2.13515	-2.13515	-2.13515	1.74192	-0.335762	5.88586	5.44053	6.48342	7.69669	6.43059	2.95196
HBOIFM_00755	-2.13515	1.42627	1.29613	2.00835	0.365484	2.18784	2.70705	-2.13515	1.58907	2.82982	2.02603	-2.13515	0.757549	3.43204	1.00534	1.2849	-2.13515	1.7011	0.193151	-0.760217	-2.13515	2.17092	0.281582	1.11643	5.63593	4.58532	6.31991	1.53806	6.95096	5.71693	6.36793	7.51104	7.72222	5.51764	-2.13515	-2.13515	2.78819	-2.13515	-2.13515	-2.13515	1.44293	-0.335762	6.28527	5.9702	4.67188	7.15756	6.29164	3.1625
HBOIFM_00760	1.82815	1.42627	3.09343	5.27872	5.12711	5.22746	7.39232	7.1204	10.6104	8.35264	12.0036	11.0031	3.71272	5.34098	2.3727	1.78416	1.53851	2.35955	1.17993	0.818243	1.23808	1.52248	1.50878	2.88658	7.08474	7.061	8.57007	6.80937	8.13887	7.06602	8.1696	8.8423	8.76126	7.31475	6.41455	5.50097	4.84375	0.57033	-0.0526334	-2.13515	1.64905	1.51197	7.81848	7.54817	8.07841	9.03462	7.95015	5.38408
HBOIFM_00765	0.250043	2.06883	3.09343	3.11002	2.97661	2.93453	7.24233	6.36875	9.96633	8.20412	12.1878	11.0925	3.71272	2.4899	3.31001	0.506	0.729246	0.437661	-2.13515	0.105405	-0.0290414	2.7955	2.94005	2.70616	4.6728	5.6414	6.92045	5.21337	6.97864	5.74286	6.17641	7.34337	7.40107	4.5318	6.41455	-2.13515	4.42273	-2.13515	-0.866903	0.521909	1.32748	-0.335762	6.86743	6.96496	7.09559	8.67241	7.02037	4.2693
HBOIFM_00770	0.988581	-2.13515	0.826795	0.973445	1.80605	1.31651	5.72751	5.41189	9.29383	7.18669	11.6531	10.3117	2.08441	2.78909	-2.13515	0.506	-2.13515	-2.13515	-2.13515	-0.252686	-0.370737	1.88311	1.50878	1.60565	4.76431	3.92337	5.97922	4.23081	6.21339	4.95311	4.96602	6.65149	6.40494	4.5318	-2.13515	-2.13515	3.82567	-2.13515	-0.391369	-2.13515	1.06385	0.284145	6.41494	6.10053	5.73635	7.45216	6.33946	3.90984
HBOIFM_00775	-2.13515	0.94818	0.112622	0.528518	1.123	-2.13515	2.93299	3.11566	5.83303	5.28883	5.68027	7.26893	-2.13515	3.14614	1.00534	-2.13515	0.729246	-2.13515	-2.13515	-0.760217	-2.13515	1.03828	-2.13515	-2.13515	5.08144	4.03124	6.77711	3.36691	6.40687	5.40678	5.37583	7.73703	7.45156	4.5318	-2.13515	-2.13515	2.16386	0.57033	-2.13515	-2.13515	1.74192	0.284145	5.63522	5.44053	4.95673	7.2827	5.80469	1.51955
HBOIFM_00780	0.988581	0.215569	0.826795	-0.13626	1.123	0.979011	1.91043	1.81659	4.55996	3.784	6.62164	6.42903	0.757549	3.74198	-2.13515	-2.13515	-2.13515	-2.13515	-0.409033	-2.13515	-0.851105	0.292596	-2.13515	-2.13515	5.18443	4.51274	6.90214	2.519	6.59345	5.76833	5.95553	7.05834	7.54753	-2.13515	4.43732	-2.13515	3.55528	-2.13515	-2.13515	-2.13515	1.54971	0.284145	6.12123	6.0039	5.80973	7.50449	6.55733	3.4299
HBOIFM_00785	1.46945	-2.13515	1.29613	-2.13515	-0.269801	0.533629	4.04333	4.96683	7.38834	6.25549	9.02121	7.99472	0.757549	2.31318	1.8467	-2.13515	2.05103	-2.13515	-0.409033	-0.252686	-0.0290414	1.03828	0.281582	1.11643	4.89154	4.84382	6.1126	2.4273	6.06638	4.98243	5.6946	6.48563	6.68368	6.09783	-2.13515	5.50097	2.78819	-2.13515	-0.866903	-2.13515	0.038921	0.876359	6.20558	6.03684	6.83936	8.15526	6.29164	4.66441
HBOIFM_00790	4.97979	5.30306	5.81718	4.11547	5.53294	5.62316	1.91043	3.67569	5.28583	3.6372	5.19993	5.59548	2.76076	2.78909	3.05983	-2.13515	0.729246	-2.13515	3.8647	3.47891	3.38724	5.66647	6.23116	5.42638	4.41486	3.54082	5.60207	1.53806	6.25422	5.06697	6.17641	6.57094	6.76579	-2.13515	-2.13515	-2.13515	1.51582	-2.13515	-2.13515	-2.13515	2.26364	4.34876	7.61762	6.61847	7.85395	9.97957	7.74351	5.25232
HBOIFM_00795	7.07647	8.05193	9.11114	6.17134	6.45582	6.258	2.43891	6.8129	7.12166	6.00917	7.07441	6.15055	2.76076	4.05421	3.05983	1.78416	-2.13515	0.437661	5.00759	5.06359	5.43299	7.81076	8.3183	7.95887	5.24922	5.08816	7.05083	1.85291	7.30196	5.99381	6.36793	8.36542	8.0841	5.51764	6.99695	4.5153	1.87621	0.161708	-2.13515	-2.13515	4.52798	6.82208	8.4356	8.4701	9.41954	11.0248	8.62626	7.00705
HBOIFM_00800	2.55807	3.87886	4.2208	3.02184	2.50733	2.18784	0.610948	-2.13515	1.58907	0.814083	-2.13515	1.56495	2.76076	1.59637	-2.13515	-2.13515	-2.13515	1.20639	1.49576	1.92029	1.55624	3.34945	3.08371	3.5533	3.9527	3.30322	5.55597	1.85291	6.0778	4.6216	6.82519	7.24296	6.76579	4.5318	6.00207	-2.13515	0.28724	-2.13515	-2.13515	-2.13515	0.314543	1.29072	5.96059	4.83836	6.00984	7.65099	5.6234	3.1625
HBOIFM_00805	2.7372	2.3068	2.84527	2.47545	2.39185	3.02849	3.03392	3.11566	3.98869	3.784	5.87132	5.59548	2.462	4.31072	4.02072	-2.13515	-2.13515	-2.13515	0.60518	0.105405	-0.0290414	2.17092	3.08371	2.49985	3.8727	3.01855	5.27214	1.85291	5.1857	4.50522	5.37583	6.57094	6.91719	-2.13515	4.43732	-2.13515	2.94784	-2.13515	-2.13515	-2.13515	1.2018	2.28449	10.6462	10.4258	11.9998	13.3704	10.7431	9.14309
HBOIFM_00810	7.53533	8.50064	9.50952	8.64559	8.98443	8.8962	4.92187	6.29517	8.58293	8.49263	11.2991	10.014	3.21903	6.51727	4.76969	2.44688	2.05103	3.42783	6.75087	6.46393	6.97065	8.35237	8.50523	8.45287	4.93157	4.35562	6.1596	3.09656	6.65953	5.80161	5.95553	7.05834	7.0542	5.51764	8.40877	7.29796	2.40337	0.161708	0.797669	0.118109	4.12659	7.57917	13.6962	13.6466	14.7364	16.2226	13.9402	12.1718
HBOIFM_00815	-2.13515	-2.13515	-2.13515	-0.13626	-2.13515	-0.132044	-2.13515	2.18686	-2.13515	1.63381	4.88243	1.56495	-2.13515	-2.13515	-2.13515	-2.13515	-2.13515	-2.13515	-0.409033	-2.13515	-0.851105	-2.13515	0.281582	-2.13515	-2.13515	0.678566	-2.13515	-0.439518	-0.642432	-2.13515	4.39143	-2.13515	-2.13515	-2.13515	5.4222	-2.13515	-2.13515	-2.13515	-2.13515	-2.13515	-2.13515	0.705714	6.8413	6.74345	8.0022	9.43594	6.67382	5.02895
HBOIFM_00820	2.89649	2.84852	4.41561	4.83735	5.74746	5.39545	5.27082	8.84442	10.3821	8.35851	9.70636	9.64309	2.08441	5.19587	4.27708	2.69045	0.729246	2.35955	3.18044	2.29354	2.68176	3.65868	3.33409	3.04688	5.72973	5.06297	6.60667	4.38477	6.79713	5.93505	6.36793	7.5949	6.68368	6.51048	7.21861	5.50097	3.65116	-2.13515	-2.13515	-2.13515	1.82912	5.43018	11.5579	11.693	12.7604	14.2472	11.7829	10.1261
HBOIFM_00825	2.55807	2.99165	3.99551	5.33465	5.93417	5.83286	5.97586	9.61902	11.1139	9.38076	10.6451	10.3316	2.08441	5.29422	4.68371	1.78416	1.53851	1.7011	3.20934	2.47833	2.39486	3.56279	3.08371	3.44239	5.5356	4.84382	6.75687	4.65072	6.67465	5.61766	6.82519	7.19001	7.0542	4.5318	6.99695	-2.13515	3.22219	0.161708	-2.13515	-2.13515	1.98904	5.35414	11.9707	12.1322	13.1783	14.7627	12.2117	10.6222
HBOIFM_00830	5.0492	6.1033	6.95931	6.09782	6.22267	6.36084	6.39147	10.4957	11.245	9.5493	11.8743	11.1969	4.0798	5.7404	5.00056	2.8987	2.05103	3.29629	4.36587	4.20999	4.12077	5.86039	6.49788	6.29658	5.15091	4.72035	6.71553	3.71554	6.50317	5.68162	7.06531	7.99544	7.95003	4.5318	5.4222	6.49373	3.98132	1.35841	1.85968	1.8034	4.25758	6.4494	13.3768	13.68	14.5511	16.3886	13.5553	12.0201
HBOIFM_00835	3.68838	5.30306	5.25507	2.82742	3.93519	3.98852	3.30016	5.10244	4.55996	5.88456	7.32361	6.09842	3.21903	4.91594	3.5231	2.15344	-2.13515	3.29629	3.29272	4.17481	1.55624	4.89145	5.84445	5.91578	3.49917	2.79178	4.63775	0.562987	4.88134	3.64768	4.96602	5.27294	6.40494	4.5318	-2.13515	-2.13515	1.51582	-2.13515	1.61542	1.08769	3.26001	6.18388	11.686	11.6682	12.6592	14.5948	11.9932	10.2771
HBOIFM_00840	3.50286	4.56795	4.77646	2.18149	2.61423	2.18784	1.06305	-2.13515	2.48208	1.63381	2.94657	-2.13515	-2.13515	3.3429	-2.13515	-2.13515	-2.13515	-2.13515	1.2932	2.41934	2.22663	4.81028	4.51938	4.47001	4.6728	2.90962	5.48394	1.35004	5.8167	4.8771	6.53697	7.13505	6.98732	5.51764	4.43732	-2.13515	1.03204	-2.13515	-2.13515	-2.13515	-0.311163	3.05266	5.13059	4.40589	5.30014	5.87466	5.06415	1.79811
HBOIFM_00845	5.81856	6.79154	7.87206	5.22052	5.53294	5.73878	3.5248	5.10244	6.07227	6.55029	9.51203	8.20652	2.462	4.35697	3.5231	0.506	-2.13515	0.437661	4.31362	3.83502	4.62731	6.68299	6.85883	6.29658	4.93157	4.35562	6.50114	1.35004	6.16067	5.12069	6.53697	7.42201	6.91719	4.5318	5.4222	-2.13515	2.94784	-2.13515	-0.0526334	-0.469047	2.59675	5.07289	11.5649	11.635	12.8205	14.2259	11.5764	10.0645
HBOIFM_00850	2.7372	2.99165	3.57363	0.528518	0.795185	2.6091	1.06305	2.18686	2.48208	3.91723	5.77896	3.00207	2.462	2.11163	1.00534	-2.13515	1.53851	-2.13515	0.414715	-2.13515	-0.0290414	1.52248	3.08371	1.96919	5.00845	3.30322	5.69008	-0.439518	5.83027	4.74648	3.42191	6.67736	6.05912	6.09783	5.4222	-2.13515	1.03204	-2.13515	-2.13515	-2.13515	1.06385	1.9497	7.08345	6.82113	8.38493	9.83379	7.51272	5.20559
HBOIFM_00855	-2.13515	1.42627	-2.13515	-2.13515	0.795185	-0.132044	1.67982	2.72493	-2.13515	3.28933	2.94657	-2.13515	3.21903	1.87706	-2.13515	-2.13515	-2.13515	-2.13515	-2.13515	-2.13515	-2.13515	-2.13515	0.281582	0.359814	5.04541	4.87311	5.94386	1.13325	6.59742	5.32903	6.17641	6.93505	6.91719	6.09783	6.41455	6.08111	6.02355	1.35841	-2.13515	1.30311	1.06385	0.284145	6.62861	5.74954	5.39857	6.94678	6.57741	1.79811
HBOIFM_00860	2.11469	2.06883	2.84527	-2.13515	-2.13515	-2.13515	-2.13515	1.31561	3.02865	2.53002	2.94657	-2.13515	2.08441	1.87706	1.00534	-2.13515	-2.13515	-2.13515	-0.880409	-0.252686	-2.13515	-2.13515	2.15641	2.25889	2.99364	2.66341	2.09155	1.35004	4.52877	3.53344	-2.13515	5.27294	4.61672	4.5318	4.43732	6.8142	0.28724	-2.13515	-2.13515	-2.13515	0.314543	0.284145	5.98466	6.13136	7.20844	9.10411	6.26712	4.22312
HBOIFM_00865	1.82815	2.68959	2.36796	1.31067	1.97641	2.18784	2.10901	3.78727	5.83303	5.01928	7.81719	6.86314	2.76076	3.59533	-2.13515	0.506	-2.13515	-2.13515	0.921841	-0.252686	1.23808	2.61586	1.86892	2.88658	5.08144	3.80678	6.52527	3.09656	6.54079	5.49079	6.36793	7.20788	6.68368	4.5318	6.41455	-2.13515	2.94784	-0.434224	-0.391369	-2.13515	1.06385	2.0232	9.02574	8.8907	10.0803	11.3448	9.12969	7.02735
HBOIFM_00870	0.250043	0.215569	0.112622	-2.13515	1.123	-0.132044	0.610948	2.48092	2.48208	1.63381	2.02603	4.36597	-2.13515	1.24653	-2.13515	-2.13515	-2.13515	-2.13515	-0.409033	-2.13515	-0.0290414	-2.13515	1.50878	2.25889	3.60201	2.90962	4.10899	1.13325	4.86825	3.97393	4.39143	5.78243	3.64289	-2.13515	5.4222	4.5153	4.1218	-2.13515	-2.13515	-0.469047	0.739194	1.16565	6.09934	6.03684	6.76751	8.2806	6.43059	3.4299
HBOIFM_00875	-2.13515	-2.13515	-2.13515	-2.13515	-2.13515	-2.13515	-2.13515	-2.13515	-2.13515	-2.13515	2.02603	-2.13515	-2.13515	-2.13515	-2.13515	-2.13515	-2.13515	-2.13515	-2.13515	-2.13515	-2.13515	-2.13515	-2.13515	-2.13515	-2.13515	-2.13515	2.09155	-2.13515	1.19936	0.0585557	-2.13515	1.1711	-2.13515	-2.13515	-2.13515	-2.13515	-2.13515	-2.13515	-2.13515	-2.13515	-0.311163	-2.13515	6.78758	5.62512	8.25957	9.1865	6.91384	3.96701
HBOIFM_00880	-2.13515	0.94818	1.29613	-0.13626	0.795185	-0.132044	3.45374	2.72493	3.42391	3.6372	5.68027	5.05421	-2.13515	2.4899	1.8467	2.44688	1.53851	1.7011	-0.880409	-0.252686	0.826963	1.03828	1.02544	0.359814	5.65995	5.06297	6.29206	3.75373	6.41139	5.3404	12.3741	9.32404	10.6015	12.8565	12.9344	12.9128	5.35149	0.884812	-2.13515	1.08769	0.910907	2.15979	10.4623	10.4134	11.8205	13.1551	10.7082	8.92063
HBOIFM_00885	0.988581	1.42627	2.54525	3.78153	3.5067	3.73361	3.03392	3.89084	5.18748	4.61092	5.68027	5.73858	2.462	3.87508	3.31001	-2.13515	-2.13515	1.7011	0.60518	0.992401	0.240796	2.61586	2.15641	0.359814	5.8599	3.80678	6.6944	2.32936	6.88099	5.47024	5.95553	7.69964	7.59323	-2.13515	4.43732	-2.13515	3.22219	-2.13515	-2.13515	-2.13515	1.2018	2.0232	8.98456	8.9653	9.84311	11.5517	9.35579	7.50845
HBOIFM_00890	0.250043	2.06883	2.54525	0.973445	1.61263	0.533629	-2.13515	3.78727	3.42391	3.91723	5.19993	4.94037	1.57037	2.4899	2.75689	1.78416	2.42778	-2.13515	-0.409033	-0.252686	-0.851105	1.03828	2.78046	2.70616	4.6728	3.61205	5.48394	-0.439518	6.02569	4.48487	6.68827	6.70279	6.68368	-2.13515	4.43732	-2.13515	4.57713	-0.434224	0.21515	-2.13515	0.314543	-0.824266	7.53037	7.53671	8.27261	9.80278	7.93466	6.2204
HBOIFM_00895	3.17031	4.85662	5.37705	3.27168	4.89275	3.67674	3.03392	4.52693	6.76043	7.88438	9.88868	9.21768	2.462	3.74198	4.15459	2.15344	3.93138	2.06779	3.31947	3.38964	3.15734	4.1294	4.87563	4.98707	4.0285	2.90962	4.39746	0.877005	4.7158	3.6106	5.37583	6.42582	6.59662	4.5318	-2.13515	-2.13515	1.03204	-0.434224	0.438038	-0.469047	0.910907	4.63246	15.0894	14.9942	16.2737	17.7861	15.3135	13.6297
HBOIFM_00900	0.988581	2.06883	3.20313	0.528518	-0.269801	0.979011	1.06305	1.81659	-2.13515	4.15163	6.45255	5.25804	1.57037	2.31318	-2.13515	-2.13515	0.729246	-2.13515	-0.409033	-0.252686	-0.370737	2.9552	2.15641	2.70616	2.99364	3.11982	4.23139	0.877005	4.08397	2.69784	3.42191	6.12097	6.40494	6.51048	-2.13515	-2.13515	2.16386	-2.13515	-2.13515	-2.13515	0.910907	1.29072	11.3777	11.1039	12.7176	13.835	11.5626	9.73385
HBOIFM_00905	1.82815	2.84852	3.86812	1.81138	0.795185	2.93453	-2.13515	1.81659	3.02865	5.33718	8.16615	6.76624	-2.13515	2.64726	-2.13515	-2.13515	-2.13515	-2.13515	0.193151	0.386499	0.977756	3.56279	2.78046	3.65629	3.26846	0.678566	3.97524	2.11083	4.7158	3.45192	-2.13515	5.05336	4.61672	-2.13515	5.4222	-2.13515	1.51582	-2.13515	-2.13515	-0.469047	0.543225	3.15405	11.5635	11.4334	12.9071	14.0121	11.7633	9.86275
HBOIFM_00910	2.7372	3.12182	2.36796	2.47545	2.61423	1.58893	1.91043	2.72493	4.20523	5.85165	8.36986	7.22098	2.462	3.59533	-2.13515	-2.13515	-2.13515	-2.13515	0.193151	0.386499	-2.13515	1.88311	2.60095	2.49985	3.26846	2.52247	4.49843	1.53806	4.91992	3.53344	4.96602	6.33119	5.7718	-2.13515	-2.13515	-2.13515	2.94784	-2.13515	-2.13515	-2.13515	0.910907	2.39923	10.6668	10.5494	11.8856	13.2963	10.9603	9.03531
HBOIFM_00915	6.52675	6.65853	7.84272	6.69035	6.76471	6.94012	6.03789	8.82821	10.0872	9.63882	12.361	11.0908	6.93061	6.52741	6.73032	6.43575	6.57672	4.57819	3.91818	4.24433	4.60465	6.51386	7.05451	7.19317	5.8805	5.81742	6.82649	6.78653	6.39779	5.59885	7.36395	7.87761	7.40107	7.31475	8.2164	7.81128	2.94784	0.161708	0.438038	-0.469047	2.82538	5.9965	13.7983	13.9152	14.9757	16.4693	14.0316	12.5238
HBOIFM_00920	2.55807	3.72355	3.86812	1.58289	3.5067	3.02849	2.57922	3.67569	5.08195	3.28933	6.11748	5.05421	0.757549	1.24653	1.8467	-2.13515	-2.13515	-2.13515	2.102	1.83238	0.977756	3.22963	3.08371	4.47001	4.85037	3.11982	4.91844	0.562987	5.25775	4.00284	6.82519	6.62513	6.05912	4.5318	4.43732	4.5153	1.03204	-2.13515	-2.13515	-2.13515	0.543225	3.08726	6.55013	6.06904	7.26171	8.86485	6.92955	4.55681
HBOIFM_00925	0.988581	3.87886	2.16567	1.31067	1.97641	1.58893	-0.0680677	4.52693	4.84443	4.03919	-2.13515	2.45618	0.757549	2.11163	-2.13515	-2.13515	-2.13515	-2.13515	1.75408	-2.13515	1.23808	3.09894	4.04523	3.19112	3.38842	3.21444	4.2889	3.21086	3.75457	3.01429	6.17641	5.33929	4.93333	-2.13515	-2.13515	-2.13515	1.03204	-2.13515	-2.13515	-2.13515	0.543225	2.90531	4.94674	5.22881	5.94618	7.22149	5.54399	2.70528
HBOIFM_00930	0.250043	0.94818	1.64805	0.528518	0.795185	1.31651	-0.0680677	1.31561	3.73378	3.07782	-2.13515	-2.13515	-2.13515	0.780693	-2.13515	-2.13515	-2.13515	-2.13515	-2.13515	0.105405	0.657879	1.52248	2.94005	2.88658	2.83368	3.30322	2.3299	1.85291	3.54012	2.69784	4.39143	4.47817	2.69321	4.5318	4.43732	4.5153	2.16386	-2.13515	-2.13515	-2.13515	0.739194	3.93957	4.99494	5.58114	5.94618	7.22149	5.6234	2.70528
HBOIFM_00935	4.31404	4.85662	4.66591	3.72683	5.26455	5.26652	2.28341	7.46884	8.37525	6.72399	5.33582	6.34204	-2.13515	3.43204	1.8467	-2.13515	0.729246	0.437661	2.77907	3.04444	2.49699	4.1294	3.44465	4.68008	3.9527	3.92337	4.59279	3.36691	5.12095	3.57253	5.6946	6.29821	5.60337	-2.13515	-2.13515	5.50097	2.94784	-2.13515	-2.13515	-0.469047	2.54632	6.00104	7.14883	7.04808	8.13662	9.15411	7.53343	5.08166
HBOIFM_00940	0.250043	1.78335	1.93012	1.58289	1.97641	1.58893	-2.13515	2.48092	3.98869	0.814083	-2.13515	1.56495	-2.13515	0.0737727	-2.13515	-2.13515	-2.13515	-2.13515	0.414715	-0.252686	-0.0290414	1.03828	0.281582	1.96919	-2.13515	-0.0117927	0.232621	-2.13515	1.96462	1.0139	3.42191	2.56198	3.64289	-2.13515	-2.13515	-2.13515	1.03204	-2.13515	-2.13515	-2.13515	1.64905	4.84941	6.14278	5.9702	6.69188	8.15526	5.80469	3.78821
HBOIFM_00945	1.46945	2.51089	3.40025	2.47545	2.80679	3.11669	-2.13515	4.39224	3.73378	3.07782	4.21753	2.45618	-2.13515	2.31318	-2.13515	-2.13515	0.729246	-2.13515	1.05679	1.41401	1.45789	2.17092	1.02544	3.04688	2.65371	1.4813	3.8278	1.13325	3.20719	2.19449	-2.13515	5.63175	4.21048	-2.13515	-2.13515	-2.13515	0.28724	-2.13515	-2.13515	-2.13515	1.2018	4.74501	5.40485	4.83836	6.48342	7.2827	5.41602	3.58407
HBOIFM_00950	1.82815	3.24121	3.99551	4.27647	4.12769	4.12231	1.40464	5.69542	6.457	4.8295	4.21753	5.4366	-2.13515	2.11163	-2.13515	0.506	-2.13515	-2.13515	1.2932	1.53066	2.16587	1.03828	2.60095	3.65629	-2.13515	2.79178	1.44766	1.98766	2.59399	2.38255	-2.13515	3.72118	2.69321	-2.13515	-2.13515	-2.13515	0.28724	-2.13515	-2.13515	-2.13515	0.910907	5.31091	5.4401	4.30133	6.29182	7.94412	5.58424	3.58407
HBOIFM_00955	6.27482	7.17544	8.26233	8.08791	8.38763	8.29234	5.55159	9.64701	11.1745	9.30378	9.64226	9.73131	1.57037	4.91594	2.3727	1.2849	2.726	1.20639	5.29715	5.44941	5.82477	6.70561	6.90789	7.26823	5.04541	5.23072	6.12844	4.63034	6.13904	5.47024	5.95553	8.07547	6.68368	5.51764	7.4107	6.08111	2.40337	-2.13515	-0.391369	0.118109	3.71247	8.52009	9.51329	9.43252	10.6981	12.0402	9.73676	8.14115
HBOIFM_00960	5.77825	6.30848	7.53729	7.19224	7.40825	7.45732	5.98848	9.58275	10.8583	9.27304	9.40794	9.68346	2.08441	4.21352	3.87314	0.506	-2.13515	1.7011	4.31362	4.4931	5.09384	5.73405	6.2465	6.23138	4.52363	3.74475	5.87042	3.71554	5.63541	4.28758	5.37583	7.11625	6.91719	6.09783	4.43732	6.8142	1.87621	-2.13515	-2.13515	-2.13515	2.38346	7.3403	8.86968	8.9086	10.1097	11.3158	9.26275	7.49394
HBOIFM_00965	7.46088	8.11187	8.88923	8.63077	8.88933	8.69974	7.19411	11.0842	12.3135	10.8542	11.4695	11.475	9.77146	6.72548	9.32085	9.17045	9.11801	7.32865	5.98493	5.9061	6.14438	7.73031	7.96664	7.74778	5.79628	4.98464	6.88359	5.28031	6.87118	6.00099	6.53697	7.92158	7.34874	5.51764	7.4107	7.29796	2.78819	5.03311	2.36003	1.93758	4.61608	8.76465	10.914	11.1394	12.1083	13.6184	11.221	9.82942
HBOIFM_00970	3.17031	3.12182	3.65308	4.11547	4.39055	4.81822	4.137	7.96037	8.89481	7.72089	8.28845	8.34718	0.757549	1.59637	3.05983	0.506	-2.13515	-2.13515	2.65843	3.04444	2.39486	3.91317	4.17916	4.15539	2.83368	3.11982	4.88154	2.11083	4.01436	3.12367	-2.13515	4.97205	3.64289	4.5318	4.43732	-2.13515	1.03204	-2.13515	-2.13515	-2.13515	2.06277	6.19976	8.36858	8.67751	9.42539	11.2825	8.72857	7.23358
HBOIFM_00975	2.7372	2.68959	3.48955	0.528518	1.61263	1.58893	2.93299	3.55474	4.20523	2.82982	2.02603	1.56495	1.57037	4.16234	1.8467	-2.13515	-2.13515	-2.13515	-0.072854	-0.252686	-0.370737	3.22963	1.50878	2.70616	3.9527	3.46589	5.48394	1.13325	5.28756	4.13927	5.6946	6.51463	6.05912	7.6764	6.41455	6.49373	4.18722	-0.434224	-2.13515	-2.13515	0.543225	0.0108861	8.58479	8.14713	9.94434	11.0947	8.54701	6.705
HBOIFM_00980	3.4003	2.51089	3.57363	1.31067	1.123	2.01462	1.06305	2.9335	4.39347	3.91723	4.69294	4.36597	3.40303	4.60707	2.75689	-2.13515	-2.13515	1.20639	-0.409033	0.105405	-0.851105	3.09894	4.04523	3.92732	4.52363	3.74475	6.0307	1.35004	6.01979	5.36287	7.61125	7.11625	7.29445	8.09064	7.99438	7.6596	2.94784	-0.434224	-2.13515	-0.469047	0.038921	0.511087	9.10749	9.18322	10.451	12.0268	9.48366	7.45451
HBOIFM_00985	8.03608	8.23197	9.1199	4.9128	5.07199	5.28566	4.09092	2.18686	5.69667	5.38396	6.51115	5.05421	7.36661	9.89087	8.65403	4.20759	3.8097	4.1148	3.23767	2.8793	2.9571	8.31608	8.57371	8.43488	6.79038	5.72408	7.56308	3.15484	7.9607	6.86426	8.57114	9.06448	9.06678	8.09064	8.40877	8.48826	4.62513	-2.13515	-2.13515	-0.469047	1.82912	1.16565	8.36858	8.24902	9.21864	10.8024	8.33926	6.52638
HBOIFM_00990	6.39965	6.3882	7.31723	2.71939	2.71373	3.11669	0.610948	1.31561	4.20523	2.15079	2.02603	4.53238	5.52449	8.24307	6.61893	1.78416	1.53851	-2.13515	0.414715	1.14733	1.55624	6.77142	6.64402	6.44775	1.07097	0.678566	3.37567	0.877005	3.99039	3.57253	4.39143	5.57781	5.41264	-2.13515	4.43732	-2.13515	2.60861	-2.13515	-2.13515	-2.13515	0.314543	-0.824266	3.81487	4.30133	3.1367	6.69985	4.88238	1.17291
HBOIFM_00995	-2.13515	0.215569	-2.13515	-2.13515	-2.13515	-2.13515	4.137	4.58983	5.46443	4.3532	6.72428	7.09363	-2.13515	3.67052	1.00534	-2.13515	0.729246	-2.13515	-2.13515	-2.13515	-2.13515	0.292596	0.281582	0.359814	1.5573	2.19083	4.17149	1.35004	3.78276	1.97804	-2.13515	4.07281	5.41264	-2.13515	-2.13515	-2.13515	1.03204	-2.13515	-2.13515	-2.13515	0.739194	-0.824266	4.61782	4.5947	4.31658	6.69985	5.17374	2.56403
HBOIFM_01000	0.988581	1.42627	0.112622	-2.13515	1.123	-2.13515	4.63129	4.24367	5.54607	5.47321	6.90994	7.99472	2.462	4.44524	2.75689	-2.13515	-2.13515	1.7011	0.414715	-0.252686	-2.13515	1.03828	0.281582	-2.13515	5.68359	4.95755	6.8929	1.35004	7.47602	6.30935	6.82519	7.71221	7.11812	5.51764	-2.13515	-2.13515	3.74105	-2.13515	-0.391369	0.521909	1.82912	-0.335762	6.16402	5.53577	5.1945	7.2827	6.31574	2.03115
HBOIFM_01005	0.988581	2.51089	1.93012	0.973445	0.795185	1.58893	4.22496	4.65011	6.12635	5.38396	6.45255	7.84459	2.08441	3.43204	1.00534	-2.13515	-2.13515	1.7011	-0.880409	-2.13515	-0.370737	1.03828	-2.13515	1.11643	6.08956	4.72035	7.03411	1.98766	7.35923	6.05028	5.95553	7.22553	7.23803	6.09783	5.4222	4.5153	4.71659	-2.13515	-2.13515	-0.469047	1.98904	-0.335762	6.81469	6.5287	5.49072	7.8257	6.47408	0.0165052
HBOIFM_01010	-2.13515	-2.13515	1.29613	2.00835	0.365484	-2.13515	4.137	5.72375	7.94967	5.51585	7.25669	8.46508	0.757549	4.31072	1.8467	-2.13515	0.729246	0.437661	-0.880409	-2.13515	-0.851105	-2.13515	0.281582	0.359814	5.28055	4.39654	6.23469	0.562987	6.47322	5.56049	6.36793	7.1536	7.0542	4.5318	-2.13515	4.5153	3.65116	0.57033	-2.13515	-2.13515	1.44293	-0.335762	6.16402	5.28472	5.08051	6.28691	6.13786	-2.13515
HBOIFM_01015	-2.13515	-2.13515	-2.13515	-2.13515	-0.269801	-2.13515	1.67982	4.96683	6.79424	4.8295	6.72428	7.58528	-2.13515	2.9182	1.00534	-2.13515	-2.13515	-2.13515	-2.13515	-2.13515	-2.13515	-2.13515	-2.13515	-2.13515	2.44797	0.678566	1.80554	0.15509	3.54012	3.01429	4.39143	3.90769	3.64289	-2.13515	-2.13515	4.5153	1.03204	-2.13515	-2.13515	-2.13515	-2.13515	-2.13515	3.81487	2.28989	-2.13515	2.79008	4.81632	0.712432
HBOIFM_01020	-2.13515	2.3068	-2.13515	0.528518	-2.13515	0.979011	4.26701	5.14495	8.1193	6.25549	7.76998	8.20652	-2.13515	3.59533	3.31001	-2.13515	-2.13515	-2.13515	-2.13515	-2.13515	-0.370737	-2.13515	-2.13515	-2.13515	3.49917	3.21444	5.12202	1.70415	5.16444	4.33382	5.37583	4.79425	4.93333	4.5318	4.43732	-2.13515	2.78819	-2.13515	-0.0526334	-2.13515	0.038921	-0.335762	5.47451	4.40589	4.0996	6.16214	6.05435	0.712432
HBOIFM_01025	-2.13515	-2.13515	-2.13515	-2.13515	-2.13515	-0.132044	-2.13515	0.532838	3.73378	-2.13515	3.50354	4.53238	-2.13515	-2.13515	-2.13515	-2.13515	-2.13515	-2.13515	-2.13515	-2.13515	-2.13515	-2.13515	-2.13515	-2.13515	-2.13515	-0.0117927	0.232621	-2.13515	-0.642432	-2.13515	3.42191	1.1711	-2.13515	-2.13515	-2.13515	-2.13515	0.28724	-2.13515	-2.13515	-2.13515	-2.13515	-0.335762	3.81487	3.43607	3.1367	5.51527	3.27654	0.0165052
HBOIFM_01030	3.17031	1.78335	2.84527	1.58289	3.05456	1.58893	6.36268	8.38955	10.205	7.76574	9.70007	10.5463	4.28113	5.59362	4.76969	1.78416	-2.13515	1.7011	0.921841	0.619193	0.657879	3.22963	3.33409	2.25889	6.34803	5.65832	7.89013	2.60519	8.10997	6.97779	7.06531	8.32507	7.72222	6.83097	6.73494	-2.13515	5.91189	-0.434224	-0.391369	-0.469047	2.54632	1.29072	7.78461	7.14189	7.20844	8.76112	7.95015	3.85031
HBOIFM_01035	0.250043	1.78335	2.16567	2.00835	2.39185	2.72594	6.12047	8.265	9.73786	7.60719	8.80406	9.88538	2.76076	5.00576	1.8467	1.2849	0.729246	1.7011	-2.13515	-0.252686	-0.370737	1.03828	1.02544	1.11643	5.8805	4.87311	6.83616	1.98766	7.0028	5.94997	7.36395	7.40662	7.23803	-2.13515	6.00207	6.08111	3.90559	-2.13515	-2.13515	-2.13515	2.19975	1.29072	6.8012	6.70298	6.48342	7.98152	6.67382	2.8339
HBOIFM_01040	3.4003	3.45386	2.84527	3.11002	3.5067	3.73361	7.63236	9.70676	11.1952	8.87072	10.9292	11.1718	0.757549	5.72285	4.59229	0.506	1.53851	3.29629	1.39809	0.818243	1.23808	1.52248	3.33409	2.70616	5.58663	4.78341	7.05083	2.32936	7.33326	6.0709	6.82519	7.87761	7.76277	6.09783	6.99695	4.5153	4.76024	-2.13515	-2.13515	-2.13515	1.82912	1.29072	7.2516	7.29948	7.58801	9.05231	7.66123	4.73193
HBOIFM_01045	4.31404	4.85662	6.08402	2.60258	3.45016	3.35289	-2.13515	4.65011	4.39347	3.47373	5.77896	4.94037	-2.13515	1.59637	1.00534	-2.13515	-2.13515	-2.13515	2.22053	2.08142	1.64824	5.04126	5.31451	5.10096	3.13759	-2.13515	2.71318	1.35004	2.93299	2.19449	-2.13515	3.50691	4.93333	6.51048	-2.13515	-2.13515	1.51582	-2.13515	-2.13515	-2.13515	-0.805344	1.70343	5.72369	5.53577	5.49072	7.60379	5.83836	3.06108
HBOIFM_01050	3.4003	4.77987	5.53216	1.31067	1.97641	2.72594	-2.13515	3.11566	3.02865	3.07782	4.21753	4.36597	0.757549	2.11163	1.00534	2.69045	0.729246	2.35955	1.67306	1.14733	2.03603	4.1294	5.06055	5.20652	3.8727	2.79178	4.49843	0.877005	4.88134	3.32027	6.68827	6.26446	6.18383	6.51048	5.4222	7.07626	2.60861	-2.13515	-2.13515	-0.469047	1.06385	3.55094	6.41494	5.78874	7.12464	8.64935	6.84924	4.59358
HBOIFM_01055	10.1796	10.4327	11.1676	8.25666	8.80734	8.58469	5.46393	7.2032	9.27	7.93238	10.0895	8.87449	7.28698	9.89087	9.07289	5.18987	4.5021	4.73877	6.32884	7.14058	6.23937	10.5127	10.8473	10.6289	5.8805	5.44088	7.38995	4.28398	7.16682	6.21988	7.68508	7.80903	7.84062	5.51764	7.4107	4.5153	2.60861	0.161708	2.41189	-0.469047	4.20984	7.4034	10.4993	10.4927	11.5544	13.0987	10.5822	8.80195
HBOIFM_01060	4.00024	3.87886	3.93322	5.22052	5.57319	5.52994	1.40464	3.27734	3.02865	3.6372	3.90428	3.00207	2.08441	4.52842	4.02072	1.2849	-2.13515	2.06779	3.02655	2.9224	1.81616	4.375	4.61703	4.28958	5.839	4.68776	6.66213	1.85291	7.10399	5.79336	6.17641	7.67416	7.54753	6.51048	5.4222	-2.13515	5.03356	-0.434224	-0.0526334	-2.13515	1.44293	1.87223	7.08345	6.64007	6.3908	8.57788	7.09191	2.56403
HBOIFM_01065	-2.13515	0.215569	-2.13515	-2.13515	0.795185	-2.13515	-2.13515	0.532838	-2.13515	2.53002	2.02603	-2.13515	-2.13515	3.43204	-2.13515	-2.13515	-2.13515	0.437661	-2.13515	-0.760217	-0.0290414	1.03828	-2.13515	0.359814	4.29721	3.80678	6.52527	0.562987	5.95934	4.89262	6.53697	7.03851	7.11812	6.83097	4.43732	-2.13515	2.78819	-2.13515	-2.13515	-2.13515	0.910907	-0.824266	5.60447	4.98058	4.95673	7.45216	5.37071	2.70528
HBOIFM_01070	0.988581	0.94818	0.112622	-2.13515	-2.13515	-2.13515	0.610948	0.532838	1.58907	0.814083	4.47473	1.56495	0.757549	1.24653	2.75689	-2.13515	-2.13515	-2.13515	-2.13515	-2.13515	-2.13515	-2.13515	-2.13515	-2.13515	4.16911	3.38685	4.76479	0.877005	5.24767	4.28758	5.95553	6.89149	5.41264	4.5318	-2.13515	6.08111	2.40337	-2.13515	-2.13515	-0.469047	-0.805344	-2.13515	5.7798	5.22881	6.23966	7.2827	5.96571	2.40739
HBOIFM_01075	0.250043	-2.13515	-2.13515	-2.13515	0.365484	-2.13515	1.06305	0.532838	3.02865	2.82982	4.21753	-2.13515	0.757549	2.4899	-2.13515	-2.13515	-2.13515	-2.13515	-0.409033	-2.13515	-2.13515	1.03828	-2.13515	0.359814	5.15091	3.80678	5.12202	-2.13515	5.78918	5.10745	-2.13515	6.57094	5.41264	4.5318	4.43732	5.50097	2.94784	1.14138	-2.13515	-2.13515	0.910907	0.0108861	6.53391	5.70925	5.1945	7.02051	6.16465	1.51955
HBOIFM_01080	2.89649	2.84852	3.93322	3.34618	2.12865	3.27838	2.28341	1.31561	-2.13515	0.814083	-2.13515	-2.13515	-2.13515	4.71754	3.70872	-2.13515	-2.13515	2.35955	0.60518	0.386499	-0.370737	3.22963	3.64319	2.70616	4.62477	3.61205	6.72598	1.13325	6.81771	5.15971	7.06531	7.26019	7.17932	4.5318	-2.13515	4.5153	2.78819	0.161708	-0.0526334	-2.13515	-0.805344	1.9497	5.83381	4.98058	5.1945	5.29526	5.77021	2.56403
HBOIFM_01085	5.40738	5.6435	5.94891	5.09658	5.59941	5.41296	1.40464	-2.13515	-2.13515	3.28933	2.94657	-2.13515	3.21903	5.43021	6.06022	2.44688	0.729246	1.7011	2.89038	3.04444	2.54545	5.97655	6.33525	6.34362	5.48269	3.61205	5.79304	2.83655	6.0079	5.15971	5.37583	6.86921	6.29862	6.83097	-2.13515	-2.13515	1.51582	-2.13515	-2.13515	0.118109	0.739194	-0.824266	4.94674	4.91122	4.82133	6.86907	5.00607	0.712432
HBOIFM_01090	5.53383	5.88249	6.99785	5.18038	5.67533	5.88398	3.37899	4.46116	6.41415	6.42167	9.92145	8.54515	2.462	4.10929	3.5231	-2.13515	-2.13515	1.20639	3.82792	2.8793	3.63104	5.68935	5.90369	5.76268	5.99827	4.1316	6.549	1.35004	6.66711	5.87379	6.36793	8.29195	7.50034	4.5318	4.43732	-2.13515	2.94784	-2.13515	-2.13515	-2.13515	2.1329	4.26062	11.5489	11.6457	12.6196	14.3415	11.6248	10.028
HBOIFM_01095	3.03989	2.68959	3.20313	1.31067	1.97641	3.49128	2.10901	3.4227	1.58907	5.18697	7.72117	5.51823	-2.13515	3.516	1.8467	-2.13515	2.05103	1.7011	2.52675	2.22626	1.45789	2.41054	3.54734	3.92732	3.8727	3.61205	5.48394	2.22424	5.97163	4.56458	4.96602	6.77647	7.0542	4.5318	-2.13515	-2.13515	1.51582	-0.434224	-2.13515	-0.469047	1.82912	4.06632	11.4855	11.2845	12.4691	13.9968	11.7267	9.82556
HBOIFM_01100	1.82815	3.12182	3.86812	2.18149	2.80679	0.533629	3.5248	4.07802	4.20523	7.61701	11.0278	9.32364	0.757549	4.26294	1.8467	-2.13515	-2.13515	-2.13515	-0.072854	0.105405	-0.0290414	2.61586	3.21433	3.5533	5.839	4.27014	6.36071	1.13325	6.22884	5.32903	6.68827	7.19001	6.76579	6.09783	4.43732	-2.13515	3.09154	-2.13515	-2.13515	-2.13515	1.2018	3.90121	14.4145	14.5566	15.7265	17.2326	14.5535	12.947
HBOIFM_01105	1.46945	2.3068	3.79994	-2.13515	1.38881	1.81755	1.91043	1.31561	-2.13515	-2.13515	3.50354	3.00207	-2.13515	1.24653	-2.13515	-2.13515	-2.13515	-2.13515	1.2932	-0.252686	2.28492	3.83323	3.44465	3.44239	3.26846	2.52247	4.44883	1.13325	5.08745	3.45192	4.96602	5.82936	5.1928	6.09783	4.43732	6.08111	0.28724	-0.434224	-2.13515	-2.13515	1.91131	3.05266	5.91121	5.6678	6.76751	8.52819	6.2168	4.07497
HBOIFM_01110	2.7372	2.84852	4.41561	2.60258	2.61423	2.48192	1.40464	1.31561	3.42391	3.6372	4.69294	4.36597	-2.13515	1.59637	-2.13515	-2.13515	-2.13515	-2.13515	1.39809	2.15566	2.16587	3.7486	2.94005	2.88658	1.91916	3.61205	3.26534	0.562987	3.43746	2.19449	4.39143	5.96161	5.41264	6.09783	5.4222	-2.13515	0.28724	-2.13515	-2.13515	-2.13515	1.91131	4.33444	6.71748	7.18661	7.97054	9.84398	6.91384	5.15729
HBOIFM_01115	2.35342	2.99165	4.05521	0.973445	1.61263	2.93453	1.06305	2.9335	3.02865	2.82982	3.90428	-2.13515	-2.13515	2.4899	1.00534	-2.13515	0.729246	1.20639	1.49576	1.14733	0.977756	2.17092	3.81767	3.04688	4.89154	3.92337	5.79304	1.98766	5.92814	4.82949	6.17641	6.91343	6.68368	7.09304	4.43732	-2.13515	2.40337	-0.434224	-2.13515	-2.13515	1.91131	3.24878	6.32352	6.38262	6.3908	7.94412	6.65505	4.022
HBOIFM_01120	0.988581	2.99165	3.86812	1.81138	2.12865	3.11669	1.40464	3.98747	5.18748	4.44432	5.33582	5.80514	2.08441	2.64726	1.8467	0.506	1.53851	-2.13515	1.49576	0.386499	1.55624	2.17092	3.21433	3.04688	4.6728	4.1316	5.88913	3.31674	5.72528	4.46424	5.37583	6.75233	6.50396	-2.13515	-2.13515	-2.13515	3.45257	-2.13515	-2.13515	-2.13515	0.910907	1.9497	6.93075	7.14189	7.78284	9.03462	7.10581	5.15729
HBOIFM_01125	1.46945	2.99165	2.70307	0.973445	0.795185	1.31651	1.06305	-2.13515	-2.13515	-2.13515	-2.13515	1.56495	-2.13515	1.87706	-2.13515	-2.13515	1.53851	1.20639	1.49576	-0.760217	0.977756	1.03828	1.86892	2.70616	5.11659	3.92337	5.85146	0.562987	6.11152	4.6216	5.37583	5.73393	6.40494	5.51764	4.43732	-2.13515	2.16386	-0.434224	-0.0526334	-2.13515	0.910907	2.15979	7.44619	7.59315	8.40874	10.294	7.7166	5.7196
HBOIFM_01130	2.35342	3.24121	3.40025	2.33597	3.26589	3.42375	1.91043	2.48092	1.58907	1.63381	2.02603	2.45618	-2.13515	3.67052	-2.13515	0.506	-2.13515	-2.13515	2.03885	1.53066	0.240796	3.56279	2.60095	4.22404	5.72973	4.43632	6.34724	0.15509	6.43822	5.36287	6.36793	7.31067	6.76579	5.51764	-2.13515	-2.13515	2.16386	-2.13515	-2.13515	-2.13515	0.910907	3.36611	6.07713	5.22881	5.65902	7.45216	6.29164	1.51955
HBOIFM_01135	2.11469	3.54947	4.70371	3.41701	3.76025	4.49548	2.82444	1.31561	3.73378	3.07782	5.0499	3.00207	1.57037	3.14614	1.8467	-2.13515	-2.13515	0.437661	0.921841	-0.252686	2.49699	4.25742	3.21433	4.0833	5.28055	4.27014	6.33364	1.70415	6.43378	5.36287	7.36395	7.32711	7.29445	6.83097	5.4222	6.49373	2.60861	-2.13515	-0.391369	-2.13515	1.44293	4.08355	7.67052	7.78952	9.05473	10.3664	7.72563	6.00533
HBOIFM_01140	2.7372	2.84852	3.30506	-0.13626	1.61263	3.27838	1.91043	-2.13515	-2.13515	1.63381	2.02603	-2.13515	0.757549	2.11163	2.75689	-2.13515	-2.13515	-2.13515	0.193151	0.105405	2.16587	2.7955	3.33409	2.25889	4.29721	3.46589	5.12202	1.70415	5.41005	5.10745	6.17641	6.95634	6.40494	6.83097	5.4222	6.08111	2.16386	-2.13515	-0.866903	-2.13515	-0.805344	1.51197	5.57306	5.53577	5.39857	7.39786	5.80469	1.51955
HBOIFM_01145	2.89649	3.12182	3.48955	1.58289	2.61423	2.72594	2.28341	0.532838	2.48208	0.814083	2.02603	-2.13515	-2.13515	3.43204	1.00534	-2.13515	0.729246	1.20639	0.60518	-0.760217	0.826963	2.7955	3.64319	3.19112	4.52363	3.46589	5.32808	0.562987	5.12095	4.4005	7.17188	6.84658	6.98732	7.6764	8.10966	7.29796	1.03204	-2.13515	-2.13515	-2.13515	1.91131	3.44824	6.07713	5.04676	6.48342	7.90571	6.08273	3.58407
HBOIFM_01150	0.988581	1.42627	4.11255	2.00835	2.12865	2.48192	2.28341	-2.13515	2.48208	1.63381	4.88243	3.70662	0.757549	3.516	2.75689	-2.13515	-2.13515	0.437661	0.414715	0.105405	0.240796	3.09894	3.33409	3.19112	4.52363	4.08229	5.38192	0.15509	5.24767	4.46424	7.53344	6.57094	6.18383	8.6748	6.73494	6.8142	1.51582	-2.13515	-2.13515	-2.13515	1.82912	2.45334	6.93075	6.33044	7.78284	9.60126	6.79882	4.88807
HBOIFM_01155	0.988581	1.78335	2.54525	2.00835	2.97661	2.72594	1.06305	-2.13515	3.73378	2.53002	3.50354	3.00207	0.757549	2.4899	-2.13515	0.506	1.53851	0.437661	1.2932	-0.252686	1.45789	3.46006	2.15641	2.70616	4.71928	3.54082	5.30038	1.13325	5.7469	4.8614	5.37583	7.19001	6.29862	6.51048	4.43732	4.5153	2.78819	-0.434224	-2.13515	-2.13515	1.64905	2.69699	7.32886	7.08004	8.62748	9.74957	7.76993	5.80045
HBOIFM_01160	0.250043	0.94818	2.70307	-0.13626	1.61263	1.81755	1.91043	0.532838	4.20523	1.63381	2.94657	3.70662	0.757549	3.43204	-2.13515	-2.13515	0.729246	-2.13515	0.193151	0.619193	-0.0290414	0.292596	1.50878	1.96919	4.93157	3.54082	5.40811	-0.439518	5.26775	4.113	6.53697	5.91886	6.50396	5.51764	-2.13515	-2.13515	5.43465	0.57033	-2.13515	-2.13515	1.2018	2.45334	7.20113	7.22997	8.13662	9.72772	7.76118	5.27513
HBOIFM_01165	2.7372	3.35145	3.20313	2.33597	2.39185	2.01462	-0.0680677	-2.13515	3.02865	2.82982	2.02603	3.70662	0.757549	2.31318	-2.13515	0.506	2.05103	-2.13515	0.193151	0.105405	1.35224	3.09894	2.78046	2.70616	5.11659	4.1316	5.9076	1.13325	5.95934	4.84553	6.17641	7.03851	7.40107	7.50688	5.4222	6.08111	0.28724	-0.434224	-2.13515	-0.469047	-0.311163	2.65145	6.58204	5.78874	6.90781	8.33941	6.61675	4.48034
HBOIFM_01170	1.46945	2.3068	3.30506	1.81138	2.26627	2.93453	1.67982	2.48092	3.02865	3.47373	4.21753	4.36597	-2.13515	2.78909	-2.13515	1.2849	-2.13515	-2.13515	0.193151	1.41401	1.64824	1.88311	3.54734	2.88658	3.78799	3.86626	4.63775	-2.13515	5.13194	4.21533	3.42191	6.70279	6.76579	5.51764	5.4222	-2.13515	1.03204	-2.13515	-2.13515	-2.13515	1.32748	2.86598	7.27131	7.22997	8.27261	9.88404	7.40448	5.38408
HBOIFM_01175	1.46945	3.35145	1.64805	1.58289	1.123	1.31651	1.06305	-2.13515	-2.13515	3.28933	2.02603	1.56495	0.757549	1.24653	1.00534	-2.13515	0.729246	1.20639	-0.072854	-0.760217	-0.370737	1.52248	0.281582	1.11643	5.04541	2.90962	4.63775	0.15509	4.98201	4.19042	5.95553	6.59829	5.60337	6.83097	7.73186	6.8142	-2.13515	-2.13515	-2.13515	-2.13515	-0.311163	1.79031	5.33166	5.58114	6.18555	7.94412	5.99587	2.03115
HBOIFM_01180	-2.13515	-2.13515	1.29613	1.58289	1.123	0.979011	-2.13515	-2.13515	-2.13515	3.07782	-2.13515	-2.13515	-2.13515	0.0737727	-2.13515	-2.13515	-2.13515	-2.13515	-0.409033	-2.13515	-0.851105	0.292596	0.281582	0.359814	2.99364	1.4813	2.53427	-2.13515	3.0766	2.83287	3.42191	3.90769	4.61672	-2.13515	-2.13515	4.5153	-2.13515	-2.13515	-2.13515	-2.13515	0.038921	1.02843	3.58218	2.67231	3.1367	6.16214	3.77104	2.23156
HBOIFM_01185	1.46945	2.68959	4.05521	2.33597	2.80679	2.93453	0.610948	-2.13515	3.42391	2.15079	4.88243	3.00207	1.57037	0.780693	-2.13515	-2.13515	-2.13515	0.437661	0.60518	0.818243	1.55624	-2.13515	2.78046	3.04688	4.29721	3.01855	5.32808	0.877005	5.58028	4.4005	6.68827	6.36343	6.50396	5.51764	5.4222	-2.13515	0.28724	-2.13515	-2.13515	-2.13515	0.739194	2.15979	5.57306	4.91122	6.76751	8.33941	5.83836	3.4299
HBOIFM_01190	-2.13515	2.51089	2.70307	1.81138	0.795185	1.81755	-0.0680677	1.81659	-2.13515	3.28933	2.02603	1.56495	-2.13515	2.31318	-2.13515	-2.13515	-2.13515	-2.13515	-0.072854	-2.13515	-0.0290414	1.52248	2.3958	1.11643	1.5573	-0.0117927	5.18395	-0.439518	5.06467	4.03118	4.39143	6.1945	4.21048	6.83097	-2.13515	-2.13515	-2.13515	-2.13515	-2.13515	-2.13515	0.543225	1.16565	5.66531	5.11003	6.69188	7.94412	5.77021	3.50905
HBOIFM_01195	4.83008	5.38307	6.2844	3.66996	4.53341	4.35757	3.89031	5.98003	6.79424	5.97901	8.54833	6.89405	1.57037	4.35697	-2.13515	-2.13515	-2.13515	1.7011	2.27631	1.92029	3.09364	5.0764	5.39929	5.10096	4.76431	3.92337	6.01374	2.90609	6.21856	5.12069	6.82519	6.95634	6.84348	7.6764	4.43732	6.08111	3.22219	-0.434224	1.85968	0.118109	2.6926	4.40467	9.75639	9.70003	10.8406	12.3248	9.99183	8.18998
HBOIFM_01200	1.82815	-2.13515	1.93012	0.973445	2.71373	1.81755	0.610948	1.31561	-2.13515	2.82982	4.69294	4.94037	1.57037	1.87706	-2.13515	-2.13515	2.05103	-2.13515	1.17993	1.14733	0.977756	1.52248	2.3958	3.04688	4.71928	3.74475	6.29206	1.85291	6.24918	5.10745	8.78771	7.66125	7.17932	9.25922	8.99309	8.94719	2.78819	0.57033	-2.13515	1.30311	1.06385	1.79031	5.98466	5.33855	6.57045	7.78397	5.96571	3.65538
HBOIFM_01205	2.11469	2.99165	3.40025	2.33597	1.97641	2.18784	1.40464	1.31561	3.42391	2.53002	3.90428	3.00207	-2.13515	0.0737727	2.3727	-2.13515	-2.13515	-2.13515	1.58717	1.53066	1.23808	1.88311	2.15641	3.44239	4.0285	3.54082	4.63775	2.22424	5.21702	3.91432	4.39143	6.91343	6.05912	6.09783	4.43732	-2.13515	2.16386	-2.13515	-2.13515	-2.13515	1.06385	1.87223	8.76238	8.56911	10.0003	11.5424	9.04569	7.23358
HBOIFM_01210	2.11469	3.54947	3.72838	3.19312	3.05456	3.49128	3.37899	3.78727	1.58907	6.35278	8.71962	7.89129	3.00805	4.10929	2.3727	0.506	-2.13515	-2.13515	2.27631	2.00312	1.45789	3.98891	3.89758	3.84251	6.10714	5.08816	6.61794	2.4273	6.74437	5.5798	7.17188	8.00569	7.29445	5.51764	4.43732	-2.13515	3.74105	-0.434224	-2.13515	-0.469047	1.32748	2.34301	9.42808	9.51956	10.7432	12.0578	9.38172	7.5697
HBOIFM_01215	1.46945	2.99165	3.20313	-2.13515	2.12865	1.81755	1.06305	-2.13515	1.58907	4.61092	6.99452	6.51107	2.08441	2.78909	-2.13515	1.2849	1.53851	0.437661	-0.072854	0.818243	-0.370737	1.03828	1.50878	-2.13515	4.62477	3.86626	5.75273	1.13325	6.03158	4.60284	7.45118	6.48563	5.9226	8.41208	8.31579	6.8142	4.1218	-0.434224	-2.13515	-2.13515	1.2018	1.51197	7.43749	7.52515	8.54392	9.78173	7.42678	5.40491
HBOIFM_01220	1.82815	1.78335	3.99551	2.33597	1.97641	3.61753	1.40464	2.18686	-2.13515	5.33718	8.07197	7.09363	-2.13515	2.11163	-2.13515	-2.13515	-2.13515	-2.13515	0.414715	0.386499	1.81616	2.7955	1.86892	3.32222	3.38842	2.79178	5.50835	1.35004	5.02982	3.45192	5.37583	6.04349	2.69321	4.5318	4.43732	-2.13515	1.87621	-2.13515	-2.13515	-2.13515	0.739194	2.0232	7.48889	7.4899	9.08461	10.3875	7.84639	5.92106
HBOIFM_01225	1.46945	4.42405	4.32149	3.34618	3.80601	4.32093	3.21676	5.22639	6.41415	6.68716	9.64226	8.63021	0.757549	4.97644	1.8467	-2.13515	1.53851	-2.13515	1.75408	2.22626	2.28492	3.34945	4.24174	4.00742	5.28055	4.65442	6.1596	4.45599	5.97163	4.99686	4.39143	7.0972	5.7718	6.51048	-2.13515	5.50097	2.16386	-2.13515	-2.13515	-0.469047	1.98904	4.52305	13.166	13.325	14.5186	16.0375	13.4329	11.8499
HBOIFM_01230	0.988581	-2.13515	-2.13515	-2.13515	1.123	0.533629	1.06305	2.18686	1.58907	2.53002	3.50354	3.00207	1.57037	2.31318	-2.13515	-2.13515	-2.13515	-2.13515	-0.880409	-0.760217	-0.851105	0.292596	1.02544	1.60565	4.97052	3.11982	5.88913	0.877005	6.03744	4.67645	5.6946	6.45604	6.29862	6.83097	4.43732	4.5153	1.87621	-0.434224	-2.13515	-2.13515	0.314543	0.511087	6.07713	6.0039	6.48342	7.98152	5.83836	2.40739
HBOIFM_01235	-2.13515	0.215569	-2.13515	1.31067	1.123	1.58893	1.67982	2.9335	4.39347	0.814083	5.68027	3.96137	2.76076	2.4899	1.8467	-2.13515	-2.13515	0.437661	-2.13515	0.818243	-0.851105	0.292596	1.50878	-2.13515	5.50939	4.72035	6.09659	1.85291	6.93222	5.43886	5.95553	7.66125	7.34874	4.5318	-2.13515	-2.13515	3.09154	-2.13515	-2.13515	-2.13515	2.3248	1.40565	6.95532	6.48163	7.26171	8.47672	7.03497	3.34617
HBOIFM_01240	-2.13515	1.42627	-2.13515	-2.13515	-2.13515	-0.132044	-0.0680677	1.31561	2.48208	7.94023	6.99452	7.79632	-2.13515	2.31318	1.00534	-2.13515	-2.13515	-2.13515	-2.13515	-0.252686	-2.13515	-2.13515	-2.13515	-2.13515	3.698	2.90962	4.95443	0.15509	4.56167	3.91432	7.94759	6.54306	6.59662	7.50688	7.73186	6.49373	0.28724	-0.434224	-2.13515	-0.469047	1.06385	1.29072	4.34775	4.06629	5.30014	5.03554	4.81632	-2.13515
HBOIFM_01245	1.82815	0.94818	-2.13515	0.973445	1.123	-2.13515	2.28341	2.18686	5.28583	7.64609	5.0499	8.07783	-2.13515	2.31318	-2.13515	-2.13515	-2.13515	0.437661	-0.880409	-2.13515	-0.370737	-2.13515	0.281582	-2.13515	4.97052	3.30322	5.73215	0.877005	5.80987	4.92318	7.06531	7.1536	6.76579	6.09783	6.00207	-2.13515	0.28724	-0.434224	-2.13515	-2.13515	0.739194	2.22349	5.33166	5.17064	4.31658	6.86907	5.96571	0.0165052
HBOIFM_01250	-2.13515	1.42627	-2.13515	-2.13515	-2.13515	-0.132044	2.70705	2.9335	5.83303	8.82483	6.19101	8.36934	-2.13515	1.59637	2.3727	-2.13515	0.729246	-2.13515	-0.880409	-0.760217	-0.851105	1.03828	-2.13515	-2.13515	5.5356	4.31352	6.51326	1.35004	6.83127	5.80161	6.82519	7.62181	7.0542	-2.13515	6.41455	-2.13515	3.22219	-0.434224	-2.13515	-2.13515	1.44293	1.61091	6.78758	6.68231	6.65253	8.12214	6.81582	3.50905
HBOIFM_01255	0.988581	1.78335	-2.13515	2.18149	1.38881	1.81755	2.82444	1.31561	-2.13515	4.03919	3.90428	3.39697	2.08441	4.21352	1.00534	0.506	-2.13515	1.20639	0.193151	-2.13515	1.35224	1.52248	-2.13515	1.11643	5.3995	4.58532	6.80694	2.97242	7.04413	5.62697	5.95553	7.31067	7.11812	6.83097	5.4222	-2.13515	3.45257	0.161708	-2.13515	-2.13515	0.038921	2.15979	8.04714	7.33963	9.14965	10.2865	8.11033	5.58001
HBOIFM_01260	-2.13515	0.94818	0.112622	1.31067	-0.269801	0.533629	-0.0680677	3.67569	5.54607	3.07782	4.21753	4.36597	-2.13515	0.0737727	-2.13515	-2.13515	-2.13515	-2.13515	-2.13515	-2.13515	-0.851105	1.03828	-2.13515	1.11643	3.26846	3.30322	4.72367	1.53806	4.29438	3.64768	4.96602	6.29821	5.7718	-2.13515	-2.13515	-2.13515	2.16386	-2.13515	-2.13515	-0.469047	0.910907	1.87223	6.93075	7.04808	7.87119	9.683	7.22517	5.22914
HBOIFM_01265	-2.13515	1.78335	2.54525	0.973445	2.12865	2.48192	1.91043	3.67569	4.84443	4.68752	4.69294	5.35008	0.757549	2.31318	1.00534	-2.13515	-2.13515	0.437661	0.772497	-0.760217	-0.851105	0.292596	0.281582	0.359814	5.00845	3.97832	6.0307	2.68651	6.03744	5.27082	6.53697	7.13505	6.68368	4.5318	5.4222	-2.13515	2.78819	-2.13515	-2.13515	-2.13515	1.91131	1.70343	8.76586	8.99074	10.0351	11.5298	8.9906	7.32386
HBOIFM_01270	-2.13515	0.215569	0.112622	-0.13626	-0.269801	0.979011	3.59252	6.91468	7.29697	5.67481	4.21753	5.15972	2.462	3.59533	1.00534	1.2849	0.729246	0.437661	-0.409033	-0.760217	-0.851105	0.292596	1.86892	-2.13515	5.15091	4.62028	5.60207	2.11083	6.2082	5.22249	8.68349	6.54306	7.0542	8.6748	7.5802	7.07626	2.60861	-2.13515	-2.13515	-2.13515	1.32748	1.87223	7.72869	7.53671	9.14965	10.2639	8.19725	5.78463
HBOIFM_01275	-2.13515	-2.13515	-2.13515	-2.13515	-2.13515	-2.13515	-0.0680677	0.532838	-2.13515	3.28933	2.02603	-2.13515	2.08441	3.14614	1.8467	-2.13515	-2.13515	0.437661	-2.13515	-2.13515	-0.851105	-2.13515	-2.13515	0.359814	5.3995	4.39654	6.78712	1.70415	6.68215	5.25889	5.6946	7.11625	6.76579	-2.13515	-2.13515	-2.13515	4.18722	-2.13515	-2.13515	-2.13515	0.543225	-2.13515	5.13059	4.18859	-2.13515	5.51527	4.94555	0.712432
HBOIFM_01280	0.250043	0.215569	-2.13515	-2.13515	-2.13515	-2.13515	2.28341	0.532838	-2.13515	3.07782	4.21753	-2.13515	2.08441	3.81007	-2.13515	-2.13515	-2.13515	-2.13515	-0.880409	0.105405	-2.13515	1.03828	1.50878	-2.13515	6.15864	5.08816	7.15501	1.70415	7.04994	5.66363	7.53344	7.56749	7.59323	6.09783	6.41455	6.8142	2.40337	-2.13515	-2.13515	-2.13515	-0.311163	-2.13515	5.04159	4.5947	4.0996	5.70613	4.67436	1.17291
HBOIFM_01285	0.988581	1.42627	2.84527	-0.13626	0.795185	2.48192	2.43891	3.11566	2.48208	5.2388	6.90994	6.2965	0.757549	3.03667	2.75689	-2.13515	-2.13515	1.20639	0.60518	0.619193	0.657879	1.88311	2.60095	2.88658	4.76431	4.51274	6.29206	1.53806	6.55311	5.54092	3.42191	6.93505	6.98732	5.51764	-2.13515	-2.13515	-2.13515	-2.13515	-2.13515	-2.13515	0.038921	0.705714	10.6147	10.3211	11.9791	13.2634	10.7858	8.9669
HBOIFM_01290	2.7372	3.54947	3.57363	-0.13626	0.795185	0.979011	-0.0680677	1.31561	1.58907	0.814083	3.50354	3.39697	0.757549	3.67052	1.00534	-2.13515	-2.13515	-2.13515	-2.13515	-0.760217	0.465207	3.46006	3.08371	3.32222	4.10052	2.79178	5.12202	0.15509	5.55599	4.60284	3.42191	5.63175	3.64289	-2.13515	-2.13515	-2.13515	-2.13515	-2.13515	-2.13515	-2.13515	1.06385	1.29072	6.16402	6.06904	7.62914	8.33941	6.91384	4.22312
HBOIFM_01295	-2.13515	-2.13515	-2.13515	-2.13515	-2.13515	-0.132044	1.67982	-2.13515	-2.13515	1.63381	-2.13515	-2.13515	0.757549	1.24653	-2.13515	-2.13515	-2.13515	-2.13515	-2.13515	-2.13515	-2.13515	-2.13515	-2.13515	-2.13515	2.65371	1.1363	3.97524	-2.13515	5.02982	2.83287	5.95553	5.52177	5.1928	4.5318	4.43732	-2.13515	-2.13515	-2.13515	-2.13515	-0.469047	-2.13515	-2.13515	2.75156	2.97414	3.1367	5.03554	3.06513	0.0165052
HBOIFM_01300	0.250043	-2.13515	1.29613	-2.13515	-2.13515	0.533629	1.67982	-2.13515	2.48208	1.63381	3.50354	3.39697	-2.13515	2.64726	1.00534	-2.13515	-2.13515	-2.13515	-0.880409	-2.13515	-0.0290414	-2.13515	-2.13515	1.60565	5.24922	4.31352	6.84577	1.13325	6.92591	5.5798	4.96602	7.4523	7.0542	4.5318	-2.13515	-2.13515	2.16386	-2.13515	-2.13515	-2.13515	0.314543	0.0108861	6.68847	6.64007	7.62914	9.05231	6.97567	4.59358
HBOIFM_01305	3.4003	4.56795	5.40026	4.52111	4.56036	5.20753	3.12824	4.91864	7.17396	7.62677	10.554	9.11648	2.08441	4.97644	2.3727	0.506	-2.13515	0.437661	2.61586	1.92029	2.22663	4.53514	4.35928	4.22404	6.7121	5.98773	7.69656	3.36691	7.97298	6.95948	7.61125	9.03476	8.42463	6.09783	6.41455	4.5153	3.22219	0.884812	-2.13515	-0.469047	2.64547	4.60885	12.5323	12.9165	13.8443	15.6705	12.8021	11.4267
HBOIFM_01310	2.11469	2.51089	3.86812	3.41701	2.80679	3.11669	2.82444	3.78727	5.54607	4.8295	8.69455	7.48734	0.757549	2.64726	-2.13515	0.506	-2.13515	-2.13515	1.05679	1.14733	1.96643	3.46006	2.60095	2.49985	5.50939	4.92995	6.84577	2.68651	6.78325	5.75989	4.96602	7.51104	7.54753	5.51764	4.43732	4.5153	1.03204	-2.13515	-2.13515	-2.13515	2.38346	2.69699	10.6546	10.7402	11.9202	13.456	10.7497	9.34928
HBOIFM_01315	0.250043	2.84852	3.20313	0.528518	1.38881	2.72594	0.610948	2.9335	3.02865	5.55726	8.70714	7.56622	-2.13515	2.64726	1.8467	0.506	-2.13515	-2.13515	-0.880409	0.105405	-0.370737	2.17092	2.94005	3.19112	2.83368	0.678566	2.71318	1.35004	3.2881	2.19449	3.42191	4.35529	4.93333	-2.13515	-2.13515	-2.13515	0.28724	-0.434224	0.629529	0.118109	0.038921	4.19872	14.5257	14.3693	15.7539	17.1114	14.9381	13.0441
HBOIFM_01320	7.05132	7.72347	8.4685	4.5529	5.4489	5.48096	4.09092	4.76359	5.83303	7.14655	10.0799	8.85891	3.84574	5.53449	2.75689	0.506	1.53851	0.437661	4.76653	4.69283	4.53446	7.3472	8.04767	7.56139	4.57509	3.92337	5.24334	0.15509	5.49767	4.42206	-2.13515	7.22553	6.76579	-2.13515	5.4222	4.5153	2.60861	0.884812	1.70156	0.833292	3.43636	3.90121	8.42684	8.29058	8.74439	10.3664	7.99563	6.45825
HBOIFM_01325	3.17031	3.72355	4.66591	3.34618	3.5611	3.49128	3.21676	3.4227	4.20523	3.6372	5.57434	4.53238	0.757549	4.97644	1.8467	0.506	1.53851	2.06779	1.83076	2.15566	2.28492	3.83323	3.73307	4.00742	5.50939	5.5355	7.28787	1.85291	7.48462	6.4313	6.82519	8.2408	8.56883	7.31475	5.4222	6.49373	3.45257	0.884812	-0.866903	-0.469047	2.6926	-0.335762	7.13814	7.14189	7.58801	9.03462	7.56394	4.69857
HBOIFM_01330	3.03989	2.3068	2.36796	0.973445	1.38881	1.81755	3.12824	4.39224	3.73378	3.6372	2.02603	4.53238	1.57037	4.35697	4.27708	-2.13515	0.729246	2.06779	0.414715	0.992401	0.657879	2.17092	3.81767	4.52546	3.78799	4.65442	3.9034	3.46228	4.85503	4.03118	-2.13515	6.1945	5.41264	-2.13515	-2.13515	-2.13515	2.16386	-0.434224	-2.13515	-0.469047	1.98904	3.36611	7.33823	7.81822	8.50025	10.5013	7.47039	5.9497
HBOIFM_01335	1.46945	2.51089	2.54525	2.71939	1.61263	-0.132044	2.10901	3.4227	3.42391	4.15163	5.46	3.39697	-2.13515	3.59533	2.75689	-2.13515	-2.13515	2.06779	1.2932	0.105405	0.657879	0.292596	1.02544	3.32222	5.48269	4.51274	6.68373	1.35004	6.74795	5.82607	7.06531	7.92158	7.34874	6.09783	5.4222	4.5153	3.22219	-2.13515	-2.13515	0.118109	-0.805344	0.0108861	6.64381	6.43298	7.38689	8.52819	7.06372	4.91737
HBOIFM_01340	0.250043	0.215569	0.112622	-0.13626	-2.13515	-0.132044	-2.13515	1.31561	-2.13515	2.15079	3.50354	3.00207	0.757549	1.24653	-2.13515	-2.13515	-2.13515	-2.13515	-0.880409	-2.13515	-0.0290414	-2.13515	1.02544	0.359814	2.99364	2.79178	4.3442	-2.13515	3.96601	3.07001	4.96602	6.04349	4.93333	-2.13515	-2.13515	-2.13515	0.28724	-2.13515	-2.13515	-2.13515	-0.805344	-2.13515	5.40485	5.78874	6.69188	8.25027	6.26712	3.90984
HBOIFM_01345	5.75766	6.61501	7.52679	4.02768	4.78263	4.94401	2.82444	4.76359	5.18748	3.28933	4.21753	4.36597	3.00805	3.87508	-2.13515	0.506	-2.13515	-2.13515	3.34574	3.53549	3.85879	6.24713	6.87866	6.41876	4.47027	4.1316	6.06402	2.22424	6.49041	5.48055	6.36793	7.64822	6.76579	5.51764	5.4222	-2.13515	3.90559	-2.13515	-2.13515	-2.13515	2.6926	2.98087	6.44994	5.39044	5.65902	7.78397	6.16465	2.70528
HBOIFM_01350	5.79854	6.58148	7.83423	7.82373	8.06431	8.07856	5.20746	8.01868	10.2175	10.1761	13.0781	11.5821	4.61511	7.49313	6.12689	1.78416	0.729246	1.20639	4.62364	4.43481	4.61602	6.37963	6.16813	6.41876	6.15864	4.98464	6.95638	3.03583	7.39161	6.13757	8.85324	8.43534	8.01862	9.36224	9.36203	7.94852	3.65116	0.161708	-0.391369	0.833292	4.80998	7.17334	13.4329	13.2819	14.5217	15.8518	13.5623	11.7353
HBOIFM_01355	1.82815	2.99165	2.97469	2.33597	3.19883	2.72594	3.7191	3.55474	5.08195	3.784	6.51115	3.70662	2.76076	4.68165	4.02072	-2.13515	1.53851	1.7011	1.05679	0.386499	1.35224	1.88311	2.94005	2.70616	5.08144	3.97832	6.26366	2.60519	6.68588	5.85806	9.51061	7.79728	8.11575	10.1186	9.96209	9.65717	2.94784	-2.13515	0.21515	0.833292	1.06385	0.0108861	7.41995	7.04808	7.87119	9.21819	7.61341	5.29759
HBOIFM_01360	6.93696	7.66598	9.25332	6.53984	6.33617	6.33351	7.46184	9.04853	10.6339	9.15998	10.6353	9.8104	2.462	6.30957	3.87314	1.2849	2.42778	1.7011	4.27315	5.48575	4.93944	7.49087	8.16531	7.87597	6.5544	5.31849	6.97402	4.23081	6.97559	5.72563	7.45118	8.65963	8.49853	6.09783	7.21861	4.5153	3.09154	1.54662	1.0832	2.63413	4.71058	7.83453	13.0992	13.2401	14.1873	15.8337	13.1773	11.6814
HBOIFM_01365	-2.13515	1.42627	1.64805	0.973445	0.365484	1.58893	0.610948	0.532838	-2.13515	1.63381	3.90428	3.00207	-2.13515	1.59637	-2.13515	-2.13515	-2.13515	1.20639	-0.880409	-2.13515	-0.0290414	-2.13515	3.54734	2.88658	1.91916	1.99102	4.04366	0.562987	4.85503	3.45192	-2.13515	5.91886	5.7718	-2.13515	-2.13515	-2.13515	1.87621	-2.13515	-0.866903	-2.13515	0.910907	1.70343	6.81469	6.59655	8.15081	9.4224	7.10581	4.79643
HBOIFM_01370	1.46945	2.3068	3.48955	0.973445	1.123	1.31651	-2.13515	2.48092	4.20523	1.63381	5.95813	4.68157	0.757549	3.24788	-2.13515	-2.13515	-2.13515	0.437661	0.193151	0.386499	0.977756	1.52248	1.50878	2.25889	4.10052	3.38685	5.43383	0.877005	6.37483	5.18515	4.39143	6.82359	6.18383	-2.13515	4.43732	-2.13515	1.87621	-2.13515	-2.13515	-2.13515	0.739194	1.16565	6.64381	6.59655	7.70803	9.01672	6.92955	4.82763
HBOIFM_01375	0.250043	2.06883	2.54525	-0.13626	0.365484	2.18784	1.91043	-2.13515	2.48208	2.53002	-2.13515	-2.13515	1.57037	2.9182	1.8467	1.78416	-2.13515	-2.13515	-0.880409	-2.13515	-2.13515	2.17092	2.78046	1.11643	3.78799	3.54082	6.01374	0.15509	6.21339	4.84553	5.37583	6.86921	6.29862	6.09783	-2.13515	-2.13515	1.51582	-2.13515	-2.13515	-2.13515	-2.13515	-2.13515	6.5175	6.33044	7.03567	9.03462	6.79882	4.48034
HBOIFM_01380	3.92837	4.26418	4.6271	3.19312	3.5611	3.02849	4.30787	8.96795	12.4249	10.0923	9.58885	10.3031	2.08441	5.19587	3.05983	2.69045	0.729246	1.20639	-0.072854	0.818243	1.11392	2.41054	4.11375	3.92732	5.3995	5.25317	7.42243	2.83655	7.63711	6.39361	7.27111	8.41241	7.95003	6.51048	7.21861	6.49373	4.30978	-0.434224	-0.0526334	-0.469047	1.44293	3.92052	6.77383	6.35677	6.76751	7.8257	6.5163	2.56403
HBOIFM_01385	2.55807	2.51089	4.11255	2.82742	2.8942	2.48192	5.48189	9.48065	8.63982	9.56968	12.5813	11.3314	2.462	4.10929	2.75689	1.2849	1.53851	1.20639	0.772497	0.619193	-0.370737	3.09894	3.44465	3.19112	6.50219	5.87646	7.82845	2.68651	7.73772	6.6617	6.95024	8.55881	7.98473	6.51048	7.73186	4.5153	3.65116	-0.434224	-2.13515	-2.13515	1.98904	7.14079	13.5435	13.6357	14.7028	16.2413	13.7928	12.198
HBOIFM_01390	12.5184	12.7103	13.5299	8.03262	8.17743	7.9253	3.94314	5.47988	7.82438	5.74817	5.95813	5.86876	8.49689	10.0699	9.78549	6.68073	4.04359	3.94954	5.68935	7.74438	6.0129	12.7464	12.9237	12.8249	5.3995	5.08816	6.72598	3.71554	7.24486	6.02232	6.53697	7.8664	7.76277	6.09783	8.80063	5.50097	4.36736	-0.434224	-2.13515	-2.13515	1.44293	1.61091	6.43255	6.78281	6.61208	8.55325	7.10581	3.96701
HBOIFM_01395	4.61804	4.85662	5.59385	2.18149	1.38881	2.48192	2.70705	1.31561	1.58907	3.784	5.0499	3.39697	3.40303	4.91594	3.87314	1.2849	1.53851	-2.13515	-0.072854	1.41401	-0.370737	4.67926	5.16109	5.10096	4.29721	3.97832	6.1126	1.13325	6.25924	5.09408	6.82519	7.35944	6.59662	4.5318	-2.13515	-2.13515	3.34198	-2.13515	-2.13515	-2.13515	0.910907	0.511087	6.88032	7.15695	7.8365	9.62509	7.16008	5.08166
HBOIFM_01400	4.13406	4.9646	4.87914	2.92791	2.71373	2.72594	1.91043	0.532838	-2.13515	0.814083	3.50354	-2.13515	3.40303	4.21352	3.31001	0.506	0.729246	1.20639	-0.409033	1.28693	0.977756	3.91317	4.75212	4.98707	5.77444	3.86626	6.47661	1.35004	6.53251	5.57018	6.82519	7.82069	7.11812	6.51048	5.4222	-2.13515	2.40337	-0.434224	-2.13515	-2.13515	0.739194	1.61091	6.62861	7.08004	7.66912	9.01672	6.7642	4.51909
HBOIFM_01405	-2.13515	0.215569	-2.13515	-2.13515	-2.13515	-2.13515	-0.0680677	-2.13515	-2.13515	-2.13515	-2.13515	-2.13515	-2.13515	0.780693	-2.13515	-2.13515	-2.13515	-2.13515	-2.13515	-2.13515	-2.13515	0.292596	-2.13515	-2.13515	1.07097	1.1363	2.3299	0.15509	3.54012	2.69784	4.39143	5.13033	4.61672	5.51764	-2.13515	-2.13515	-2.13515	-2.13515	-2.13515	-2.13515	-0.805344	-0.335762	4.67811	3.78534	4.31658	6.02555	4.24285	2.40739
HBOIFM_01410	2.35342	0.215569	2.16567	-0.13626	0.365484	2.83401	1.40464	2.9335	-2.13515	-2.13515	2.02603	2.45618	2.462	3.03667	1.00534	0.506	-2.13515	0.437661	0.414715	0.105405	-0.370737	1.88311	1.86892	1.60565	5.24922	3.30322	6.26366	1.70415	6.64041	5.51105	6.53697	8.00569	7.11812	5.51764	-2.13515	5.50097	2.16386	-2.13515	-2.13515	-2.13515	0.739194	0.511087	6.22592	5.86408	6.43785	7.02051	5.99587	3.58407
HBOIFM_01415	1.46945	3.24121	3.40025	2.71939	2.26627	2.72594	2.82444	0.532838	1.58907	4.44432	4.69294	4.36597	-2.13515	3.3429	-2.13515	-2.13515	-2.13515	0.437661	-0.409033	-0.252686	0.826963	2.7955	3.54734	3.19112	5.37067	3.11982	6.21998	1.98766	6.60533	5.52107	5.37583	7.42201	7.11812	-2.13515	-2.13515	-2.13515	1.03204	-2.13515	-2.13515	-2.13515	1.2018	0.876359	6.96745	6.64007	7.58801	9.01672	7.21238	4.51909
HBOIFM_01420	2.11469	2.06883	2.97469	0.528518	1.123	-0.132044	3.7191	1.81659	1.58907	4.03919	4.69294	-2.13515	2.08441	4.44524	2.75689	1.2849	1.53851	2.35955	-0.409033	-2.13515	-0.0290414	1.88311	1.50878	1.11643	6.82267	5.72408	7.87143	2.76349	8.16721	7.07285	6.82519	8.56576	8.59153	6.09783	6.73494	4.5153	4.99754	-2.13515	-0.866903	-2.13515	1.74192	0.705714	8.00657	7.61513	8.33608	10.0251	8.08951	5.25232
HBOIFM_01425	0.250043	1.42627	2.70307	-2.13515	0.365484	-0.132044	2.28341	4.07802	6.61668	3.6372	4.69294	5.35008	-2.13515	1.59637	-2.13515	-2.13515	-2.13515	-2.13515	-0.409033	-0.760217	-0.851105	1.03828	2.3958	0.359814	3.9527	3.74475	5.77302	1.85291	5.77523	4.71189	5.37583	6.39496	5.41264	-2.13515	-2.13515	4.5153	-2.13515	-2.13515	-2.13515	-2.13515	0.543225	3.39401	9.80621	9.7873	10.8449	12.6623	10.0251	8.24012
HBOIFM_01430	2.35342	0.94818	3.65308	2.92791	1.80605	2.18784	2.28341	8.28415	10.3625	8.45478	7.8629	8.73635	2.462	2.4899	-2.13515	0.506	-2.13515	2.35955	0.193151	-2.13515	-0.851105	2.17092	2.78046	2.70616	4.52363	3.46589	5.57921	1.98766	5.78222	4.6216	6.36793	7.0972	7.68049	6.83097	5.4222	6.49373	3.34198	-2.13515	-2.13515	-2.13515	0.739194	5.16479	7.12736	7.01541	8.32361	9.70553	7.39319	4.82763
HBOIFM_01435	5.48457	6.08746	6.69421	2.47545	2.61423	2.18784	3.77846	0.532838	-2.13515	2.53002	4.47473	-2.13515	3.40303	4.64484	2.3727	1.78416	0.729246	0.437661	1.17993	2.00312	1.35224	5.75589	6.82858	5.99649	5.70684	4.65442	6.86481	1.53806	7.04994	5.62697	6.53697	7.91071	7.91447	6.09783	-2.13515	-2.13515	3.65116	-2.13515	-2.13515	-2.13515	2.1329	1.9497	6.39711	5.58114	5.30014	6.86907	5.87127	2.95196
HBOIFM_01440	1.82815	1.42627	2.36796	-2.13515	-0.269801	-2.13515	-2.13515	-2.13515	-2.13515	-2.13515	-2.13515	-2.13515	0.757549	3.74198	-2.13515	-2.13515	-2.13515	1.20639	-2.13515	-2.13515	-2.13515	3.22963	2.60095	1.11643	3.13759	1.75876	2.53427	-2.13515	2.71608	2.69784	-2.13515	5.68375	6.40494	-2.13515	-2.13515	-2.13515	1.03204	-2.13515	-2.13515	-2.13515	-0.311163	-0.824266	3.45005	1.76712	-2.13515	-2.13515	2.81725	-2.13515
HBOIFM_01445	6.13817	6.57013	7.37694	3.78153	4.58682	4.35757	3.03392	1.81659	4.55996	3.784	4.69294	3.39697	5.06045	6.84387	5.75767	0.506	0.729246	2.06779	1.90353	2.83488	1.96643	6.47489	7.11425	6.76818	6.19199	4.65442	6.87423	2.76349	7.02066	5.94997	6.36793	7.35944	6.91719	5.51764	6.99695	-2.13515	3.45257	-2.13515	-2.13515	-2.13515	1.54971	0.876359	7.07227	6.96496	7.45709	9.20243	7.04941	4.97424
HBOIFM_01450	0.250043	1.78335	1.29613	0.528518	-0.269801	-2.13515	1.67982	-2.13515	-2.13515	1.63381	-2.13515	-2.13515	1.57037	0.0737727	-2.13515	-2.13515	-2.13515	-2.13515	-0.409033	0.386499	-0.851105	1.03828	3.08371	3.32222	4.16911	2.66341	5.4591	-2.13515	5.5478	4.50522	3.42191	5.46347	4.21048	-2.13515	-2.13515	-2.13515	2.60861	-2.13515	-2.13515	-2.13515	0.038921	0.0108861	4.79163	5.22881	5.65902	7.65099	5.41602	3.25726
HBOIFM_01455	7.64588	7.85087	7.933	2.47545	2.80679	2.72594	-2.13515	0.532838	-2.13515	-2.13515	2.94657	-2.13515	4.9466	7.52891	6.77258	1.78416	-2.13515	2.35955	0.921841	3.47891	1.89326	7.6855	8.42662	8.22063	4.29721	2.79178	5.12202	0.877005	5.25775	4.31089	-2.13515	5.46347	5.7718	5.51764	4.43732	4.5153	0.28724	-2.13515	-2.13515	-2.13515	-2.13515	-2.13515	2.21268	3.43607	1.68755	3.743	4.4312	-2.13515
HBOIFM_01460	12.5115	12.495	13.2966	7.64723	7.92611	7.82421	6.19858	6.95107	7.72271	6.35278	7.25669	6.73243	9.20556	11.9667	11.2329	6.93799	6.26579	5.9832	5.94255	7.80603	6.18313	12.7345	12.9868	12.7617	7.36608	6.35247	8.55257	4.17561	8.60521	7.45651	7.36395	8.62014	8.20676	7.31475	9.2153	6.08111	9.00566	2.61448	2.60243	3.66119	3.32122	2.60442	8.17294	7.4899	7.52404	9.29448	8.15778	4.82763
HBOIFM_01465	-2.13515	-2.13515	-2.13515	-2.13515	-2.13515	-2.13515	-0.0680677	-2.13515	-2.13515	2.82982	-2.13515	-2.13515	-2.13515	1.59637	1.00534	-2.13515	0.729246	-2.13515	-0.880409	-2.13515	-2.13515	-2.13515	-2.13515	0.359814	3.26846	1.75876	4.3442	0.877005	5.0761	3.57253	5.6946	5.52177	6.18383	-2.13515	-2.13515	-2.13515	3.09154	-2.13515	-0.391369	-2.13515	-0.805344	-0.335762	4.55489	4.76162	4.50514	3.743	4.24285	0.0165052
HBOIFM_01470	3.50286	4.08435	4.05521	0.973445	-2.13515	0.533629	2.10901	2.9335	7.7574	3.07782	2.94657	3.39697	2.462	5.40841	5.00056	-2.13515	-2.13515	0.437661	-0.880409	0.105405	-0.370737	2.7955	3.54734	3.19112	5.31122	4.22542	6.62911	1.70415	6.79713	5.82607	5.95553	7.29404	6.84348	4.5318	-2.13515	4.5153	3.22219	0.884812	-2.13515	-2.13515	-0.311163	0.705714	6.99141	7.09575	7.03567	8.69511	6.83263	4.39959
HBOIFM_01475	0.250043	1.78335	0.826795	-2.13515	-2.13515	-2.13515	-2.13515	0.532838	1.58907	-2.13515	-2.13515	-2.13515	2.08441	1.24653	1.8467	-2.13515	-2.13515	-2.13515	-2.13515	-2.13515	-2.13515	0.292596	2.60095	2.88658	2.44797	-2.13515	0.232621	-2.13515	1.50239	1.22702	-2.13515	3.90769	-2.13515	-2.13515	-2.13515	-2.13515	-2.13515	-2.13515	-2.13515	-2.13515	-2.13515	-2.13515	5.33166	4.5947	5.39857	7.15756	4.3401	3.4299
HBOIFM_01480	3.50286	3.12182	4.58721	0.528518	0.795185	2.6091	1.40464	2.48092	7.43194	3.91723	4.47473	-2.13515	3.21903	4.94651	4.02072	-2.13515	-2.13515	-2.13515	-0.409033	0.386499	-0.0290414	3.65868	4.24174	3.92732	4.52363	4.65442	5.87042	1.13325	6.5074	5.4494	5.95553	7.4523	6.84348	4.5318	4.43732	-2.13515	2.16386	-2.13515	-2.13515	-2.13515	0.543225	0.284145	7.72155	7.59315	8.34845	9.683	7.61341	5.68595
HBOIFM_01485	2.11469	-2.13515	-2.13515	-2.13515	0.365484	-2.13515	2.10901	0.532838	1.58907	3.07782	2.02603	-2.13515	0.757549	3.67052	1.00534	-2.13515	-2.13515	1.20639	-2.13515	-2.13515	-0.370737	0.292596	-2.13515	0.359814	5.5356	4.51274	7.16272	0.877005	7.08148	5.71693	6.36793	7.34337	6.76579	5.51764	-2.13515	-2.13515	3.65116	-2.13515	-2.13515	-2.13515	1.74192	-0.335762	5.72369	6.06904	5.1945	6.5081	5.96571	1.17291
HBOIFM_01490	0.250043	1.42627	1.93012	0.973445	1.80605	1.58893	3.12824	2.9335	4.20523	4.8295	3.90428	2.45618	-2.13515	3.99694	1.00534	-2.13515	-2.13515	-2.13515	0.60518	0.619193	-0.370737	1.52248	1.50878	1.96919	6.54152	5.65832	7.78415	2.60519	8.14703	6.94093	7.36395	8.23209	7.84062	6.83097	-2.13515	4.5153	4.67159	-0.434224	0.21515	1.30311	1.54971	2.34301	7.15944	7.22997	7.36271	8.6021	7.60365	2.95196
HBOIFM_01495	0.250043	-2.13515	-2.13515	0.973445	-0.269801	1.81755	2.93299	-2.13515	-2.13515	3.07782	4.21753	-2.13515	-2.13515	3.14614	-2.13515	-2.13515	-2.13515	2.06779	0.772497	-2.13515	-0.851105	1.52248	-2.13515	1.96919	5.11659	3.54082	6.67297	1.53806	6.34206	5.21015	6.17641	7.05834	6.29862	4.5318	-2.13515	-2.13515	2.40337	-0.434224	-2.13515	-2.13515	-2.13515	-2.13515	5.57306	5.04676	3.8441	5.70613	5.37071	-2.13515
HBOIFM_01500	2.55807	3.12182	4.05521	3.88508	3.61353	3.61753	3.94314	6.19757	8.29488	7.09124	8.41659	7.58528	2.462	4.71754	2.3727	1.78416	0.729246	-2.13515	1.2932	0.105405	1.23808	3.22963	3.9733	3.65629	5.92083	5.01122	6.76702	3.46228	7.27741	6.22602	7.8863	8.80169	8.3198	6.09783	-2.13515	-2.13515	3.65116	-2.13515	-2.13515	-0.469047	1.44293	4.40467	10.8678	11.0363	12.0057	13.4027	10.9507	9.30702
HBOIFM_01505	0.250043	2.51089	2.16567	0.528518	1.38881	1.31651	1.67982	1.81659	2.48208	4.44432	4.88243	4.36597	-2.13515	3.03667	3.05983	-2.13515	-2.13515	-2.13515	0.193151	-0.252686	-2.13515	1.88311	0.281582	-2.13515	5.00845	3.11982	5.27214	0.877005	5.73252	4.89262	4.96602	6.48563	6.76579	4.5318	4.43732	-2.13515	1.87621	-2.13515	-2.13515	-2.13515	0.739194	0.876359	5.54095	5.53577	5.94618	7.74099	5.87127	2.8339
HBOIFM_01510	6.18517	6.92227	8.11583	5.40601	5.39003	5.0373	5.40866	6.19757	8.75589	7.6746	10.7793	9.68346	1.57037	6.8839	5.62557	2.8987	3.53038	1.20639	3.15095	4.58975	3.96935	6.53927	7.1876	6.8999	5.75226	5.78698	6.09659	5.31903	6.12259	5.23473	6.17641	7.62181	7.0542	4.5318	6.00207	5.50097	3.22219	0.884812	1.70156	1.30311	3.49066	6.6096	14.3422	14.4744	15.3836	17.0795	14.2746	12.7953
HBOIFM_01515	2.11469	0.94818	2.97469	-2.13515	-0.269801	-0.132044	1.40464	0.532838	1.58907	2.82982	4.69294	-2.13515	3.00805	4.40178	2.3727	2.15344	-2.13515	1.7011	-0.880409	0.105405	-0.0290414	1.52248	1.86892	1.96919	6.20837	5.08816	7.04249	1.85291	7.29953	6.11789	6.53697	7.89976	7.84062	6.51048	5.4222	-2.13515	2.94784	-2.13515	-2.13515	-2.13515	1.64905	0.705714	7.63293	7.55955	8.33608	9.98879	7.87101	5.3197
HBOIFM_01520	3.77289	4.81875	4.87914	3.83424	5.12711	4.73711	3.37899	4.58983	6.07227	6.35278	9.37677	8.02296	0.757549	4.64484	2.75689	0.506	0.729246	0.437661	2.43174	2.74169	2.34094	3.91317	3.81767	3.92732	5.24922	3.97832	6.21998	3.03583	6.59345	5.54092	5.95553	7.58126	6.68368	-2.13515	-2.13515	-2.13515	2.94784	0.884812	0.438038	1.08769	1.91131	5.47003	12.0045	11.8957	13.1055	14.4434	12.2201	10.4569
HBOIFM_01525	2.35342	3.63914	4.41561	-0.13626	3.19883	2.18784	2.82444	4.31987	4.96807	5.88456	8.62992	7.29232	3.00805	3.24788	1.00534	1.2849	-2.13515	1.20639	1.67306	1.28693	1.35224	2.9552	3.08371	3.44239	6.08956	4.84382	6.8929	2.32936	7.10399	6.06406	6.68827	7.74928	7.80222	6.83097	6.00207	6.49373	5.81175	-0.434224	-2.13515	-0.469047	2.19975	2.90531	10.9925	11.3822	11.8502	13.4961	10.9859	9.55084
HBOIFM_01530	0.250043	2.3068	0.112622	-2.13515	0.365484	2.01462	3.21676	0.532838	2.48208	3.28933	4.47473	4.53238	0.757549	1.87706	1.00534	-2.13515	-2.13515	-2.13515	0.414715	-0.252686	0.240796	0.292596	1.86892	1.96919	3.9527	3.01855	4.84366	1.35004	4.89431	4.13927	8.53166	7.26019	7.0542	9.4584	8.86768	8.7359	1.03204	-2.13515	-2.13515	-2.13515	0.910907	0.876359	9.70841	9.76781	10.3653	12.0988	9.64221	8.14425
HBOIFM_01535	2.55807	3.24121	3.40025	1.31067	2.50733	1.81755	2.70705	0.532838	-2.13515	4.8295	6.86572	4.68157	-2.13515	1.59637	1.00534	-2.13515	-2.13515	-2.13515	1.05679	1.63847	1.55624	3.91317	4.61703	3.65629	4.85037	3.80678	5.73215	-2.13515	6.19778	4.90798	7.06531	7.62181	7.17932	4.5318	-2.13515	4.5153	2.94784	-2.13515	-2.13515	-2.13515	-0.311163	3.01721	8.3594	8.24198	9.21189	10.6247	8.17765	6.1726
HBOIFM_01540	1.82815	2.84852	2.70307	0.528518	2.71373	1.31651	0.610948	4.24367	4.55996	5.55726	8.64308	7.38227	-2.13515	2.4899	-2.13515	-2.13515	-2.13515	1.20639	0.193151	0.992401	0.240796	2.41054	3.89758	4.00742	2.20778	1.99102	5.79304	1.70415	2.23391	3.27358	4.39143	5.13033	4.21048	-2.13515	5.4222	-2.13515	1.51582	0.884812	-2.13515	0.833292	0.739194	5.23585	16.1346	15.9761	17.4066	18.9032	16.554	14.6333
HBOIFM_01545	5.87699	6.65853	7.40589	5.68954	6.53946	6.73959	5.22889	8.09112	9.43446	9.56207	12.5432	11.0991	2.76076	7.48794	5.06998	2.44688	2.05103	2.06779	4.15933	4.29436	4.1679	6.11817	6.86878	6.1455	5.15091	4.68776	6.439	3.99606	6.45583	5.65455	7.17188	7.85511	7.80222	7.09304	6.99695	6.49373	4.05327	0.161708	0.947688	2.46707	3.9441	6.56123	12.7456	12.8939	13.5126	15.1851	12.5105	11.0356
HBOIFM_01550	1.46945	3.35145	3.30506	-0.13626	0.365484	1.58893	1.91043	-2.13515	-2.13515	2.53002	-2.13515	-2.13515	3.00805	3.516	1.00534	-2.13515	-2.13515	-2.13515	-2.13515	-0.760217	-0.851105	2.17092	1.50878	-2.13515	6.57981	5.08816	7.01719	1.35004	7.16414	5.80981	7.53344	7.73703	7.29445	7.50688	5.4222	4.5153	3.55528	-0.434224	-2.13515	0.118109	2.3248	0.511087	6.48412	6.10053	5.30014	7.86626	6.43059	0.712432
HBOIFM_01555	1.46945	0.215569	-2.13515	-2.13515	-2.13515	0.533629	-0.0680677	-2.13515	1.58907	0.814083	-2.13515	-2.13515	-2.13515	1.24653	-2.13515	-2.13515	-2.13515	-2.13515	-2.13515	-2.13515	-2.13515	-2.13515	0.281582	-2.13515	4.29721	1.99102	5.12202	0.15509	5.29736	4.33382	5.6946	6.33119	5.60337	5.51764	-2.13515	4.5153	2.16386	-2.13515	-2.13515	-0.469047	0.739194	-0.824266	7.37512	7.39148	8.44374	9.78173	7.69838	5.81609
HBOIFM_01560	-2.13515	-2.13515	0.112622	-2.13515	-0.269801	-0.132044	-2.13515	-2.13515	-2.13515	-2.13515	2.02603	-2.13515	0.757549	-2.13515	-2.13515	-2.13515	-2.13515	-2.13515	-0.409033	-2.13515	-2.13515	-2.13515	-2.13515	-2.13515	3.38842	1.4813	4.3442	-0.439518	3.0303	2.62526	5.37583	5.13033	4.93333	4.5318	-2.13515	-2.13515	0.28724	-2.13515	-2.13515	-2.13515	-0.805344	0.0108861	7.32886	7.15695	8.31103	10.3307	7.63273	5.46567
HBOIFM_01565	4.00024	3.72355	4.41561	7.02665	7.62478	8.08403	8.27406	12.1628	13.3917	12.8163	14.7107	14.4658	5.84357	7.29952	6.8731	3.38729	4.5021	4.03453	5.22826	4.50731	4.28654	4.1294	5.02541	5.20652	6.44802	7.12326	6.8929	7.14368	4.70111	5.13382	6.95024	6.86921	7.68049	5.51764	8.73031	8.80982	4.57713	3.0453	2.77067	2.85317	3.96343	8.8552	18.1969	18.1158	19.3629	20.8908	18.3396	16.6437
HBOIFM_01570	4.9438	6.08746	7.13558	5.92639	6.25602	6.14726	5.58521	8.36728	10.3821	10.5654	13.6138	12.2611	2.462	5.95103	4.15459	1.78416	-2.13515	2.35955	3.71158	3.78922	4.12077	5.71187	6.08525	6.07292	6.05373	5.93317	6.59532	5.82868	6.64041	5.71693	7.06531	8.58639	8.26439	5.51764	6.73494	6.49373	3.74105	0.884812	0.629529	1.49008	3.32122	6.57652	15.1877	15.3479	16.4785	17.9691	15.3447	13.8292
HBOIFM_01575	-2.13515	-2.13515	-2.13515	-2.13515	-2.13515	-2.13515	-2.13515	-2.13515	-2.13515	-2.13515	-2.13515	-2.13515	-2.13515	-2.13515	-2.13515	-2.13515	-2.13515	-2.13515	-2.13515	-2.13515	-2.13515	-2.13515	-2.13515	-2.13515	-2.13515	-2.13515	-2.13515	-2.13515	-0.101339	-2.13515	-2.13515	-2.13515	-2.13515	-2.13515	-2.13515	-2.13515	-2.13515	-2.13515	-2.13515	-2.13515	-2.13515	1.16565	6.14278	5.70925	7.33811	8.67241	6.96046	4.88807
HBOIFM_01580	3.85272	4.7399	5.653	4.5529	4.4494	4.62135	3.94314	4.81715	7.22442	6.61055	8.92752	7.65911	0.757549	4.10929	-2.13515	-2.13515	-2.13515	-2.13515	2.38178	2.9224	2.80626	4.48371	4.30171	4.22404	5.8599	4.68776	6.439	2.83655	6.56533	5.31758	4.96602	7.26019	7.17932	-2.13515	5.4222	4.5153	0.28724	-2.13515	-0.0526334	-0.469047	1.98904	5.50881	11.653	11.9257	12.8813	14.3866	11.8587	10.3555
HBOIFM_01585	0.250043	0.215569	0.826795	0.973445	0.795185	2.01462	1.67982	1.31561	3.02865	3.07782	3.90428	2.45618	-2.13515	3.3429	3.05983	0.506	2.42778	2.35955	0.60518	0.386499	-0.370737	1.03828	1.86892	-2.13515	4.6728	2.90962	5.75273	-0.439518	6.17669	4.99686	5.37583	6.91343	6.91719	4.5318	4.43732	-2.13515	3.09154	0.884812	-0.391369	-2.13515	0.038921	2.78397	8.32681	8.35076	9.43702	11.1614	8.62143	6.79456
HBOIFM_01590	4.25651	5.06505	6.24649	3.27168	4.47795	4.32093	2.10901	4.07802	4.84443	3.07782	5.95813	5.15972	-2.13515	3.99694	1.00534	0.506	-2.13515	-2.13515	2.73997	2.15566	3.36043	5.41518	5.25508	5.30488	4.16911	2.90962	4.88154	1.98766	5.05315	4.19042	5.37583	6.45604	5.9226	4.5318	-2.13515	4.5153	2.60861	-2.13515	-2.13515	-2.13515	2.73823	3.6468	8.17294	7.82766	8.82625	10.5395	7.93466	6.40753
HBOIFM_01595	5.40738	5.577	6.97485	4.61446	5.10897	5.52994	0.610948	5.93228	7.68717	6.84597	9.66824	8.31328	0.757549	5.0345	4.02072	0.506	-2.13515	-2.13515	3.5628	2.58953	3.43941	5.84008	6.18414	6.1455	3.698	2.79178	3.9034	1.70415	4.90717	3.91432	3.42191	6.1582	6.76579	-2.13515	-2.13515	-2.13515	2.60861	-0.434224	-2.13515	-2.13515	3.90466	5.73279	9.86412	10.0797	11.0097	12.5839	9.84632	8.39913
HBOIFM_01600	3.85272	4.26418	4.16769	3.27168	3.80601	3.73361	2.93299	4.58983	5.89666	7.3008	9.9535	8.61174	1.57037	4.21352	3.70872	-2.13515	1.53851	1.20639	0.921841	2.29354	0.657879	3.83323	3.9733	4.00742	6.05373	4.68776	6.88359	1.85291	6.84135	5.50096	5.6946	7.62181	7.91447	5.51764	6.00207	4.5153	3.22219	-0.434224	-2.13515	-0.469047	2.19975	3.69244	11.8713	12.0244	12.9376	14.7016	12.0035	10.3951
HBOIFM_01605	0.988581	3.45386	3.30506	2.00835	2.50733	2.48192	1.91043	4.16322	4.84443	4.03919	5.57434	4.94037	-2.13515	4.68165	2.3727	1.2849	-2.13515	1.7011	1.05679	0.992401	-0.0290414	3.09894	3.44465	2.49985	5.65995	4.39654	7.14726	2.97242	7.12615	6.0709	6.53697	7.69964	7.63752	4.5318	6.41455	5.50097	4.71659	0.161708	-0.0526334	-2.13515	1.91131	2.69699	8.51212	8.22779	9.50488	11.0113	8.73306	6.49757
HBOIFM_01610	3.85272	4.42405	5.46772	2.18149	3.26589	3.61753	3.89031	4.46116	4.20523	5.2388	7.9502	6.92431	3.71272	5.00576	1.8467	1.2849	-2.13515	-2.13515	1.39809	0.818243	0.826963	2.7955	4.17916	4.15539	5.92083	4.31352	6.83616	2.4273	7.27494	6.28603	6.53697	8.34941	7.72222	6.83097	6.00207	-2.13515	3.55528	-2.13515	-0.866903	0.118109	1.2018	1.70343	11.1189	11.3158	12.5683	14.0944	11.3781	9.70159
HBOIFM_01615	0.250043	-2.13515	1.64805	-0.13626	0.365484	0.533629	0.610948	0.532838	1.58907	2.82982	-2.13515	3.70662	0.757549	2.9182	-2.13515	-2.13515	-2.13515	1.20639	-0.880409	-0.760217	-0.370737	0.292596	1.50878	-2.13515	3.9527	3.46589	5.32808	-2.13515	5.65078	4.23982	4.96602	5.96161	5.7718	6.09783	-2.13515	-2.13515	1.03204	-2.13515	-2.13515	-2.13515	-0.311163	-2.13515	7.42875	7.45378	8.52225	10.2019	7.42678	6.07198
HBOIFM_01620	3.85272	4.42405	4.6271	1.58289	2.50733	2.48192	2.93299	5.47988	7.34338	6.06766	7.4488	6.73243	4.37215	5.59362	1.8467	1.2849	-2.13515	0.437661	0.414715	0.105405	-0.370737	4.31741	4.04523	3.65629	6.7349	5.29705	7.55138	2.90609	7.87984	6.73243	7.17188	8.20566	8.0841	5.51764	5.4222	4.5153	4.57713	-0.434224	-2.13515	-2.13515	1.91131	3.27902	8.97558	9.05244	9.72002	11.29	9.03847	7.09301
HBOIFM_01625	0.250043	1.42627	1.29613	0.528518	1.38881	1.31651	-0.0680677	2.48092	4.39347	3.28933	7.61831	6.15055	1.57037	1.87706	-2.13515	-2.13515	-2.13515	1.20639	-0.409033	-2.13515	-0.851105	0.292596	2.15641	1.11643	3.60201	2.66341	4.44883	-0.439518	4.52877	3.22532	-2.13515	6.1582	4.93333	5.51764	-2.13515	-2.13515	2.16386	-2.13515	-2.13515	-2.13515	-0.805344	0.511087	9.53791	9.55125	10.4709	11.9369	9.57887	7.94884
HBOIFM_01630	-2.13515	-2.13515	1.29613	-0.13626	0.365484	0.979011	-0.0680677	4.52693	5.28583	2.82982	5.33582	4.68157	-2.13515	-2.13515	-2.13515	-2.13515	-2.13515	-2.13515	0.193151	-2.13515	-2.13515	0.292596	2.15641	1.60565	1.91916	-2.13515	0.968179	-2.13515	2.06011	0.0585557	-2.13515	2.94987	5.60337	4.5318	-2.13515	-2.13515	-2.13515	-2.13515	-2.13515	-2.13515	-2.13515	0.876359	7.98287	7.89208	8.80845	10.5078	8.09648	6.35497
HBOIFM_01640	-2.13515	-2.13515	0.826795	-2.13515	-2.13515	0.979011	2.28341	3.27734	2.48208	0.814083	2.94657	2.45618	-2.13515	2.4899	1.00534	-2.13515	-2.13515	-2.13515	-2.13515	-0.252686	-0.851105	-2.13515	1.02544	1.60565	5.24922	4.58532	6.59532	1.70415	7.06436	5.99381	5.95553	7.39106	6.05912	-2.13515	-2.13515	-2.13515	2.94784	-0.434224	-2.13515	-0.469047	0.543225	0.876359	6.50091	6.27631	6.3908	8.05355	6.47408	2.95196
HBOIFM_01645	4.57162	4.56795	4.97499	-0.13626	1.123	1.81755	3.21676	4.07802	4.96807	5.78349	8.88384	7.77987	0.757549	3.24788	1.00534	0.506	-2.13515	-2.13515	0.414715	0.105405	-0.0290414	4.1294	4.66348	5.02604	6.03548	5.13726	7.13163	2.68651	7.40527	6.50386	7.8223	7.79728	8.01862	4.5318	4.43732	-2.13515	3.09154	-2.13515	-2.13515	-2.13515	1.54971	0.284145	7.95876	7.77007	8.56527	10.2255	7.86285	5.83156
HBOIFM_01650	-2.13515	-2.13515	-2.13515	-2.13515	-2.13515	-2.13515	-2.13515	-2.13515	-2.13515	-2.13515	-2.13515	-2.13515	-2.13515	0.780693	-2.13515	-2.13515	-2.13515	-2.13515	-2.13515	-0.760217	-2.13515	0.292596	-2.13515	-2.13515	-2.13515	-0.0117927	3.01556	-2.13515	2.65633	1.22702	-2.13515	4.07281	4.93333	-2.13515	-2.13515	-2.13515	1.03204	-2.13515	-2.13515	-2.13515	-2.13515	-2.13515	7.08345	6.87676	8.0022	9.50178	7.52311	5.93545
HBOIFM_01655	-2.13515	-2.13515	-2.13515	-2.13515	-2.13515	-2.13515	-2.13515	0.532838	-2.13515	-2.13515	-2.13515	-2.13515	-2.13515	1.24653	-2.13515	-2.13515	-2.13515	-2.13515	-0.409033	-2.13515	-2.13515	-2.13515	-2.13515	-2.13515	0.320665	2.19083	3.26534	1.35004	1.63271	1.85617	4.39143	2.94987	2.69321	-2.13515	4.43732	6.08111	1.51582	-2.13515	-2.13515	-2.13515	-0.805344	-0.335762	5.33166	5.33855	6.76751	7.90571	5.96571	3.72332
HBOIFM_01660	-2.13515	-2.13515	-2.13515	-0.13626	-2.13515	-2.13515	0.610948	1.31561	-2.13515	-2.13515	2.02603	-2.13515	-2.13515	1.24653	1.00534	-2.13515	-2.13515	-2.13515	-2.13515	-2.13515	-2.13515	0.292596	-2.13515	-2.13515	2.20778	1.99102	2.71318	1.98766	3.69649	2.76694	4.96602	4.47817	4.21048	4.5318	5.4222	-2.13515	5.37975	-0.434224	-2.13515	-2.13515	1.64905	1.02843	7.23163	7.21566	7.80095	8.82425	7.2752	4.69857
HBOIFM_01665	-2.13515	-2.13515	-2.13515	-2.13515	-2.13515	-2.13515	-2.13515	-2.13515	-2.13515	-2.13515	-2.13515	-2.13515	-2.13515	-2.13515	-2.13515	-2.13515	-2.13515	-2.13515	-2.13515	-2.13515	-2.13515	-2.13515	-2.13515	-2.13515	1.07097	1.75876	2.53427	0.562987	1.96462	0.455589	3.42191	2.56198	3.64289	-2.13515	-2.13515	-2.13515	2.40337	-2.13515	-2.13515	-2.13515	-2.13515	0.876359	7.06099	7.14189	8.63759	10.2098	7.61341	5.54289
HBOIFM_01670	-2.13515	-2.13515	0.826795	-2.13515	-2.13515	-2.13515	-2.13515	0.532838	1.58907	3.28933	2.02603	2.45618	-2.13515	0.0737727	-2.13515	-2.13515	-2.13515	-2.13515	-2.13515	-2.13515	-2.13515	1.03828	1.86892	1.96919	4.47027	3.54082	5.0573	0.562987	5.34539	3.91432	4.96602	6.1945	5.7718	4.5318	-2.13515	-2.13515	4.62513	-0.434224	-2.13515	-2.13515	1.06385	-0.335762	6.44994	6.03684	6.52759	8.15526	6.26712	3.1625
HBOIFM_01675	2.35342	2.3068	2.84527	1.31067	1.80605	0.979011	1.40464	2.18686	3.42391	3.47373	4.69294	4.94037	-2.13515	3.516	-2.13515	-2.13515	-2.13515	-2.13515	-2.13515	0.386499	-2.13515	2.17092	2.60095	2.49985	4.80798	4.35562	5.32808	1.98766	5.97163	5.06697	5.6946	6.08275	5.60337	6.09783	-2.13515	-2.13515	4.8026	-2.13515	0.438038	-2.13515	1.2018	1.87223	7.24165	6.91269	8.03317	9.3239	7.59382	5.10731
HBOIFM_01680	4.19658	4.14681	4.54618	3.72683	3.05456	3.78833	4.30787	4.96683	7.14804	6.82917	9.3449	8.33597	0.757549	4.10929	3.5231	0.506	3.53038	0.437661	1.83076	1.41401	2.16587	4.19483	3.08371	4.35226	6.22457	5.62428	7.74359	4.25764	7.70863	6.59683	7.68508	8.2751	7.87802	5.51764	6.41455	-2.13515	4.47606	-0.434224	1.0832	-2.13515	3.35088	5.22036	13.0399	13.2301	14.2439	15.743	13.1985	11.6117
HBOIFM_01685	4.31404	4.9646	5.653	5.31625	5.2314	6.0044	5.63422	7.62715	9.20865	9.02259	11.8532	10.7627	3.71272	5.19587	4.15459	0.506	2.42778	3.42783	3.54023	2.35782	2.59233	5.04126	5.06055	5.27283	6.56716	5.74007	7.74872	3.93088	7.9089	6.66622	8.22015	8.77198	8.52235	5.51764	6.00207	5.50097	5.23259	1.35841	1.0832	0.521909	4.22593	6.63611	14.2684	14.5078	15.4408	17.0113	14.4284	12.9293
HBOIFM_01690	-2.13515	-2.13515	-2.13515	-2.13515	0.795185	-0.132044	0.610948	-2.13515	2.48208	2.82982	3.90428	3.00207	-2.13515	1.87706	-2.13515	-2.13515	-2.13515	-2.13515	-2.13515	-2.13515	-2.13515	-2.13515	-2.13515	-2.13515	3.698	1.99102	4.39746	0.877005	4.57785	2.83287	-2.13515	5.2034	5.1928	5.51764	5.4222	-2.13515	3.22219	-2.13515	-2.13515	-2.13515	0.314543	0.284145	6.78758	6.30363	8.12228	9.15411	7.03497	5.29759
HBOIFM_01695	2.55807	2.99165	3.65308	2.33597	2.71373	3.27838	1.91043	2.48092	3.42391	4.89558	6.99452	5.80514	-2.13515	4.05421	2.75689	-2.13515	0.729246	-2.13515	0.921841	0.619193	2.03603	4.06087	4.70848	3.92732	3.13759	2.36619	3.66355	1.35004	4.17185	3.01429	4.39143	6.04349	6.59662	5.51764	-2.13515	4.5153	1.03204	-2.13515	-0.0526334	-2.13515	1.64905	3.55094	10.6281	10.2804	11.8294	13.2963	10.8645	8.88215
HBOIFM_01700	3.77289	4.52156	5.30511	2.92791	3.5067	2.72594	-0.0680677	1.31561	-2.13515	3.47373	5.68027	5.59548	0.757549	4.48743	3.70872	-2.13515	1.53851	-2.13515	2.38178	1.63847	1.23808	4.89145	4.66348	3.92732	4.57509	3.67993	5.81277	2.22424	5.40099	4.33382	5.37583	6.65149	5.7718	4.5318	-2.13515	-2.13515	1.87621	-2.13515	-2.13515	-2.13515	1.06385	3.05266	7.36599	7.27208	8.27261	9.74957	7.58393	5.78463
HBOIFM_01705	2.55807	3.80329	4.84572	3.27168	2.8942	2.34239	2.28341	1.81659	4.39347	3.91723	6.19101	4.36597	2.462	4.05421	1.8467	-2.13515	-2.13515	-2.13515	0.921841	1.41401	1.23808	3.46006	3.44465	3.75241	4.52363	3.86626	5.50835	1.13325	6.09476	4.71189	5.6946	6.39496	6.40494	6.09783	-2.13515	4.5153	1.87621	-2.13515	-2.13515	-2.13515	1.74192	3.27902	6.59773	6.57428	7.43407	8.33941	6.84924	3.65538
HBOIFM_01710	2.7372	3.12182	4.05521	1.81138	1.61263	2.6091	-2.13515	0.532838	3.98869	2.82982	2.94657	-2.13515	0.757549	3.81007	1.00534	-2.13515	-2.13515	-2.13515	-0.072854	0.105405	-0.370737	2.9552	3.9733	3.65629	2.20778	1.75876	3.14585	0.15509	3.63596	2.19449	5.95553	5.96161	5.1928	-2.13515	-2.13515	-2.13515	1.51582	-2.13515	-2.13515	-2.13515	0.314543	1.61091	5.17311	4.40589	4.82133	6.86907	4.67436	2.40739
HBOIFM_01715	1.82815	0.215569	0.112622	-2.13515	-2.13515	-2.13515	-0.0680677	1.81659	-2.13515	1.63381	4.47473	3.96137	-2.13515	0.780693	1.00534	-2.13515	-2.13515	-2.13515	-0.880409	-0.760217	-2.13515	1.88311	0.281582	0.359814	1.91916	1.4813	3.57383	-2.13515	4.12858	3.01429	3.42191	5.2034	6.50396	-2.13515	-2.13515	-2.13515	0.28724	-2.13515	-2.13515	-2.13515	0.038921	2.50548	4.73599	5.11003	5.94618	7.2827	5.66153	2.40739
HBOIFM_01720	5.53383	5.577	6.81999	3.72683	4.19803	4.49548	3.37899	5.44629	7.27319	7.37216	10.1781	8.76171	1.57037	4.52842	3.31001	1.78416	-2.13515	0.437661	2.43174	2.58953	2.63774	6.0313	6.29155	6.26435	5.56134	4.62028	6.72598	2.68651	7.09839	5.91997	6.36793	8.00569	7.68049	5.51764	5.4222	4.5153	3.98132	-0.434224	-2.13515	-2.13515	0.739194	4.81888	11.3438	11.4632	12.7008	14.0767	11.4982	9.75835
HBOIFM_01725	3.4003	4.47363	5.37705	2.92791	3.85037	3.67674	1.67982	3.89084	6.53905	8.22355	10.8491	9.68788	-2.13515	3.3429	1.00534	1.2849	0.729246	1.20639	3.09009	2.29354	2.03603	4.53514	5.22443	4.77465	5.37067	4.84382	6.42624	4.60966	6.46889	5.3404	6.68827	7.17192	6.05912	6.09783	5.4222	-2.13515	3.65116	-2.13515	-2.13515	0.521909	2.59675	4.91825	14.927	14.8788	16.1585	17.5829	15.1276	13.3859
HBOIFM_01730	2.11469	0.94818	4.2208	2.60258	2.61423	2.34239	0.610948	-2.13515	2.48208	2.53002	5.0499	3.00207	2.08441	2.11163	1.8467	2.44688	-2.13515	1.20639	-0.409033	0.105405	0.465207	3.09894	3.44465	3.04688	5.08144	4.22542	5.79304	1.85291	5.92182	4.74648	5.6946	6.93505	6.40494	7.50688	6.41455	-2.13515	3.09154	-2.13515	-2.13515	-2.13515	0.314543	0.876359	7.81848	7.67911	8.70646	10.6655	8.30956	5.877
HBOIFM_01735	1.82815	2.3068	3.30506	2.18149	3.19883	3.02849	2.57922	2.72493	4.7092	4.25593	7.29054	6.09842	-2.13515	2.4899	2.3727	-2.13515	-2.13515	-2.13515	0.921841	0.992401	1.11392	2.61586	2.78046	2.70616	3.13759	3.92337	3.97524	4.11821	4.10645	3.17539	4.39143	5.2034	4.93333	-2.13515	-2.13515	-2.13515	1.03204	-0.434224	-2.13515	-2.13515	0.543225	3.39401	11.5539	11.2913	12.7725	14.0751	11.7501	9.97846
HBOIFM_01740	4.0687	4.85662	5.78228	4.19822	4.84971	4.81822	4.137	5.80552	8.36404	7.58734	10.1781	9.07662	3.40303	5.66888	4.27708	2.15344	2.97291	1.7011	2.33001	2.29354	2.59233	5.0764	5.09485	4.28958	4.71928	5.36045	6.24924	5.49842	5.72528	5.03933	6.17641	6.04349	6.40494	5.51764	5.4222	6.08111	3.98132	0.161708	-2.13515	-0.469047	1.74192	4.84941	12.3558	12.3136	13.5788	14.9305	12.5612	10.7691
HBOIFM_01745	4.31404	4.20669	5.00558	4.19822	4.73611	4.73711	4.75463	6.45575	8.67654	7.72997	10.3118	9.42235	1.57037	5.22109	4.15459	0.506	2.05103	1.20639	1.58717	2.22626	2.16587	3.83323	4.61703	4.77465	5.04541	4.90181	6.08039	5.31903	6.15529	4.84553	5.6946	6.59829	6.05912	5.51764	5.4222	4.5153	3.09154	-2.13515	0.21515	0.521909	1.74192	4.84941	12.5323	12.5516	13.754	15.1914	12.7073	11.1337
HBOIFM_01750	2.35342	2.99165	3.65308	2.33597	3.5067	3.11669	3.03392	6.0488	8.19718	6.17797	9.37677	8.59302	1.57037	3.516	1.00534	-2.13515	0.729246	1.20639	0.193151	0.619193	-0.0290414	2.41054	4.17916	3.04688	5.04541	3.11982	5.40811	3.21086	5.76113	4.52528	5.95553	7.03851	6.05912	6.09783	4.43732	-2.13515	2.94784	-0.434224	-0.866903	-2.13515	1.44293	3.69244	11.8183	11.8725	13.0061	14.4534	12.0347	10.2975
HBOIFM_01755	-2.13515	-2.13515	0.112622	-2.13515	-0.269801	-2.13515	0.610948	3.89084	3.98869	2.15079	4.47473	2.45618	-2.13515	1.24653	-2.13515	-2.13515	-2.13515	-2.13515	-0.880409	-0.760217	0.826963	1.03828	0.281582	-2.13515	3.8727	1.75876	4.2889	-2.13515	3.78276	2.46809	-2.13515	5.2034	4.21048	4.5318	-2.13515	-2.13515	1.87621	-2.13515	-2.13515	-2.13515	0.543225	1.40565	8.75889	9.24442	9.85616	11.6681	9.05288	7.60614
HBOIFM_01760	4.9438	4.6129	5.88455	5.63117	6.29665	6.71156	4.63129	6.29517	7.65072	8.32893	10.419	9.88538	2.462	5.65043	5.26019	-2.13515	0.729246	2.99056	4.11421	3.74192	3.41356	5.61959	5.82414	4.94702	5.34125	5.65832	6.75687	7.28402	6.03158	5.65455	6.68827	7.27721	6.05912	5.51764	5.4222	-2.13515	3.09154	0.57033	-0.0526334	1.30311	2.59675	6.30632	15.776	15.7716	16.7818	18.3856	16.0171	14.3164
HBOIFM_01765	0.250043	-2.13515	0.826795	1.81138	2.50733	0.979011	2.43891	-2.13515	-2.13515	3.28933	3.90428	1.56495	-2.13515	1.87706	-2.13515	-2.13515	-2.13515	-2.13515	-0.880409	-0.760217	-0.370737	-2.13515	2.15641	-2.13515	4.41486	3.01855	5.55597	0.15509	5.95315	4.64011	4.96602	7.22553	6.18383	5.51764	-2.13515	-2.13515	1.51582	-2.13515	-2.13515	-2.13515	1.54971	0.0108861	5.83381	4.76162	5.39857	7.45216	5.93491	2.40739
HBOIFM_01770	-2.13515	-2.13515	-2.13515	-2.13515	-2.13515	-2.13515	-2.13515	-2.13515	-2.13515	-2.13515	-2.13515	-2.13515	-2.13515	-2.13515	-2.13515	-2.13515	-2.13515	-2.13515	-2.13515	-2.13515	-2.13515	-2.13515	-2.13515	-2.13515	1.07097	-0.0117927	-2.13515	-2.13515	-0.642432	0.0585557	-2.13515	-2.13515	-2.13515	-2.13515	-2.13515	-2.13515	0.28724	-2.13515	-2.13515	-2.13515	-2.13515	-0.335762	2.21268	1.76712	2.58748	4.31175	3.77104	0.712432
HBOIFM_01775	-2.13515	0.215569	-2.13515	-2.13515	-2.13515	-0.132044	-2.13515	-2.13515	-2.13515	-2.13515	-2.13515	-2.13515	-2.13515	0.0737727	-2.13515	-2.13515	-2.13515	-2.13515	-2.13515	-2.13515	-2.13515	-2.13515	-2.13515	1.11643	1.07097	-0.0117927	1.44766	-2.13515	1.19936	0.76259	-2.13515	3.72118	2.69321	-2.13515	-2.13515	4.5153	-2.13515	-2.13515	-2.13515	-2.13515	-0.805344	-0.824266	3.70322	4.40589	3.1367	4.31175	3.27654	1.51955
HBOIFM_01780	-2.13515	0.215569	1.93012	2.00835	2.61423	1.58893	2.57922	0.532838	1.58907	1.63381	2.02603	3.39697	1.57037	2.9182	-2.13515	0.506	-2.13515	0.437661	-2.13515	0.105405	-0.851105	0.292596	1.86892	1.60565	4.47027	3.80678	5.48394	1.13325	6.22371	4.92318	6.17641	6.77647	6.76579	4.5318	6.41455	-2.13515	2.94784	-2.13515	-2.13515	-2.13515	0.038921	0.0108861	5.60447	4.98058	4.82133	6.02555	5.66153	2.03115
HBOIFM_01785	-2.13515	-2.13515	-2.13515	0.528518	-2.13515	-2.13515	-0.0680677	-2.13515	-2.13515	-2.13515	2.02603	-2.13515	-2.13515	1.59637	-2.13515	-2.13515	-2.13515	-2.13515	-2.13515	-2.13515	-2.13515	-2.13515	-2.13515	-2.13515	2.20778	1.1363	2.09155	-2.13515	3.32692	2.19449	4.96602	5.27294	5.60337	-2.13515	5.4222	-2.13515	1.87621	-2.13515	-2.13515	-2.13515	0.038921	-2.13515	5.08677	3.62126	3.8441	5.51527	5.11999	1.17291
HBOIFM_01790	-2.13515	-2.13515	-2.13515	0.528518	-2.13515	-2.13515	-2.13515	-2.13515	-2.13515	-2.13515	2.94657	1.56495	-2.13515	-2.13515	-2.13515	-2.13515	-2.13515	-2.13515	-2.13515	-2.13515	-0.851105	0.292596	1.50878	-2.13515	2.44797	1.75876	3.01556	-2.13515	3.32692	2.09034	4.96602	5.33929	5.7718	6.09783	-2.13515	4.5153	1.03204	-2.13515	-2.13515	-2.13515	-2.13515	-2.13515	3.9185	4.06629	4.31658	5.51527	4.81632	2.03115
HBOIFM_01795	3.17031	2.3068	3.30506	0.973445	2.39185	0.533629	-2.13515	0.532838	-2.13515	1.63381	-2.13515	-2.13515	3.96752	5.40841	5.48015	5.6299	5.36344	3.6596	-0.409033	-2.13515	-2.13515	3.22963	2.94005	2.88658	3.26846	1.4813	4.44883	0.877005	4.06114	2.76694	-2.13515	5.57781	6.18383	4.5318	-2.13515	-2.13515	4.05327	2.11984	5.65367	2.27802	0.314543	0.284145	4.99494	7.54817	4.82133	7.02051	4.4312	2.70528
HBOIFM_01800	0.250043	-2.13515	-2.13515	-2.13515	1.123	-2.13515	-2.13515	-2.13515	-2.13515	3.07782	2.94657	-2.13515	2.462	0.0737727	-2.13515	-2.13515	0.729246	-2.13515	-2.13515	-2.13515	-2.13515	0.292596	0.281582	-2.13515	4.93157	3.67993	5.92585	-0.439518	6.3702	4.92318	4.96602	6.75233	6.05912	5.51764	6.99695	-2.13515	3.22219	-2.13515	-2.13515	-2.13515	-0.805344	-2.13515	5.21441	4.5947	4.95673	5.70613	4.94555	1.79811
HBOIFM_01810	3.17031	1.78335	3.57363	2.00835	1.38881	-2.13515	3.03392	1.31561	2.48208	4.25593	2.02603	1.56495	-2.13515	3.74198	1.00534	-2.13515	-2.13515	1.20639	0.921841	0.619193	0.240796	2.17092	2.15641	3.04688	6.10714	5.06297	6.99145	2.60519	7.48247	6.02232	7.36395	8.19674	8.01862	4.5318	5.4222	5.50097	3.09154	-0.434224	-2.13515	-0.469047	1.74192	1.16565	7.04962	6.5287	7.15311	8.69511	6.83263	3.96701
HBOIFM_01815	3.5986	3.87886	5.28031	4.93709	5.29696	4.895	4.75463	6.58487	8.61166	8.54504	11.2845	10.0625	3.40303	4.56828	5.19953	1.2849	1.53851	1.7011	1.90353	1.92029	2.84548	4.31741	4.46797	5.02604	6.05373	5.18475	6.80694	5.94877	6.838	5.59885	4.39143	7.83225	7.59323	6.51048	5.4222	4.5153	3.90559	-0.434224	0.947688	-2.13515	2.54632	5.33988	13.9648	14.2912	15.3186	16.9744	14.1931	12.7789
HBOIFM_01820	-2.13515	-2.13515	0.826795	-2.13515	-2.13515	-2.13515	0.610948	1.81659	3.02865	0.814083	5.77896	3.70662	-2.13515	-2.13515	-2.13515	-2.13515	-2.13515	-2.13515	0.414715	-2.13515	-2.13515	0.292596	-2.13515	0.359814	2.20778	-0.0117927	3.01556	0.15509	2.14964	-0.516409	-2.13515	2.02917	-2.13515	-2.13515	-2.13515	4.5153	0.28724	-2.13515	-2.13515	-2.13515	0.314543	2.45334	10.4677	10.7175	11.8061	13.4912	10.5659	9.18435
HBOIFM_01825	7.17291	8.06007	8.71512	8.12275	8.71443	8.81948	2.70705	6.64535	6.12635	8.00152	10.7583	9.68346	2.08441	3.67052	2.3727	-2.13515	-2.13515	1.20639	5.59401	5.3661	4.60465	8.05052	8.36823	8.31412	4.35723	3.61205	5.85146	2.11083	5.85038	4.89262	4.96602	7.34337	6.98732	6.51048	6.00207	5.50097	2.94784	-2.13515	1.0832	0.118109	2.54632	8.06989	14.5433	14.52	15.7069	17.0564	14.4849	12.8637
HBOIFM_01830	9.15776	9.49073	10.5184	10.6272	10.5049	10.7653	5.75731	8.57586	9.26398	11.1242	13.8367	12.5325	9.10632	5.55447	7.93685	8.26142	8.19403	5.20991	7.33953	6.91135	7.6791	9.33332	9.58798	9.59163	6.34803	5.08816	5.87042	6.16257	5.37346	4.71189	3.42191	7.05834	6.05912	4.5318	7.21861	7.81128	2.78819	11.3881	4.29147	8.05972	5.76565	11.5018	16.1514	16.2442	17.1548	18.6614	16.184	14.6552
HBOIFM_01835	6.12215	6.99198	7.84695	7.73645	8.26399	8.40821	3.9941	7.91196	8.48283	9.59475	11.545	10.568	1.57037	3.59533	1.00534	2.15344	-2.13515	1.20639	5.50363	5.35828	5.04419	6.85474	6.5728	7.03976	4.52363	4.1316	5.85146	2.11083	6.09476	5.3404	5.95553	6.84658	6.40494	4.5318	6.41455	6.08111	2.94784	1.86174	-2.13515	-2.13515	2.94693	9.13524	14.7973	14.8454	15.6685	17.0739	14.8618	13.2101
HBOIFM_01840	6.33164	6.81096	7.97996	8.15935	8.30041	8.28047	2.28341	7.69309	8.46194	9.76789	11.9344	10.6221	6.07792	2.4899	4.68371	4.61381	4.24479	2.35955	4.87867	4.52138	5.248	6.51386	6.58491	6.59757	3.49917	1.4813	3.66355	2.68651	3.63596	2.89592	4.96602	6.04349	5.41264	6.09783	7.73186	6.8142	1.03204	0.57033	0.21515	1.08769	3.59347	9.5536	14.8948	15.1264	15.7374	17.3102	14.9101	13.4428
HBOIFM_01845	7.37564	7.93292	8.73579	8.94715	9.35237	9.42353	4.22496	8.2456	9.03573	10.8174	12.6554	11.4309	1.57037	4.26294	2.75689	1.78416	-2.13515	1.7011	6.48167	6.32243	6.0719	7.80029	7.70321	8.04677	4.52363	4.31352	5.9076	2.22424	6.52836	5.59885	4.39143	7.19001	6.76579	5.51764	6.41455	5.50097	3.34198	0.57033	0.797669	0.833292	4.30379	10.1204	15.5327	15.5776	16.4709	17.7841	15.5616	13.923
HBOIFM_01850	8.68023	9.17203	9.64803	9.65945	9.8045	10.0157	6.61952	9.08447	10.2604	11.6083	13.6521	12.4933	3.21903	4.52842	3.87314	0.506	6.87849	6.45337	7.00262	6.65154	7.04405	8.21328	8.42325	8.44211	5.37067	4.43632	5.99659	5.86402	6.95716	6.39361	7.06531	7.87761	10.1828	11.612	13.9975	12.0257	3.09154	1.71285	2.80982	1.49008	4.28855	10.6029	15.8431	15.8144	16.8216	18.1945	15.9046	14.2354
HBOIFM_01855	1.46945	2.84852	2.16567	2.00835	1.61263	1.31651	2.57922	0.532838	1.58907	2.15079	2.02603	-2.13515	0.757549	3.87508	2.3727	-2.13515	-2.13515	1.7011	-0.072854	0.619193	0.240796	1.03828	1.02544	1.11643	5.45549	5.06297	7.00866	2.76349	7.26997	6.30935	6.36793	7.78543	7.54753	7.09304	-2.13515	-2.13515	2.60861	-2.13515	-2.13515	-0.469047	0.543225	-0.824266	5.96059	5.62512	5.08051	5.87466	6.05435	0.712432
HBOIFM_01860	2.11469	2.3068	1.64805	-2.13515	1.61263	2.01462	0.610948	-2.13515	-2.13515	1.63381	5.95813	4.36597	-2.13515	1.87706	-2.13515	-2.13515	-2.13515	-2.13515	-0.880409	0.619193	-0.370737	0.292596	1.86892	1.96919	1.91916	2.66341	4.23139	0.562987	4.77312	3.22532	-2.13515	5.33929	4.93333	6.09783	-2.13515	4.5153	-2.13515	-0.434224	-2.13515	-2.13515	1.2018	2.94358	12.2809	11.7849	13.3142	14.7643	12.6551	10.5363
HBOIFM_01865	1.46945	2.99165	4.27202	2.00835	3.71298	3.49128	2.93299	2.9335	5.08195	7.07707	9.87201	8.25495	1.57037	1.24653	-2.13515	0.506	-2.13515	-2.13515	0.772497	2.29354	1.64824	3.09894	3.73307	4.57886	4.29721	3.21444	5.38192	-2.13515	5.44574	4.93822	-2.13515	6.33119	6.05912	5.51764	-2.13515	-2.13515	2.16386	-2.13515	-0.866903	-2.13515	1.74192	4.53563	12.6877	12.5383	13.9317	15.5101	13.0177	11.2096
HBOIFM_01870	-2.13515	0.215569	-2.13515	-2.13515	0.365484	-0.132044	-2.13515	-2.13515	-2.13515	1.63381	-2.13515	1.56495	-2.13515	-2.13515	1.8467	-2.13515	-2.13515	-2.13515	-2.13515	-2.13515	-2.13515	-2.13515	1.02544	-2.13515	1.5573	0.678566	-2.13515	-0.439518	2.06011	1.0139	-2.13515	4.22095	4.93333	-2.13515	-2.13515	-2.13515	1.87621	-2.13515	-2.13515	-2.13515	-0.311163	1.02843	7.19082	7.32637	8.66751	10.2639	7.80441	6.12317
HBOIFM_01875	3.85272	3.54947	5.03553	4.07224	2.97661	4.07908	3.9941	5.90781	7.011	7.01897	9.70636	8.32467	2.462	3.74198	3.5231	2.15344	-2.13515	2.06779	3.02655	2.22626	2.49699	4.31741	4.70848	4.28958	4.10052	3.97832	5.94386	4.23081	5.39187	4.31089	4.96602	6.80022	6.68368	-2.13515	4.43732	4.5153	2.78819	1.14138	0.947688	0.521909	2.43982	4.18281	12.6425	12.8077	13.935	15.6051	13.0011	11.4394
HBOIFM_01880	4.70663	4.56795	5.74651	4.75775	4.89275	5.41296	4.92187	7.43498	9.04979	7.94804	10.0604	8.87449	4.88612	5.63174	5.13621	4.49069	2.42778	3.29629	3.20934	3.15695	2.68176	5.0764	4.95246	4.28958	6.8438	5.9192	7.87143	5.00752	8.00772	6.89927	7.06531	8.78394	8.85803	6.83097	5.4222	6.08111	3.34198	-2.13515	-2.13515	0.833292	3.05902	4.64411	10.2075	10.3672	11.3528	12.6623	10.3125	8.76012
HBOIFM_01885	2.89649	3.24121	4.74055	3.34618	4.09119	4.35757	3.12824	3.11566	4.39347	2.53002	5.87132	4.36597	2.08441	2.78909	-2.13515	-2.13515	-2.13515	-2.13515	2.38178	1.41401	2.49699	3.98891	3.89758	3.84251	4.23458	2.36619	6.01374	2.32936	5.80987	4.67645	5.37583	6.70279	6.84348	4.5318	-2.13515	4.5153	-2.13515	-2.13515	-2.13515	-0.469047	0.543225	2.0232	6.99141	6.45751	7.68871	9.13763	7.06372	4.62943
HBOIFM_01895	-2.13515	0.94818	0.826795	-2.13515	-2.13515	-2.13515	1.06305	-2.13515	-2.13515	2.53002	-2.13515	2.45618	-2.13515	2.4899	2.75689	-2.13515	-2.13515	0.437661	-0.880409	-0.760217	-2.13515	1.52248	-2.13515	0.359814	4.52363	4.08229	6.46418	0.15509	6.44705	5.25889	7.61125	7.05834	7.54753	8.82664	7.21861	7.81128	1.87621	-2.13515	-0.391369	-2.13515	0.543225	-0.335762	7.96483	7.78952	9.28448	10.8232	8.24197	6.56392
HBOIFM_01900	0.988581	0.94818	1.29613	-2.13515	-2.13515	-2.13515	-0.0680677	1.31561	-2.13515	3.47373	-2.13515	-2.13515	1.57037	3.3429	-2.13515	-2.13515	-2.13515	-2.13515	-0.072854	-2.13515	-2.13515	1.03828	2.3958	2.25889	3.60201	3.01855	4.84366	1.13325	5.41005	4.4433	6.17641	7.22553	7.34874	6.51048	-2.13515	-2.13515	2.40337	-0.434224	-0.0526334	0.118109	0.314543	0.511087	6.86743	6.64007	7.64927	8.92369	6.71065	4.55681
HBOIFM_01905	1.46945	1.78335	3.09343	0.528518	-0.269801	2.18784	1.67982	-2.13515	2.48208	1.63381	6.72428	4.53238	-2.13515	3.43204	-2.13515	-2.13515	-2.13515	-2.13515	0.414715	-0.760217	-0.0290414	1.03828	1.50878	1.11643	4.23458	3.61205	5.71127	0.562987	5.837	4.82949	6.68827	7.0972	6.50396	5.51764	5.4222	6.49373	2.60861	-2.13515	-2.13515	-2.13515	0.910907	0.511087	7.07227	6.82113	8.03317	9.56475	7.29959	5.08166
HBOIFM_01910	0.250043	0.215569	2.84527	1.81138	1.123	0.979011	1.67982	2.9335	1.58907	2.82982	7.38757	5.4366	-2.13515	3.03667	1.00534	-2.13515	-2.13515	1.20639	-2.13515	-2.13515	0.826963	1.88311	1.02544	-2.13515	3.78799	3.61205	4.88154	0.15509	5.24767	4.72929	3.42191	6.99801	6.76579	-2.13515	5.4222	4.5153	3.45257	0.161708	0.797669	-0.469047	0.314543	1.70343	7.48889	7.22997	8.76299	10.2563	7.75237	5.877
HBOIFM_01915	-2.13515	0.94818	2.84527	-0.13626	0.365484	-0.132044	1.06305	1.31561	1.58907	0.814083	6.19101	4.17781	-2.13515	2.31318	1.00534	-2.13515	-2.13515	-2.13515	0.414715	-2.13515	-2.13515	1.03828	2.78046	1.96919	4.16911	3.46589	4.63775	1.53806	4.9698	3.94444	4.39143	6.45604	6.50396	5.51764	-2.13515	-2.13515	1.03204	-2.13515	-0.0526334	-2.13515	0.910907	1.16565	7.32886	7.14189	8.60704	9.99794	7.72563	5.76865
HBOIFM_01920	2.55807	2.06883	3.09343	-2.13515	1.38881	2.01462	3.6572	1.31561	2.48208	3.784	5.19993	3.00207	0.757549	3.87508	-2.13515	1.78416	-2.13515	2.06779	-0.072854	-0.252686	-0.0290414	-2.13515	2.15641	2.49985	5.58663	4.27014	6.94748	1.35004	7.04413	5.88159	6.68827	7.66125	7.29445	5.51764	4.43732	-2.13515	2.94784	-2.13515	-2.13515	-2.13515	0.314543	2.78397	13.4244	13.4167	14.94	16.3936	13.558	11.8643
HBOIFM_01925	0.250043	-2.13515	0.112622	1.81138	1.80605	2.01462	-2.13515	-2.13515	-2.13515	2.82982	5.87132	3.00207	-2.13515	-2.13515	-2.13515	-2.13515	-2.13515	-2.13515	0.193151	0.818243	0.977756	-2.13515	-2.13515	-2.13515	1.07097	1.4813	4.39746	-0.439518	3.43746	2.95632	3.42191	4.35529	4.93333	-2.13515	-2.13515	-2.13515	1.87621	-2.13515	-2.13515	0.833292	-0.805344	5.27387	16.5222	16.1589	17.8272	18.8578	16.4046	14.2867
HBOIFM_01930	-2.13515	-2.13515	0.112622	3.88508	3.5611	4.16428	1.91043	-2.13515	2.48208	3.28933	6.86572	3.39697	-2.13515	1.24653	-2.13515	-2.13515	-2.13515	-2.13515	1.90353	1.92029	1.89326	-2.13515	-2.13515	-2.13515	1.5573	2.52247	4.54638	-0.439518	4.70111	4.03118	4.96602	6.54306	5.7718	6.51048	-2.13515	-2.13515	1.03204	0.884812	-2.13515	1.08769	0.314543	6.37089	17.6699	17.2677	18.9665	20.0495	17.5892	15.4587
HBOIFM_01935	2.11469	0.94818	1.93012	-0.13626	0.795185	0.979011	2.10901	1.31561	-2.13515	1.63381	-2.13515	1.56495	0.757549	2.31318	-2.13515	-2.13515	-2.13515	0.437661	-0.880409	0.386499	-0.851105	1.03828	1.50878	0.359814	4.29721	3.97832	5.27214	0.562987	5.69594	4.67645	5.37583	6.70279	5.9226	-2.13515	-2.13515	-2.13515	1.51582	-2.13515	-2.13515	-2.13515	0.314543	-0.824266	5.04159	4.76162	4.67188	5.29526	4.02616	2.03115
HBOIFM_01940	3.50286	2.06883	4.32149	1.58289	2.26627	3.02849	0.610948	1.31561	4.39347	5.07737	8.3051	6.98299	-2.13515	3.9373	2.3727	-2.13515	-2.13515	0.437661	0.193151	1.28693	-0.851105	4.1294	3.44465	3.19112	5.77444	3.67993	6.76702	0.562987	6.77626	5.7514	7.27111	7.63507	7.40107	6.83097	6.41455	7.6596	3.55528	0.161708	-2.13515	-2.13515	0.739194	-2.13515	10.2215	10.219	11.5152	12.8884	10.6346	8.99637
HBOIFM_01945	0.988581	-2.13515	0.826795	-2.13515	-2.13515	0.533629	2.82444	2.48092	2.48208	0.814083	6.04	1.56495	0.757549	3.14614	2.3727	-2.13515	-2.13515	-2.13515	-2.13515	-2.13515	-0.0290414	-2.13515	1.02544	-2.13515	4.52363	4.22542	6.50114	1.13325	6.29392	5.42825	6.36793	7.32711	6.50396	4.5318	-2.13515	-2.13515	1.51582	-2.13515	-2.13515	-2.13515	0.543225	-2.13515	8.53268	8.37672	9.86048	11.1936	8.57225	6.77868
HBOIFM_01950	-2.13515	-2.13515	1.29613	1.58289	2.80679	2.34239	3.30016	1.31561	3.42391	3.6372	5.87132	3.00207	-2.13515	2.11163	-2.13515	0.506	-2.13515	1.20639	-0.880409	-0.760217	-2.13515	1.03828	-2.13515	-2.13515	4.89154	4.39654	6.57235	0.877005	6.68588	5.51105	8.647	7.52536	7.45156	9.4584	8.40877	8.29587	1.87621	-0.434224	-2.13515	-2.13515	0.314543	2.69699	13.5481	13.5218	14.663	16.0382	13.1409	11.4428
HBOIFM_01955	1.46945	-2.13515	1.29613	-2.13515	-2.13515	0.533629	3.37899	-2.13515	-2.13515	3.91723	2.02603	-2.13515	-2.13515	3.3429	1.00534	-2.13515	-2.13515	0.437661	-2.13515	-2.13515	-0.0290414	0.292596	1.02544	2.25889	5.15091	4.95755	6.82649	1.35004	7.06149	5.90474	5.37583	7.40662	6.59662	5.51764	6.00207	5.50097	3.09154	0.161708	-2.13515	-2.13515	0.739194	-0.335762	6.65885	6.1911	6.83936	7.69669	6.99073	3.06108
HBOIFM_01960	0.988581	0.215569	0.112622	-2.13515	-2.13515	0.533629	-0.0680677	1.31561	-2.13515	-2.13515	-2.13515	1.56495	2.462	1.24653	-2.13515	-2.13515	-2.13515	-2.13515	-0.409033	-0.760217	-0.851105	-2.13515	1.50878	0.359814	2.65371	2.66341	3.8278	2.11083	4.23441	3.12367	3.42191	5.2034	3.64289	-2.13515	-2.13515	-2.13515	0.28724	-2.13515	-2.13515	-2.13515	-2.13515	0.0108861	6.30452	5.82691	7.15311	8.12214	6.11056	4.2693
HBOIFM_01965	-2.13515	1.78335	0.826795	-2.13515	1.123	1.58893	1.67982	1.31561	-2.13515	3.28933	-2.13515	2.45618	-2.13515	3.03667	-2.13515	-2.13515	-2.13515	-2.13515	-0.409033	-2.13515	-0.370737	2.41054	1.02544	1.60565	4.52363	2.66341	4.95443	0.562987	5.50615	3.85214	4.39143	6.65149	6.59662	6.09783	-2.13515	-2.13515	2.16386	-2.13515	-2.13515	-2.13515	0.739194	2.45334	7.69261	7.54817	8.91206	10.4489	8.20372	6.34422
HBOIFM_01970	0.988581	0.94818	-2.13515	0.528518	-2.13515	-2.13515	3.37899	0.532838	-2.13515	2.53002	3.90428	2.45618	0.757549	3.59533	-2.13515	-2.13515	1.53851	-2.13515	-0.880409	-0.252686	-0.370737	1.03828	0.281582	-2.13515	5.96007	5.29705	7.31581	1.70415	7.3639	6.23213	6.36793	7.8664	7.29445	6.83097	-2.13515	-2.13515	4.8026	-2.13515	-2.13515	-2.13515	2.43982	0.876359	6.99141	6.82113	5.73635	8.12214	6.91384	1.79811
HBOIFM_01975	0.250043	-2.13515	-2.13515	-0.13626	0.365484	0.533629	1.40464	1.31561	2.48208	-2.13515	-2.13515	2.45618	0.757549	2.31318	-2.13515	-2.13515	-2.13515	0.437661	-2.13515	-2.13515	-0.851105	1.88311	-2.13515	1.11643	4.80798	4.31352	6.12844	1.70415	6.62102	5.60829	6.53697	7.46721	6.68368	6.83097	4.43732	4.5153	2.94784	-2.13515	-2.13515	-2.13515	1.82912	-2.13515	6.34227	6.24846	5.80973	7.50449	6.69236	2.23156
HBOIFM_01980	-2.13515	-2.13515	-2.13515	-2.13515	-2.13515	-2.13515	-0.0680677	-2.13515	-2.13515	-2.13515	2.02603	-2.13515	-2.13515	-2.13515	-2.13515	-2.13515	-2.13515	-2.13515	-2.13515	-2.13515	-2.13515	-2.13515	-2.13515	-2.13515	1.5573	1.1363	3.14585	-2.13515	3.69649	1.41221	3.42191	3.72118	3.64289	-2.13515	4.43732	-2.13515	-2.13515	-2.13515	-2.13515	-2.13515	-2.13515	-0.824266	6.30452	5.90033	7.93818	9.17039	6.79882	4.69857
HBOIFM_01985	-2.13515	-2.13515	0.826795	-2.13515	-0.269801	-2.13515	0.610948	-2.13515	-2.13515	0.814083	2.02603	-2.13515	0.757549	1.59637	-2.13515	-2.13515	-2.13515	-2.13515	-2.13515	-2.13515	-2.13515	-2.13515	-2.13515	-2.13515	4.29721	2.52247	5.18395	0.877005	5.05315	3.88357	-2.13515	5.05336	3.64289	4.5318	-2.13515	-2.13515	2.16386	-2.13515	-2.13515	-2.13515	-2.13515	-0.824266	6.5175	6.06904	7.15311	8.71745	6.67382	4.39959
HBOIFM_01990	-2.13515	0.215569	0.112622	-2.13515	-2.13515	-2.13515	1.67982	-2.13515	-2.13515	-2.13515	-2.13515	-2.13515	0.757549	0.0737727	-2.13515	-2.13515	-2.13515	-2.13515	-2.13515	-2.13515	-2.13515	-2.13515	0.281582	-2.13515	3.9527	3.86626	4.91844	0.877005	5.36416	4.42206	4.96602	5.57781	5.1928	6.51048	4.43732	4.5153	0.28724	-2.13515	-2.13515	-2.13515	-2.13515	-2.13515	5.29363	3.93265	4.67188	6.69985	4.94555	2.8339
HBOIFM_01995	0.250043	0.94818	-2.13515	-2.13515	-2.13515	-2.13515	0.610948	-2.13515	-2.13515	2.15079	-2.13515	1.56495	-2.13515	0.0737727	-2.13515	-2.13515	-2.13515	1.7011	-2.13515	-2.13515	-2.13515	0.292596	0.281582	-2.13515	3.26846	1.75876	4.59279	0.15509	4.81466	3.22532	4.39143	6.29821	5.1928	4.5318	-2.13515	-2.13515	2.60861	-2.13515	-2.13515	-2.13515	-0.311163	-0.824266	5.60447	4.98058	5.65902	7.02051	5.66153	3.1625
HBOIFM_02000	-2.13515	0.94818	-2.13515	-0.13626	-2.13515	-2.13515	1.91043	-2.13515	-2.13515	0.814083	2.94657	1.56495	1.57037	2.78909	1.00534	-2.13515	0.729246	0.437661	-2.13515	0.386499	-2.13515	-2.13515	0.281582	0.359814	6.01699	4.43632	6.37406	1.53806	6.66711	5.56049	5.6946	7.63507	7.29445	5.51764	-2.13515	-2.13515	2.78819	-2.13515	-2.13515	-2.13515	1.2018	-2.13515	5.36872	4.30133	5.1945	5.51527	5.90344	2.03115
HBOIFM_02005	-2.13515	-2.13515	-2.13515	-0.13626	-0.269801	0.533629	2.70705	0.532838	-2.13515	1.63381	5.0499	1.56495	0.757549	2.78909	-2.13515	0.506	-2.13515	0.437661	-0.880409	-2.13515	-2.13515	-2.13515	0.281582	1.11643	5.90081	4.03124	6.74665	0.15509	6.88099	5.50096	6.95024	7.60842	7.0542	5.51764	6.00207	-2.13515	3.34198	-2.13515	-2.13515	-2.13515	1.2018	-2.13515	5.83381	4.83836	4.82133	6.60716	5.69867	2.03115
HBOIFM_02010	2.11469	3.12182	2.97469	0.973445	1.123	1.58893	-0.0680677	1.31561	3.02865	1.63381	3.90428	-2.13515	-2.13515	0.780693	2.75689	-2.13515	-2.13515	-2.13515	1.58717	0.992401	1.35224	2.7955	3.64319	3.44239	3.13759	1.1363	3.8278	2.4273	3.99039	3.07001	4.39143	6.36343	6.40494	5.51764	5.4222	4.5153	-2.13515	-0.434224	-2.13515	-0.469047	1.06385	2.15979	9.17181	9.00329	10.3714	12.0402	9.13308	7.34558
HBOIFM_02015	4.70663	4.9646	6.05507	3.54903	3.76025	3.55578	3.21676	5.01347	6.41415	5.07737	8.33784	7.48734	0.757549	4.44524	1.00534	-2.13515	-2.13515	-2.13515	2.65843	2.08142	3.15734	4.81028	5.5051	5.51124	6.07175	4.27014	6.47661	4.08863	6.36088	5.49079	5.37583	7.5949	6.84348	-2.13515	5.4222	4.5153	2.16386	-0.434224	-0.0526334	-2.13515	1.2018	4.2906	11.8781	11.7462	13.0417	14.4505	11.9791	10.3134
HBOIFM_02020	2.89649	3.12182	2.97469	2.18149	2.61423	2.18784	6.65953	8.70577	5.9576	6.75991	9.93756	8.66647	2.462	3.516	3.31001	0.506	0.729246	1.20639	1.39809	-0.252686	1.23808	2.17092	2.94005	2.70616	5.48269	4.43632	7.05911	1.53806	7.04704	6.04334	5.6946	8.07547	7.84062	6.09783	5.4222	6.08111	2.16386	-2.13515	-0.0526334	-2.13515	-0.805344	2.50548	10.3063	10.2154	11.6043	12.789	10.4414	8.63564
HBOIFM_02025	5.9694	6.2669	7.45658	6.78707	7.05259	7.00507	6.977	9.00593	10.9917	10.0585	12.7344	12.0145	3.00805	6.17406	5.67096	2.8987	1.53851	3.15152	4.89654	4.62927	4.7968	5.90015	6.52328	6.43333	5.90081	5.5537	6.82649	5.64785	6.41139	5.52107	6.68827	7.34337	7.95003	6.51048	6.73494	7.07626	4.8026	1.86174	0.797669	1.8034	4.37767	7.18536	15.6536	15.8109	16.7241	18.3177	15.8818	14.3161
HBOIFM_02030	4.36937	4.65649	6.14023	5.42331	5.35967	5.79329	4.3476	6.74543	7.77444	7.07707	9.87759	9.20541	0.757549	5.1702	3.70872	1.2849	2.42778	3.15152	3.5628	2.8793	3.58546	4.85144	5.12835	4.63036	4.35723	4.54949	4.84366	4.36022	2.93299	3.12367	4.96602	6.2299	6.29862	4.5318	-2.13515	5.50097	3.22219	-0.434224	-2.13515	0.521909	3.71247	6.40897	14.9809	15.0807	16.2535	17.6937	15.2294	13.6307
HBOIFM_02035	0.250043	0.94818	3.72838	2.00835	1.97641	2.34239	1.91043	2.72493	3.98869	3.91723	5.68027	5.15972	4.0798	2.78909	3.31001	1.2849	1.53851	1.20639	0.60518	-0.252686	-2.13515	1.52248	1.86892	1.96919	4.62477	3.67993	5.40811	0.562987	5.67354	4.46424	5.37583	6.72777	6.29862	-2.13515	4.43732	-2.13515	-2.13515	-2.13515	-2.13515	-2.13515	-0.311163	1.29072	10.1581	9.9625	11.3498	12.8319	10.3596	8.67691
HBOIFM_02040	3.92837	4.85662	6.02553	2.18149	3.80601	3.61753	2.57922	-2.13515	-2.13515	4.25593	3.90428	3.96137	2.462	3.43204	4.02072	-2.13515	-2.13515	1.20639	2.102	3.04444	2.03603	4.375	4.41465	4.28958	5.68359	4.27014	6.38728	1.35004	6.93222	5.73427	6.17641	7.74928	7.23803	5.51764	6.00207	-2.13515	3.34198	0.57033	0.21515	0.833292	1.82912	1.61091	10.8401	10.7099	12.8998	14.2548	12.2466	10.5203
HBOIFM_02045	2.55807	3.54947	5.17661	3.11002	3.61353	3.02849	0.610948	-2.13515	3.42391	4.15163	6.82009	5.80514	1.57037	2.11163	2.75689	0.506	0.729246	-2.13515	1.58717	2.00312	1.55624	3.34945	3.44465	3.19112	4.57509	2.19083	4.98954	0.15509	5.29736	3.85214	5.95553	6.62513	7.23803	-2.13515	4.43732	-2.13515	3.74105	-2.13515	-0.0526334	0.118109	1.91131	2.69699	13.1466	13.1472	15.1153	16.5046	14.5033	12.8255
HBOIFM_02050	2.11469	-2.13515	1.64805	2.33597	2.80679	2.34239	1.67982	0.532838	1.58907	2.82982	-2.13515	-2.13515	3.21903	3.99694	4.38998	3.64003	4.1477	2.80932	0.193151	0.992401	-0.370737	1.03828	2.3958	-2.13515	3.26846	3.01855	4.68135	-2.13515	5.61204	4.4005	7.75532	7.03851	6.84348	8.75272	7.86908	8.18912	2.16386	-2.13515	-0.391369	-0.469047	0.543225	-2.13515	6.07713	5.58114	5.39857	7.45216	6.13786	3.34617
HBOIFM_02055	-2.13515	-2.13515	-2.13515	-2.13515	-2.13515	-2.13515	-0.0680677	-2.13515	-2.13515	-2.13515	2.94657	2.45618	-2.13515	1.24653	-2.13515	-2.13515	-2.13515	-2.13515	-0.880409	-2.13515	-2.13515	0.292596	-2.13515	-2.13515	1.07097	-0.0117927	3.47815	-2.13515	3.2881	1.97804	3.42191	4.88589	-2.13515	4.5318	-2.13515	-2.13515	-2.13515	-2.13515	-2.13515	-2.13515	-2.13515	-2.13515	1.33938	-2.13515	1.68755	4.71858	-2.13515	-2.13515
HBOIFM_02060	1.82815	2.06883	2.36796	1.31067	-0.269801	0.979011	1.91043	2.18686	3.02865	4.44432	7.4488	6.09842	2.462	3.67052	1.00534	2.69045	0.729246	0.437661	-2.13515	-0.760217	-2.13515	0.292596	1.50878	2.49985	4.62477	4.17927	6.36071	1.53806	6.22884	5.22249	6.36793	7.31067	7.11812	-2.13515	-2.13515	6.08111	0.28724	-2.13515	-2.13515	-2.13515	-2.13515	0.284145	10.0778	9.92341	11.2544	12.5106	10.5533	8.80783
HBOIFM_02065	5.11541	5.40879	6.32134	3.61076	3.85037	3.42375	4.137	5.18624	5.83303	6.39907	7.79378	5.98816	3.00805	4.05421	2.75689	-2.13515	3.18361	-2.13515	2.27631	2.64206	2.34094	5.44238	5.57965	5.61713	5.5356	4.90181	7.23765	1.85291	7.44108	6.20129	7.36395	8.3086	8.14673	7.09304	-2.13515	6.49373	3.55528	-2.13515	-0.866903	-2.13515	1.54971	2.69699	7.37512	7.39148	8.13662	9.4758	7.60365	4.88807
HBOIFM_02070	4.36937	5.33023	6.14023	3.34618	4.19803	3.8919	2.28341	4.52693	4.96807	7.21284	10.27	9.12952	2.08441	4.05421	1.8467	-2.13515	0.729246	-2.13515	3.44626	3.50748	3.2479	4.72427	5.22443	5.69174	6.34803	5.13726	7.2808	1.13325	7.34512	6.21371	7.45118	8.22334	7.63752	7.31475	4.43732	-2.13515	3.09154	-2.13515	-2.13515	-2.13515	0.739194	0.705714	10.5855	10.8145	12.0337	13.6042	10.8345	9.37062
HBOIFM_02075	1.46945	0.94818	3.48955	2.18149	1.80605	2.18784	3.12824	2.18686	3.02865	2.15079	3.90428	2.45618	1.57037	3.74198	1.00534	-2.13515	-2.13515	-2.13515	1.49576	1.92029	1.45789	4.06087	2.94005	2.70616	5.31122	4.17927	6.31991	2.4273	6.50317	5.4494	7.06531	7.46721	7.50034	6.51048	-2.13515	-2.13515	4.47606	-2.13515	-0.866903	-2.13515	0.739194	0.876359	6.89309	6.43298	7.03567	9.08705	6.79882	4.22312
HBOIFM_02080	2.55807	2.99165	4.11255	4.86294	5.75914	5.85865	6.03789	10.1029	11.9462	8.75536	9.27899	9.47951	3.00805	4.82015	4.15459	0.506	2.97291	-2.13515	2.27631	0.619193	1.64824	2.7955	3.9733	2.88658	5.70684	6.96227	7.2808	4.90943	6.98168	6.06406	6.82519	8.02598	7.68049	4.5318	7.4107	6.49373	2.78819	-2.13515	-0.391369	1.65532	2.82538	6.61554	7.87753	7.51349	7.87119	9.39494	7.1332	5.05555
HBOIFM_02085	-2.13515	1.78335	2.36796	2.33597	2.26627	2.34239	1.06305	3.98747	6.37	3.28933	5.33582	2.45618	3.40303	3.14614	1.00534	0.506	-2.13515	-2.13515	0.414715	-0.760217	-0.370737	2.61586	0.281582	0.359814	5.68359	4.87311	6.47661	0.15509	6.9664	5.76833	6.82519	7.5949	8.11575	6.83097	4.43732	5.50097	1.87621	-0.434224	-2.13515	0.118109	-2.13515	1.9497	7.7358	7.83704	9.06226	10.6939	8.18421	6.12317
HBOIFM_02090	3.17031	3.35145	3.86812	3.88508	4.4494	4.20507	2.57922	5.88291	7.91935	7.42903	10.8689	9.3573	0.757549	3.3429	2.3727	-2.13515	-2.13515	-2.13515	1.97279	0.619193	1.89326	2.17092	3.54734	3.92732	4.85037	2.90962	4.84366	1.85291	5.36416	4.08624	3.42191	6.70279	5.60337	6.09783	-2.13515	-2.13515	1.03204	0.57033	-2.13515	-0.469047	1.74192	3.21789	12.6366	12.5836	13.8397	15.2948	12.7549	11.1507
HBOIFM_02095	-2.13515	-2.13515	1.64805	0.528518	1.123	1.31651	-0.0680677	3.55474	5.69667	5.13321	7.76998	7.38227	2.08441	1.59637	-2.13515	-2.13515	-2.13515	-2.13515	-0.880409	0.105405	-0.370737	1.03828	-2.13515	-2.13515	1.5573	0.678566	3.66355	-2.13515	3.83754	2.62526	5.37583	5.78243	5.41264	-2.13515	-2.13515	-2.13515	1.87621	-0.434224	-2.13515	-2.13515	-2.13515	1.29072	10.1434	9.91458	11.3528	12.828	10.6358	8.79998
HBOIFM_02100	0.250043	0.94818	0.112622	0.528518	0.795185	-0.132044	1.91043	-2.13515	-2.13515	0.814083	-2.13515	-2.13515	2.462	1.59637	-2.13515	0.506	-2.13515	-2.13515	-0.072854	1.53066	0.657879	-2.13515	-2.13515	0.359814	4.85037	3.38685	5.73215	0.562987	5.89625	4.81326	5.6946	6.89149	6.40494	6.09783	-2.13515	-2.13515	1.87621	-2.13515	-2.13515	-2.13515	-0.311163	0.0108861	5.50811	4.76162	4.67188	6.78694	5.66153	2.40739
HBOIFM_02105	0.250043	0.94818	0.826795	-2.13515	-2.13515	-2.13515	-2.13515	-2.13515	-2.13515	2.53002	-2.13515	1.56495	1.57037	2.78909	-2.13515	-2.13515	-2.13515	2.06779	-2.13515	-2.13515	-2.13515	-2.13515	-2.13515	0.359814	5.00845	3.54082	5.81277	0.877005	6.26924	4.74648	4.96602	5.82936	4.93333	6.09783	6.73494	-2.13515	2.60861	-2.13515	-2.13515	0.118109	-2.13515	-2.13515	5.72369	5.04676	5.57732	7.34143	5.22556	3.1625
HBOIFM_02110	-2.13515	-2.13515	-2.13515	-0.13626	-2.13515	0.533629	2.43891	-2.13515	-2.13515	1.63381	2.02603	1.56495	0.757549	2.78909	-2.13515	0.506	-2.13515	1.7011	-2.13515	-2.13515	-2.13515	-2.13515	-2.13515	1.11643	4.80798	4.39654	6.31991	1.13325	6.44264	5.09408	4.39143	6.59829	4.21048	-2.13515	-2.13515	-2.13515	-2.13515	-0.434224	-0.0526334	-2.13515	1.32748	0.284145	7.32886	7.36578	8.75372	10.3307	7.65179	5.83156
HBOIFM_02115	5.0492	5.35689	5.91709	5.09658	4.84971	5.90888	4.59873	6.3507	7.87265	6.86259	7.74578	8.50567	6.25576	5.85762	5.00056	0.506	2.726	3.54837	3.31947	3.38964	2.16587	5.75589	6.16813	6.1455	5.31122	3.67993	5.24334	1.53806	5.22731	4.23982	5.37583	6.2299	4.93333	-2.13515	4.43732	4.5153	3.09154	0.161708	1.70156	2.17327	1.54971	4.18281	13.681	13.5265	15.3552	16.6897	14.3092	12.4942
HBOIFM_02120	2.7372	4.14681	4.94374	2.18149	2.61423	1.58893	2.43891	-2.13515	1.58907	4.03919	6.72428	4.81677	3.21903	3.14614	-2.13515	-2.13515	0.729246	0.437661	1.67306	2.08142	1.55624	3.56279	4.51938	4.52546	5.97929	4.78341	6.6944	1.85291	7.15609	6.20751	6.53697	8.00569	7.87802	6.09783	-2.13515	5.50097	2.40337	-2.13515	0.21515	-2.13515	0.739194	0.876359	8.66519	8.79287	9.82994	11.3942	9.03484	6.80243
HBOIFM_02125	-2.13515	-2.13515	-2.13515	-2.13515	-2.13515	-2.13515	-2.13515	-2.13515	-2.13515	-2.13515	-2.13515	-2.13515	-2.13515	-2.13515	-2.13515	-2.13515	-2.13515	-2.13515	-2.13515	-2.13515	-0.851105	-2.13515	-2.13515	0.359814	1.5573	1.75876	2.87229	-2.13515	3.16496	1.97804	-2.13515	3.72118	5.7718	-2.13515	-2.13515	-2.13515	-2.13515	-2.13515	-2.13515	-2.13515	-2.13515	-2.13515	2.21268	3.43607	3.1367	4.71858	3.46087	0.712432
HBOIFM_02130	-2.13515	0.215569	-2.13515	-2.13515	-2.13515	0.533629	-2.13515	-2.13515	-2.13515	2.15079	-2.13515	-2.13515	-2.13515	0.780693	-2.13515	-2.13515	-2.13515	-2.13515	-0.880409	-0.760217	-2.13515	-2.13515	-2.13515	-2.13515	3.26846	1.4813	4.44883	-0.439518	4.82824	3.27358	-2.13515	5.82936	5.41264	5.51764	-2.13515	-2.13515	2.40337	-2.13515	-2.13515	-2.13515	0.314543	-2.13515	6.09934	5.44053	6.00984	7.78397	6.02541	3.72332
HBOIFM_02135	0.250043	0.215569	0.112622	2.00835	1.38881	-2.13515	0.610948	-2.13515	-2.13515	2.53002	3.50354	-2.13515	-2.13515	2.11163	1.00534	-2.13515	0.729246	-2.13515	0.193151	-0.760217	-0.0290414	1.88311	1.86892	0.359814	4.76431	3.67993	5.27214	2.11083	6.08913	5.15971	4.39143	6.91343	6.98732	5.51764	5.4222	6.08111	1.51582	0.161708	-2.13515	-2.13515	1.06385	-2.13515	6.95532	6.45751	7.09559	8.62592	6.8819	4.31405
HBOIFM_02140	-2.13515	0.215569	0.112622	-2.13515	-0.269801	-2.13515	2.57922	-2.13515	-2.13515	2.15079	3.50354	2.45618	1.57037	2.11163	-2.13515	-2.13515	0.729246	2.35955	-2.13515	-0.760217	-2.13515	-2.13515	0.281582	0.359814	5.00845	3.61205	5.62458	0.562987	6.02569	4.81326	6.17641	6.1945	5.7718	6.51048	6.73494	-2.13515	3.90559	-0.434224	-2.13515	-2.13515	0.739194	0.511087	6.18495	5.93569	4.82133	6.5081	5.41602	0.712432
HBOIFM_02145	0.988581	-2.13515	-2.13515	-2.13515	-2.13515	-2.13515	0.610948	-2.13515	-2.13515	0.814083	2.02603	-2.13515	-2.13515	1.24653	-2.13515	-2.13515	-2.13515	-2.13515	-2.13515	-2.13515	-2.13515	-2.13515	-2.13515	-2.13515	4.29721	2.66341	4.98954	1.13325	5.92182	4.08624	5.95553	5.91886	5.60337	4.5318	-2.13515	4.5153	4.2498	-2.13515	-2.13515	-0.469047	0.910907	-0.824266	5.17311	4.91122	4.50514	4.71858	5.32393	0.0165052
HBOIFM_02150	1.82815	0.215569	-2.13515	0.528518	-2.13515	-2.13515	-2.13515	2.72493	3.02865	2.53002	6.19101	4.36597	-2.13515	1.59637	-2.13515	-2.13515	-2.13515	-2.13515	-0.409033	-0.252686	-2.13515	1.52248	1.02544	0.359814	1.91916	1.75876	2.53427	-0.439518	2.82861	0.76259	3.42191	4.5914	4.61672	6.09783	-2.13515	4.5153	-2.13515	-2.13515	-2.13515	-2.13515	0.038921	0.284145	10.2919	9.83255	11.445	12.3958	10.4262	8.42995
HBOIFM_02155	1.46945	-2.13515	1.64805	1.81138	0.795185	-2.13515	2.10901	5.51272	6.32445	5.07737	8.1478	6.69782	-2.13515	2.31318	1.00534	-2.13515	-2.13515	0.437661	-0.880409	-2.13515	-0.851105	2.41054	0.281582	1.11643	3.78799	2.19083	4.72367	-0.439518	4.06114	3.78716	5.95553	6.08275	5.9226	-2.13515	4.43732	-2.13515	-2.13515	-2.13515	-2.13515	-2.13515	0.739194	0.876359	11.4432	11.6045	12.5788	14.1627	11.7775	10.1269
HBOIFM_02160	1.46945	2.51089	3.99551	1.81138	2.26627	2.18784	7.95201	8.9198	9.68026	8.63964	10.2742	9.88152	2.462	6.75168	4.38998	1.2849	-2.13515	0.437661	0.193151	-0.252686	0.240796	2.41054	1.50878	2.25889	5.63593	5.11292	7.29491	1.13325	7.28482	6.05718	7.36395	7.67416	7.29445	5.51764	5.4222	6.08111	2.40337	-0.434224	2.06827	1.8034	1.98904	3.01721	8.79678	8.84494	9.89461	11.3231	8.92942	6.95855
HBOIFM_02165	0.250043	1.78335	2.36796	1.81138	-2.13515	0.979011	4.26701	6.02624	7.03947	5.91674	6.04	7.42522	1.57037	2.31318	-2.13515	-2.13515	-2.13515	0.437661	-0.880409	0.105405	-0.0290414	1.52248	1.86892	3.19112	3.26846	3.01855	5.77302	1.35004	5.24767	4.33382	3.42191	6.1945	5.60337	-2.13515	-2.13515	-2.13515	0.28724	-2.13515	-0.0526334	-2.13515	0.543225	1.9497	12.2924	12.2244	13.3426	15.1287	12.5759	10.8367
HBOIFM_02170	0.988581	2.51089	3.40025	2.18149	1.123	0.979011	1.06305	1.81659	3.73378	3.784	4.21753	5.25804	-2.13515	4.21352	1.00534	0.506	-2.13515	-2.13515	0.772497	-0.252686	0.826963	1.03828	2.94005	1.96919	4.6728	3.92337	5.92585	0.877005	6.0079	4.72929	5.37583	7.78543	7.29445	5.51764	6.41455	4.5153	1.87621	-2.13515	-2.13515	-2.13515	0.543225	1.02843	8.38676	8.5117	9.53224	11.1655	8.53679	6.87888
HBOIFM_02175	0.988581	0.94818	1.29613	-2.13515	1.123	-2.13515	1.40464	0.532838	4.20523	4.25593	5.33582	4.17781	2.76076	3.67052	1.8467	0.506	-2.13515	1.7011	0.193151	-0.760217	-0.370737	-2.13515	0.281582	2.25889	5.45549	4.22542	6.26366	2.60519	6.86131	5.69053	6.82519	8.01587	8.05173	-2.13515	-2.13515	-2.13515	3.55528	-2.13515	-2.13515	-2.13515	1.2018	1.61091	7.48045	7.58204	8.21974	10.1287	7.34715	5.9497
HBOIFM_02180	1.46945	1.42627	2.36796	2.33597	3.05456	2.72594	2.43891	2.18686	3.02865	3.47373	3.90428	2.45618	0.757549	3.3429	-2.13515	-2.13515	-2.13515	0.437661	-0.880409	0.386499	0.657879	2.17092	1.86892	0.359814	5.08144	5.03733	6.47661	1.98766	6.52836	5.35168	3.42191	7.55358	7.11812	4.5318	-2.13515	-2.13515	1.87621	-2.13515	-2.13515	-2.13515	-0.311163	1.02843	9.85925	10.1679	10.9901	12.753	10.124	8.55405
HBOIFM_02185	0.988581	0.94818	-2.13515	1.31067	1.123	2.6091	4.04333	3.4227	3.42391	5.28883	6.62164	4.53238	1.57037	4.31072	-2.13515	1.2849	-2.13515	-2.13515	0.414715	0.105405	-0.370737	-2.13515	0.281582	0.359814	6.08956	4.95755	7.20067	2.11083	7.69757	6.49879	6.53697	8.2751	7.72222	6.09783	-2.13515	4.5153	2.94784	-2.13515	-0.391369	-2.13515	2.1329	1.16565	7.85159	7.98782	8.85253	10.1859	7.85465	6.00533
HBOIFM_02190	1.46945	-2.13515	0.826795	-2.13515	1.61263	2.18784	1.67982	2.9335	3.98869	4.44432	4.69294	3.70662	0.757549	4.21352	-2.13515	0.506	-2.13515	1.20639	0.193151	-0.252686	-0.851105	0.292596	2.15641	2.49985	5.24922	4.81393	6.88359	2.22424	7.04994	6.00099	6.95024	7.76143	6.98732	6.09783	6.00207	4.5153	4.42273	1.14138	-0.866903	-2.13515	-0.805344	1.70343	7.41995	7.42918	8.52225	9.97957	7.60365	5.90652
HBOIFM_02195	3.17031	2.3068	4.27202	2.18149	1.80605	2.83401	1.91043	4.96683	6.69034	5.38396	7.99194	6.69782	-2.13515	4.26294	2.3727	-2.13515	0.729246	0.437661	0.772497	1.63847	1.35224	2.9552	2.78046	3.75241	5.24922	2.66341	5.62458	2.83655	5.8235	4.31089	6.95024	7.32711	7.23803	8.75272	7.4107	7.07626	3.45257	-0.434224	-2.13515	1.08769	0.314543	3.69244	8.7128	9.0116	10.0541	11.7917	9.05288	7.45451
HBOIFM_02200	2.35342	2.06883	2.70307	2.33597	1.61263	0.979011	1.40464	1.81659	-2.13515	3.47373	5.0499	2.45618	-2.13515	1.59637	2.75689	-2.13515	0.729246	-2.13515	-0.072854	0.619193	1.35224	2.9552	3.81767	2.49985	3.60201	3.38685	5.4591	1.70415	4.759	3.88357	4.96602	5.57781	4.93333	-2.13515	-2.13515	4.5153	0.28724	-2.13515	-2.13515	-2.13515	0.543225	2.39923	8.59655	8.56347	10.1909	11.6537	8.82831	6.96558
HBOIFM_02205	0.250043	-2.13515	0.112622	1.31067	-2.13515	-2.13515	1.67982	-2.13515	-2.13515	-2.13515	2.02603	-2.13515	-2.13515	1.59637	-2.13515	-2.13515	-2.13515	-2.13515	-2.13515	-2.13515	-2.13515	0.292596	-2.13515	-2.13515	3.13759	2.19083	3.37567	0.15509	4.47796	3.49325	5.6946	5.57781	5.7718	5.51764	5.4222	4.5153	3.45257	-0.434224	-2.13515	-2.13515	-2.13515	-2.13515	6.30452	5.93569	6.34216	7.78397	6.02541	3.96701
HBOIFM_02210	-2.13515	-2.13515	1.29613	-2.13515	-2.13515	-2.13515	-2.13515	-2.13515	-2.13515	2.15079	-2.13515	1.56495	-2.13515	1.24653	1.00534	-2.13515	-2.13515	-2.13515	-0.880409	-0.252686	-0.851105	1.03828	0.281582	1.11643	0.320665	1.75876	3.01556	-0.439518	3.72582	2.62526	3.42191	6.08275	6.29862	-2.13515	-2.13515	-2.13515	0.28724	-2.13515	-2.13515	-2.13515	-2.13515	-2.13515	5.96059	5.6678	6.69188	8.42335	6.02541	3.34617
HBOIFM_02215	3.03989	2.68959	3.30506	2.18149	2.12865	3.61753	2.93299	4.81715	6.61668	5.59752	6.51115	6.47063	3.00805	3.9373	1.00534	-2.13515	-2.13515	-2.13515	-0.409033	0.386499	-0.370737	2.9552	2.94005	3.19112	5.96007	4.51274	6.50114	2.97242	6.93849	5.95737	5.37583	6.62513	7.45156	4.5318	-2.13515	-2.13515	2.94784	-2.13515	-2.13515	-2.13515	1.06385	1.61091	10.8839	10.8357	12.168	13.6324	10.9831	9.43281
HBOIFM_02220	-2.13515	1.42627	1.29613	-0.13626	-0.269801	0.533629	2.57922	2.72493	1.58907	1.63381	2.94657	-2.13515	2.08441	2.78909	-2.13515	-2.13515	-2.13515	0.437661	-0.880409	-2.13515	0.240796	-2.13515	-2.13515	-2.13515	5.50939	4.39654	6.33364	0.877005	6.75508	5.57018	6.95024	7.42201	6.84348	5.51764	4.43732	6.08111	3.09154	-2.13515	-2.13515	-2.13515	-0.311163	1.16565	5.7798	5.39044	4.50514	7.15756	5.37071	1.51955
HBOIFM_02225	-2.13515	-2.13515	-2.13515	-2.13515	-2.13515	-2.13515	-2.13515	-2.13515	-2.13515	0.814083	-2.13515	-2.13515	1.57037	0.0737727	-2.13515	-2.13515	-2.13515	-2.13515	-2.13515	-2.13515	-2.13515	-2.13515	-2.13515	0.359814	2.65371	2.19083	2.53427	-0.439518	2.93299	2.62526	-2.13515	4.69639	4.93333	5.51764	-2.13515	-2.13515	-2.13515	-2.13515	-2.13515	-2.13515	-0.805344	-2.13515	3.30456	2.28989	2.58748	4.31175	3.46087	0.0165052
HBOIFM_02230	1.46945	-2.13515	-2.13515	-2.13515	0.365484	0.533629	-0.0680677	-2.13515	-2.13515	0.814083	-2.13515	1.56495	-2.13515	1.24653	-2.13515	-2.13515	-2.13515	-2.13515	-2.13515	-0.760217	-2.13515	-2.13515	-2.13515	-2.13515	1.5573	2.90962	4.17149	-0.439518	4.19301	3.40936	3.42191	5.63175	5.1928	4.5318	-2.13515	-2.13515	-2.13515	-2.13515	-2.13515	-2.13515	-0.311163	-0.335762	4.94674	4.30133	5.08051	7.15756	4.94555	2.23156
HBOIFM_02235	0.250043	1.78335	1.29613	-0.13626	1.123	0.533629	3.21676	3.27734	3.73378	2.53002	2.02603	-2.13515	0.757549	3.24788	-2.13515	0.506	-2.13515	-2.13515	-0.880409	-2.13515	-0.851105	0.292596	1.50878	0.359814	5.92083	4.17927	6.6402	2.22424	6.80058	5.88159	5.95553	7.27721	7.0542	5.51764	-2.13515	4.5153	4.42273	-2.13515	-2.13515	-0.469047	-0.805344	0.705714	6.32352	6.10053	6.00984	8.01798	6.79882	3.34617
HBOIFM_02240	-2.13515	0.94818	-2.13515	-2.13515	0.795185	-2.13515	-2.13515	-2.13515	1.58907	1.63381	-2.13515	1.56495	-2.13515	0.0737727	-2.13515	-2.13515	-2.13515	-2.13515	-2.13515	-2.13515	-2.13515	-2.13515	-2.13515	-2.13515	3.60201	1.99102	4.84366	0.877005	4.91992	3.68383	4.96602	5.05336	4.93333	5.51764	4.43732	4.5153	0.28724	-2.13515	-2.13515	-2.13515	0.314543	-0.824266	5.75202	5.86408	6.73019	8.33941	5.73488	3.85031
HBOIFM_02245	2.35342	2.3068	3.79994	5.60108	5.29696	5.79329	6.10896	8.12337	10.7676	8.51907	11	10.7501	3.00805	5.84145	4.27708	0.506	2.726	3.54837	1.39809	1.53066	1.55624	2.41054	2.3958	2.49985	6.7349	6.44313	7.26656	7.31947	6.58946	5.62697	6.36793	7.0184	7.0542	-2.13515	7.21861	4.5153	2.94784	0.161708	-2.13515	-2.13515	2.26364	3.27902	11.1324	10.9813	12.2219	13.6936	11.0402	9.22005
HBOIFM_02250	4.70663	5.665	6.57691	3.88508	3.45016	3.1998	3.12824	3.27734	5.37789	4.15163	6.56745	5.15972	2.462	3.516	-2.13515	0.506	2.05103	-2.13515	2.52675	2.8793	3.18816	5.59557	5.88421	5.97673	5.11659	4.08229	6.26366	2.11083	6.85469	5.59885	5.95553	7.71221	6.98732	5.51764	6.00207	5.50097	2.40337	-2.13515	-0.866903	-2.13515	2.06277	4.23	9.75639	9.63699	11.1075	12.4502	9.9635	8.10659
HBOIFM_02255	2.35342	-2.13515	-2.13515	-0.13626	-2.13515	-2.13515	0.610948	-2.13515	1.58907	0.814083	3.50354	4.36597	0.757549	1.87706	-2.13515	-2.13515	-2.13515	-2.13515	0.921841	-2.13515	-0.851105	1.03828	-2.13515	-2.13515	3.38842	2.52247	4.04366	0.15509	4.33301	4.05897	6.17641	5.52177	4.21048	-2.13515	-2.13515	-2.13515	1.03204	-2.13515	-2.13515	-2.13515	-2.13515	0.705714	8.9111	8.84958	10.4709	11.8409	9.11259	7.15582
HBOIFM_02260	3.50286	4.01905	4.77646	2.18149	2.12865	2.18784	2.28341	4.58983	5.37789	6.35278	9.51919	7.74639	2.08441	3.24788	1.8467	-2.13515	-2.13515	1.20639	0.921841	1.92029	0.977756	3.65868	4.17916	4.0833	4.23458	3.11982	4.44883	3.21086	4.51203	3.57253	6.36793	6.51463	6.50396	6.83097	-2.13515	5.50097	2.16386	1.14138	-0.391369	1.49008	1.98904	4.83931	13.6253	13.9074	14.9939	16.6298	13.7121	12.2622
HBOIFM_02265	5.01491	5.27537	6.14023	5.55473	5.68761	6.16804	1.91043	5.05864	6.4986	5.51585	6.99452	6.58869	2.76076	2.9182	1.00534	1.2849	-2.13515	2.06779	2.65843	2.00312	1.81616	5.14421	5.37158	5.87367	5.94058	4.08229	6.98276	2.90609	7.40073	6.03637	6.17641	7.4523	7.29445	5.51764	4.43732	-2.13515	4.62513	-2.13515	-2.13515	-2.13515	0.739194	0.284145	8.1677	8.20623	9.38394	10.6008	8.32745	6.42803
HBOIFM_02270	3.85272	3.95066	5.868	4.93709	5.14502	4.99141	2.28341	4.76359	5.28583	4.53003	6.67387	6.20086	-2.13515	2.64726	-2.13515	1.2849	-2.13515	0.437661	1.17993	1.14733	1.73466	4.48371	4.66348	4.68008	4.52363	4.39654	6.09659	1.70415	6.29881	5.19771	3.42191	6.57094	6.40494	4.5318	-2.13515	-2.13515	1.51582	-2.13515	-2.13515	-2.13515	-2.13515	-0.824266	6.50091	6.48163	8.13662	9.13763	6.92955	5.00185
HBOIFM_02275	-2.13515	0.215569	1.64805	-0.13626	1.123	2.48192	1.91043	0.532838	3.98869	5.18697	7.74578	5.59548	-2.13515	3.3429	-2.13515	-2.13515	-2.13515	0.437661	0.414715	-0.760217	-0.0290414	0.292596	1.50878	1.60565	5.72973	4.58532	6.92045	1.98766	6.93536	6.09794	7.36395	7.77348	7.23803	6.51048	5.4222	-2.13515	3.09154	-2.13515	-2.13515	-2.13515	-2.13515	0.284145	7.57068	7.72025	8.53313	9.97957	7.95015	5.93545
HBOIFM_02280	4.86899	5.21834	6.12639	5.15988	5.82729	6.0721	3.83547	1.31561	4.55996	3.6372	5.87132	4.81677	0.757549	3.24788	2.3727	0.506	0.729246	1.20639	3.5628	3.74192	3.09364	5.57114	5.69594	5.27283	6.15864	5.20792	7.16272	2.4273	7.54962	6.52891	6.82519	7.51104	5.41264	6.83097	-2.13515	4.5153	3.22219	-0.434224	-2.13515	-2.13515	4.09189	4.33444	7.41109	7.36578	7.60872	9.35274	7.41567	4.62943
HBOIFM_02285	-2.13515	0.215569	-2.13515	-2.13515	-0.269801	-2.13515	0.610948	-2.13515	-2.13515	-2.13515	-2.13515	-2.13515	-2.13515	0.780693	-2.13515	-2.13515	-2.13515	-2.13515	-2.13515	-2.13515	-2.13515	-2.13515	-2.13515	-2.13515	3.26846	3.38685	4.59279	0.15509	4.77312	3.97393	3.42191	5.33929	4.61672	4.5318	4.43732	-2.13515	0.28724	-2.13515	-2.13515	-2.13515	-0.311163	-2.13515	7.15944	6.89484	8.33608	9.62509	7.54367	5.56157
HBOIFM_02290	0.250043	1.42627	2.16567	1.58289	2.39185	2.01462	-0.0680677	1.81659	1.58907	3.07782	4.88243	1.56495	-2.13515	3.43204	-2.13515	-2.13515	-2.13515	-2.13515	0.193151	-0.760217	0.657879	1.03828	1.50878	1.96919	4.97052	3.80678	5.81277	2.11083	6.52419	5.05322	5.95553	7.58126	7.84062	6.09783	-2.13515	-2.13515	2.16386	0.57033	-0.391369	-2.13515	0.314543	1.40565	10.0652	10.372	11.2997	13.0357	10.2293	8.71286
HBOIFM_02295	0.250043	0.215569	-2.13515	-2.13515	-2.13515	-2.13515	3.30016	-2.13515	-2.13515	3.07782	4.88243	5.05421	0.757549	3.87508	2.75689	1.2849	-2.13515	0.437661	-0.409033	-0.252686	-0.851105	2.41054	1.02544	1.96919	6.34803	4.87311	7.37675	1.85291	7.47602	6.02232	6.82519	8.31686	8.17706	5.51764	-2.13515	6.8142	3.09154	-2.13515	-2.13515	-2.13515	2.06277	0.0108861	9.73881	9.98166	11.1923	12.8164	10.1103	8.49698
HBOIFM_02300	0.250043	1.78335	-2.13515	-0.13626	-0.269801	1.58893	-2.13515	1.31561	2.48208	3.6372	5.77896	5.05421	0.757549	-2.13515	-2.13515	1.2849	-2.13515	-2.13515	-0.880409	-2.13515	-2.13515	-2.13515	0.281582	0.359814	1.07097	-0.0117927	0.232621	1.13325	1.01945	1.57603	-2.13515	2.02917	-2.13515	-2.13515	-2.13515	-2.13515	-2.13515	-2.13515	-2.13515	-2.13515	-2.13515	1.70343	10.8879	10.5888	12.0659	13.5709	11.1415	9.24626
HBOIFM_02305	-2.13515	-2.13515	-2.13515	-2.13515	-2.13515	-0.132044	1.91043	-2.13515	-2.13515	-2.13515	3.50354	-2.13515	-2.13515	1.24653	-2.13515	-2.13515	-2.13515	-2.13515	-2.13515	-2.13515	-0.370737	-2.13515	-2.13515	-2.13515	0.320665	-0.0117927	3.26534	-0.439518	3.89031	2.54882	-2.13515	3.72118	3.64289	-2.13515	-2.13515	-2.13515	-2.13515	-2.13515	-2.13515	-2.13515	-0.311163	-0.335762	5.57306	5.17064	6.07082	8.33941	5.80469	3.1625
HBOIFM_02310	2.89649	3.24121	4.2208	4.4886	4.84971	4.895	5.88429	8.2358	11.0454	8.80778	10.8883	10.028	2.76076	5.66888	4.49468	1.2849	2.05103	2.60194	1.67306	1.28693	1.89326	2.9552	3.9733	4.00742	5.34125	5.13726	6.24924	6.19762	6.23395	5.08059	6.36793	7.66125	6.91719	7.09304	5.4222	7.07626	3.22219	-0.434224	1.52374	0.521909	1.32748	5.30358	12.3151	12.2355	13.74	15.2213	12.4809	10.8619
HBOIFM_02315	1.46945	2.51089	3.86812	3.19312	3.19883	3.67674	1.40464	3.55474	7.011	4.53003	6.72428	5.4366	2.08441	3.24788	3.31001	1.78416	-2.13515	-2.13515	-0.880409	-0.252686	0.240796	1.88311	2.60095	1.96919	4.16911	4.22542	6.06402	1.70415	6.08348	5.37397	6.82519	7.19001	7.11812	4.5318	4.43732	-2.13515	2.78819	-2.13515	-2.13515	-2.13515	-0.311163	2.28449	5.75202	4.68057	5.49072	7.02051	5.69867	2.40739
HBOIFM_02320	0.250043	-2.13515	1.93012	-0.13626	0.365484	-2.13515	-0.0680677	0.532838	5.37789	0.814083	2.94657	-2.13515	2.08441	2.78909	4.59229	2.8987	3.3674	3.29629	-2.13515	-2.13515	-2.13515	-2.13515	-2.13515	1.60565	3.78799	2.66341	3.14585	1.53806	3.2881	3.07001	3.42191	5.27294	4.61672	-2.13515	-2.13515	-2.13515	0.28724	0.57033	0.21515	-0.469047	-2.13515	-0.335762	4.55489	4.18859	1.68755	5.29526	3.77104	-2.13515
HBOIFM_02325	7.29936	7.51434	7.8041	6.65417	6.92363	6.91576	7.51514	10.223	12.7731	11.1285	12.9127	12.8958	5.16597	7.49829	6.66452	3.75152	3.6768	3.85922	2.65843	4.04444	2.10242	7.38273	7.66947	7.50733	6.19199	6.02735	7.2808	5.64785	7.3939	6.28603	8.1696	8.55881	8.05173	5.51764	7.99438	4.5153	4.18722	-2.13515	-2.13515	0.118109	2.06277	4.5727	9.5859	9.79213	10.5291	12.0687	9.4541	7.74334
HBOIFM_02330	6.3863	6.439	6.76742	5.00761	5.61234	5.3416	7.32923	9.96878	12.5631	10.7829	12.6691	12.6061	3.96752	6.32128	5.83946	4.12719	3.6768	3.15152	1.67306	2.69274	0.826963	6.35122	6.47201	6.57146	5.08144	5.36045	6.52527	3.89715	6.69333	5.71693	6.17641	7.56749	7.23803	-2.13515	7.21861	7.6596	3.34198	-2.13515	-2.13515	0.118109	1.64905	3.15405	8.60045	8.64049	9.45429	10.8436	8.50569	6.55462
HBOIFM_02335	7.63463	7.59496	7.88446	6.53984	6.41948	6.17832	9.82191	11.5787	14.684	12.5588	14.7095	14.335	5.67507	7.91629	6.8924	4.61381	5.02375	4.73877	2.96007	3.26131	2.49699	7.48434	7.78426	7.60709	6.86463	5.49839	7.62579	4.90943	7.10399	6.18877	7.94759	8.17874	7.80222	6.09783	8.73031	9.2424	3.22219	0.57033	1.42575	2.17327	2.59675	4.65568	10.2651	10.4642	11.1381	12.9104	10.2165	8.63344
HBOIFM_02340	0.988581	-2.13515	-2.13515	0.528518	-2.13515	-0.132044	1.91043	1.31561	4.7092	2.82982	5.46	4.17781	-2.13515	2.64726	-2.13515	-2.13515	-2.13515	-2.13515	-0.880409	-2.13515	-2.13515	-2.13515	-2.13515	0.359814	5.48269	3.92337	5.88913	0.562987	6.24412	5.21015	6.17641	7.13505	6.59662	-2.13515	-2.13515	4.5153	-2.13515	-2.13515	-2.13515	-2.13515	0.314543	-2.13515	5.54095	4.68057	5.49072	6.5081	5.17374	-2.13515
HBOIFM_02345	-2.13515	0.215569	-2.13515	-2.13515	-2.13515	-2.13515	1.40464	0.532838	3.02865	2.15079	2.94657	2.45618	1.57037	1.59637	1.00534	-2.13515	-2.13515	0.437661	-2.13515	-2.13515	-0.851105	-2.13515	0.281582	-2.13515	5.24922	2.79178	6.26366	-0.439518	5.97774	4.84553	4.96602	6.12097	4.93333	6.83097	6.73494	6.49373	0.28724	-2.13515	-0.866903	-2.13515	-2.13515	-0.824266	6.30452	6.16154	7.43407	8.86485	6.4525	4.62943
HBOIFM_02350	-2.13515	0.94818	-2.13515	-2.13515	-2.13515	-0.132044	1.06305	1.31561	1.58907	2.82982	3.50354	-2.13515	1.57037	2.11163	-2.13515	-2.13515	-2.13515	-2.13515	-2.13515	-2.13515	-0.0290414	-2.13515	-2.13515	0.359814	4.35723	2.52247	5.77302	1.98766	5.85038	4.8771	5.6946	6.54306	6.68368	-2.13515	4.43732	6.08111	4.05327	-2.13515	-2.13515	-2.13515	-0.311163	-2.13515	5.88586	5.53577	5.30014	6.16214	6.05435	1.51955
HBOIFM_02355	-2.13515	-2.13515	-2.13515	-2.13515	-2.13515	-2.13515	-2.13515	-2.13515	-2.13515	-2.13515	-2.13515	-2.13515	-2.13515	0.0737727	-2.13515	-2.13515	0.729246	-2.13515	-2.13515	-2.13515	-2.13515	-2.13515	-2.13515	1.11643	-2.13515	-2.13515	-2.13515	-2.13515	1.01945	-2.13515	-2.13515	2.94987	-2.13515	-2.13515	-2.13515	-2.13515	0.28724	-2.13515	-0.866903	0.118109	0.038921	-2.13515	2.96038	2.28989	3.8441	3.743	3.46087	-2.13515
HBOIFM_02360	-2.13515	0.215569	-2.13515	-2.13515	-2.13515	0.533629	-2.13515	-2.13515	-2.13515	1.63381	-2.13515	-2.13515	0.757549	3.59533	4.59229	2.8987	4.42133	0.437661	-2.13515	-2.13515	-2.13515	0.292596	-2.13515	0.359814	1.07097	-2.13515	0.968179	-2.13515	1.35895	1.57603	3.42191	-2.13515	-2.13515	-2.13515	-2.13515	-2.13515	-2.13515	0.161708	1.70156	-2.13515	-0.311163	-2.13515	4.01518	4.83836	3.8441	5.51527	4.24285	2.03115
HBOIFM_02365	-2.13515	-2.13515	2.54525	3.19312	3.80601	3.61753	1.06305	8.03006	8.03698	7.26376	4.88243	7.14593	1.57037	2.11163	-2.13515	2.15344	-2.13515	-2.13515	1.75408	-0.760217	-2.13515	1.88311	3.54734	3.44239	4.6728	3.86626	5.73215	-2.13515	5.90268	4.95311	6.17641	7.13505	7.17932	5.51764	6.41455	5.50097	2.40337	-2.13515	-2.13515	-2.13515	-0.805344	5.77582	6.50091	6.43298	7.18104	8.42335	6.40834	4.44053
HBOIFM_02370	0.988581	-2.13515	2.54525	3.11002	3.93519	4.46222	3.21676	10.279	11.1206	10.5006	8.2373	9.00055	1.57037	4.21352	3.05983	1.2849	0.729246	2.06779	0.921841	0.818243	0.465207	0.292596	2.15641	2.25889	5.56134	4.17927	6.33364	1.70415	6.56127	5.82607	7.27111	7.51104	6.84348	4.5318	7.21861	6.08111	2.78819	-2.13515	-2.13515	-2.13515	1.64905	7.23631	7.69261	7.76024	8.66751	10.4355	7.48109	5.86201
HBOIFM_02375	3.5986	3.54947	4.58721	2.82742	0.365484	1.81755	1.91043	3.78727	4.7092	4.03919	5.57434	2.45618	0.757549	4.10929	2.75689	1.2849	-2.13515	2.06779	1.2932	-0.252686	1.73466	4.1294	4.11375	4.28958	4.35723	3.21444	5.50835	1.70415	5.90909	4.50522	5.6946	7.20788	7.59323	5.51764	-2.13515	4.5153	-2.13515	-2.13515	-0.391369	-2.13515	-0.805344	2.82556	7.51392	8.13197	9.19829	10.6247	7.81291	6.59144
HBOIFM_02380	2.55807	1.42627	3.20313	-2.13515	-0.269801	1.58893	1.06305	3.4227	2.48208	1.63381	2.02603	-2.13515	2.76076	3.43204	1.8467	-2.13515	-2.13515	0.437661	-2.13515	0.619193	-0.370737	1.52248	2.78046	2.25889	4.76431	2.90962	5.73215	1.35004	5.29736	4.72929	6.53697	6.57094	5.41264	-2.13515	4.43732	4.5153	1.87621	-2.13515	-2.13515	-2.13515	-2.13515	-0.824266	7.6253	7.76024	8.77219	10.2715	7.93466	5.84687
HBOIFM_02385	-2.13515	-2.13515	-2.13515	-2.13515	-2.13515	-2.13515	-2.13515	-2.13515	-2.13515	-2.13515	-2.13515	-2.13515	-2.13515	-2.13515	-2.13515	-2.13515	-2.13515	-2.13515	-2.13515	-2.13515	-2.13515	0.292596	-2.13515	-2.13515	-2.13515	-2.13515	0.968179	-2.13515	0.276451	-2.13515	-2.13515	2.02917	-2.13515	-2.13515	-2.13515	-2.13515	0.28724	-2.13515	-2.13515	-2.13515	-2.13515	-2.13515	2.96038	2.28989	4.95673	5.03554	1.62226	-2.13515
HBOIFM_02390	-2.13515	0.215569	-2.13515	-2.13515	-2.13515	-0.132044	1.06305	-2.13515	-2.13515	-2.13515	-2.13515	-2.13515	0.757549	-2.13515	1.00534	0.506	-2.13515	-2.13515	-2.13515	-2.13515	-2.13515	2.61586	-2.13515	1.96919	3.78799	0.678566	3.37567	-2.13515	2.82861	1.41221	3.42191	4.5914	-2.13515	6.09783	4.43732	4.5153	0.28724	-2.13515	-2.13515	-2.13515	0.038921	-0.824266	6.14278	5.90033	7.23532	8.67241	6.53696	3.72332
HBOIFM_02395	-2.13515	-2.13515	0.112622	-2.13515	-2.13515	-2.13515	1.06305	-2.13515	-2.13515	-2.13515	-2.13515	-2.13515	-2.13515	0.780693	1.00534	-2.13515	-2.13515	-2.13515	-2.13515	-0.252686	-2.13515	-2.13515	-2.13515	1.11643	3.60201	3.30322	5.02382	0.15509	5.15369	4.00284	-2.13515	6.42582	5.41264	5.51764	-2.13515	-2.13515	1.87621	-2.13515	-2.13515	-2.13515	0.038921	-2.13515	4.99494	4.50338	4.82133	6.40174	5.22556	1.79811
HBOIFM_02400	1.46945	3.24121	2.54525	2.71939	3.39132	3.67674	1.91043	3.67569	4.20523	4.25593	6.11748	5.59548	0.757549	3.74198	-2.13515	-2.13515	-2.13515	0.437661	0.921841	1.63847	1.45789	4.06087	2.78046	3.5533	3.38842	3.54082	3.47815	4.23081	4.23441	3.07001	5.6946	6.00313	6.05912	-2.13515	-2.13515	-2.13515	0.28724	-2.13515	0.21515	-2.13515	0.543225	2.86598	12.4676	12.1553	13.91	15.153	12.6739	10.6687
HBOIFM_02405	2.89649	3.72355	3.40025	4.27647	5.18019	5.24712	2.82444	5.47988	4.84443	4.89558	7.07441	6.42903	-2.13515	3.24788	3.31001	-2.13515	-2.13515	0.437661	3.02655	2.58953	2.63774	4.1294	3.33409	4.0833	3.60201	1.99102	3.66355	3.09656	4.67127	3.97393	-2.13515	6.29821	6.18383	4.5318	-2.13515	-2.13515	0.28724	-2.13515	-0.866903	-0.469047	0.314543	4.30536	12.7009	12.5336	13.6795	15.1404	12.8593	11.0406
HBOIFM_02410	4.70663	4.6129	4.81151	0.528518	1.61263	2.83401	1.06305	0.532838	-2.13515	0.814083	2.94657	3.39697	2.08441	4.56828	2.3727	-2.13515	-2.13515	-2.13515	1.39809	0.992401	-0.851105	4.58479	5.39929	5.45523	2.20778	1.99102	2.09155	0.562987	3.0766	1.72296	4.96602	5.91886	4.21048	-2.13515	-2.13515	-2.13515	1.51582	-2.13515	-2.13515	-0.469047	-0.311163	0.876359	9.5236	9.21595	10.8644	11.8786	9.52043	7.33476
HBOIFM_02415	2.55807	2.3068	3.40025	-0.13626	-2.13515	-2.13515	-2.13515	-2.13515	-2.13515	0.814083	5.95813	2.45618	-2.13515	2.31318	2.75689	1.2849	0.729246	-2.13515	-0.072854	-0.760217	-2.13515	4.375	3.54734	4.47001	-2.13515	0.678566	2.53427	1.70415	2.88175	1.22702	3.42191	4.47817	2.69321	4.5318	-2.13515	-2.13515	1.03204	0.161708	-2.13515	-0.469047	-2.13515	0.705714	10.4516	10.4181	11.7593	12.8434	10.5135	8.73565
HBOIFM_02420	5.40738	5.62167	5.61384	3.02184	2.26627	2.18784	3.03392	1.31561	3.98869	4.03919	6.77298	5.05421	2.76076	4.52842	4.27708	0.506	0.729246	1.20639	1.2932	1.53066	0.657879	6.0313	6.27669	6.03521	4.23458	2.79178	5.4591	1.70415	5.14286	3.6106	-2.13515	6.42582	5.1928	-2.13515	-2.13515	-2.13515	1.51582	-2.13515	-2.13515	-2.13515	0.038921	0.0108861	8.62746	8.5859	9.73893	10.9418	8.50569	6.90837
HBOIFM_02425	0.988581	1.78335	3.40025	2.00835	1.38881	2.18784	1.40464	-2.13515	2.48208	4.53003	6.95285	5.80514	0.757549	3.81007	3.70872	-2.13515	-2.13515	-2.13515	0.772497	1.41401	-0.851105	2.61586	2.78046	3.19112	3.78799	3.21444	6.23469	1.35004	5.6584	5.01116	6.82519	7.20788	7.84062	6.51048	5.4222	-2.13515	2.94784	-2.13515	-0.391369	-2.13515	-2.13515	0.876359	8.41803	8.31764	9.41367	10.9179	8.36259	6.54527
HBOIFM_02430	0.988581	1.42627	2.54525	0.973445	-2.13515	-0.132044	-2.13515	-2.13515	-2.13515	0.814083	6.90994	5.35008	-2.13515	2.78909	1.00534	-2.13515	-2.13515	-2.13515	-0.409033	-2.13515	-2.13515	1.52248	1.50878	1.11643	2.83368	1.4813	3.74801	1.85291	4.12858	2.76694	3.42191	5.8748	5.9226	4.5318	-2.13515	-2.13515	1.51582	-0.434224	-2.13515	-2.13515	-0.311163	-0.824266	7.20113	6.68231	7.93818	9.24919	7.31162	4.79643
HBOIFM_02435	3.03989	3.12182	4.32149	2.71939	2.80679	3.35289	0.610948	3.89084	3.98869	6.44392	9.75566	8.23094	1.57037	3.81007	3.31001	-2.13515	-2.13515	0.437661	0.414715	0.105405	0.465207	3.83323	4.04523	4.22404	4.85037	4.08229	5.60207	0.877005	5.98988	4.79686	4.96602	6.2299	5.9226	4.5318	4.43732	4.5153	3.22219	-2.13515	-2.13515	-2.13515	0.038921	0.284145	8.48706	8.55213	9.52681	10.937	8.81145	6.87888
HBOIFM_02440	1.46945	1.78335	0.112622	1.81138	1.123	0.533629	2.82444	1.81659	1.58907	3.47373	6.86572	5.25804	0.757549	3.516	3.05983	-2.13515	-2.13515	-2.13515	-0.880409	0.105405	-0.0290414	1.03828	1.02544	0.359814	5.15091	4.08229	6.38728	0.877005	6.75152	5.70818	6.36793	7.1536	6.91719	5.51764	4.43732	-2.13515	3.45257	-2.13515	0.21515	-2.13515	1.74192	0.511087	6.59773	5.93569	6.65253	8.76112	6.55733	4.31405
HBOIFM_02445	4.97979	4.56795	6.36916	3.78153	4.56036	4.55979	3.21676	6.00332	6.41415	7.93238	11.6868	10.2474	2.08441	5.27025	3.70872	0.506	0.729246	1.7011	2.43174	2.96424	2.39486	5.64322	5.37158	5.36691	4.47027	4.58532	5.12202	4.30984	5.34539	4.28758	4.39143	6.59829	6.18383	-2.13515	4.43732	4.5153	2.16386	0.57033	2.06827	0.521909	2.98527	6.16377	16.5701	16.6418	17.7862	19.3063	16.7272	15.1247
HBOIFM_02450	5.58146	6.41383	7.41161	5.60108	6.13575	5.85865	5.38976	7.73543	8.72992	10.7486	14.2748	12.7759	3.00805	6.03876	3.70872	2.15344	0.729246	2.60194	3.02655	3.0049	4.15236	6.0313	6.52328	6.05419	4.29721	5.18475	6.04745	5.35674	5.46326	4.46424	3.42191	7.39106	7.17932	6.09783	6.41455	5.50097	2.60861	1.54662	2.06827	1.93758	3.2284	7.22083	17.7583	17.876	18.8854	20.4711	17.9319	16.3165
HBOIFM_02455	6.10596	6.34889	7.22277	5.63117	5.67533	6.03864	5.48189	8.22098	9.5478	11.2456	14.5365	13.0872	3.71272	6.0245	5.26019	1.2849	2.42778	2.35955	3.42178	3.3269	4.21354	6.27764	6.64402	6.26435	3.8727	3.86626	4.80476	4.89241	5.14286	4.05897	5.6946	7.29404	6.40494	6.09783	7.21861	6.08111	2.94784	1.71285	1.20682	1.49008	2.86704	7.0495	17.4673	17.5386	18.6849	20.1157	17.6229	15.9848
HBOIFM_02460	2.55807	0.94818	2.84527	1.81138	1.97641	2.18784	1.91043	4.91864	5.76646	7.55703	11.2803	9.65216	3.00805	3.99694	2.3727	-2.13515	0.729246	-2.13515	-2.13515	0.105405	0.657879	2.61586	2.78046	1.60565	0.320665	2.52247	3.01556	0.877005	3.0303	2.09034	-2.13515	3.50691	3.64289	4.5318	5.4222	-2.13515	0.28724	-0.434224	-2.13515	-0.469047	2.06277	5.36827	15.6776	15.9214	16.9446	18.499	15.8455	14.3851
HBOIFM_02465	7.83951	8.1881	9.24052	7.10915	7.48761	7.5864	6.6674	9.23717	10.9074	12.5088	15.9406	14.4146	6.5567	7.73556	7.08914	5.79511	5.44742	4.1148	4.35298	4.75369	5.04419	7.83148	8.12439	7.9986	4.71928	5.23072	6.72598	5.34428	6.64041	5.55074	6.82519	8.17874	8.17706	-2.13515	6.99695	7.6596	3.98132	2.84594	2.41189	3.36148	4.03823	8.57136	18.6686	19.0376	19.854	21.6009	18.8552	17.4975
HBOIFM_02470	2.35342	2.06883	3.30506	1.58289	2.50733	2.34239	2.82444	2.9335	4.39347	5.2388	6.3277	4.17781	2.08441	3.67052	1.00534	1.2849	1.53851	-2.13515	1.05679	1.41401	0.657879	3.34945	3.44465	2.49985	5.3995	4.43632	6.85532	1.85291	7.20116	5.7514	6.68827	7.89976	6.50396	4.5318	5.4222	-2.13515	3.22219	-2.13515	-2.13515	-2.13515	2.1329	1.61091	7.48889	7.44153	8.21974	9.5273	7.63273	5.10731
HBOIFM_02475	1.46945	2.3068	2.54525	-2.13515	-0.269801	1.58893	0.610948	2.18686	-2.13515	-2.13515	2.94657	2.45618	2.08441	2.78909	1.00534	0.506	-2.13515	0.437661	-0.409033	-0.760217	-2.13515	1.52248	2.15641	1.11643	1.07097	-0.0117927	3.14585	-2.13515	3.24821	2.09034	-2.13515	2.94987	4.21048	-2.13515	4.43732	-2.13515	1.51582	-0.434224	-2.13515	-2.13515	0.314543	0.0108861	6.43255	6.06904	7.567	8.82425	6.79882	5.00185
HBOIFM_02480	-2.13515	1.78335	1.29613	-0.13626	-2.13515	0.533629	2.28341	0.532838	-2.13515	4.15163	2.02603	-2.13515	0.757549	3.81007	-2.13515	-2.13515	-2.13515	-2.13515	-0.409033	0.619193	0.240796	1.52248	0.281582	0.359814	4.80798	4.35562	6.8929	1.53806	6.79021	5.83413	6.95024	6.84658	6.68368	-2.13515	4.43732	-2.13515	2.40337	-2.13515	-2.13515	-2.13515	0.910907	1.29072	5.60447	5.33855	4.31658	5.29526	5.73488	-2.13515
HBOIFM_02485	0.988581	1.42627	2.54525	1.81138	2.50733	3.11669	2.57922	1.31561	1.58907	2.53002	4.47473	3.70662	5.26429	5.63174	5.06998	6.46875	6.28874	4.26305	0.772497	0.619193	-0.370737	1.88311	2.15641	2.70616	5.45549	5.23072	7.24493	1.53806	7.31408	6.29774	6.36793	7.80903	8.0841	4.5318	4.43732	-2.13515	3.22219	-0.434224	1.61542	0.521909	0.314543	0.511087	6.34227	6.40802	5.80973	8.01798	6.24218	3.4299
HBOIFM_02490	5.3807	5.88249	7.12169	5.79963	6.72953	7.03365	4.22496	7.0212	8.77294	8.85835	12.1776	10.7958	3.71272	4.75256	3.5231	2.15344	0.729246	0.437661	4.74696	4.4931	4.38291	6.20011	6.30627	6.28055	6.17541	5.36045	7.34321	4.7102	6.8245	5.80161	7.45118	7.72467	7.84062	4.5318	4.43732	6.08111	3.55528	0.161708	1.0832	1.65532	2.49406	6.22327	15.0184	15.0498	16.2091	17.7778	15.2935	13.6787
HBOIFM_02495	-2.13515	0.94818	-2.13515	3.11002	2.80679	2.93453	2.28341	2.72493	1.58907	4.25593	2.02603	3.96137	-2.13515	3.3429	-2.13515	-2.13515	-2.13515	-2.13515	0.60518	-0.252686	-0.0290414	-2.13515	1.02544	-2.13515	3.49917	3.54082	5.50835	1.70415	6.01385	4.23982	5.6946	6.57094	6.76579	6.09783	4.43732	-2.13515	2.16386	-2.13515	-2.13515	-2.13515	-0.805344	2.39923	7.6999	7.57084	8.51129	10.2563	8.06127	6.00533
HBOIFM_02500	1.82815	1.42627	2.84527	3.34618	4.56036	4.28334	1.40464	5.85757	5.83303	5.94821	7.15011	6.51107	-2.13515	4.68165	4.02072	-2.13515	-2.13515	-2.13515	1.05679	-0.252686	0.657879	1.52248	1.86892	3.5533	4.16911	4.08229	5.43383	2.22424	5.77523	4.65839	3.42191	6.67736	6.84348	5.51764	-2.13515	4.5153	1.03204	-2.13515	-2.13515	-2.13515	0.543225	2.90531	11.3025	11.3317	12.3718	13.6651	11.3767	9.74921
HBOIFM_02505	1.46945	0.215569	2.36796	2.00835	1.61263	1.58893	1.40464	0.532838	-2.13515	1.63381	3.90428	3.96137	-2.13515	2.31318	1.00534	0.506	-2.13515	-2.13515	0.414715	-0.252686	0.240796	0.292596	1.02544	0.359814	4.52363	4.1316	6.19011	1.13325	5.95315	4.8771	6.82519	6.77647	5.9226	4.5318	-2.13515	-2.13515	0.28724	-2.13515	-2.13515	-2.13515	0.038921	0.0108861	5.63522	5.48894	6.61208	7.98152	5.83836	3.50905
HBOIFM_02510	2.55807	3.45386	2.54525	1.81138	2.39185	3.11669	2.28341	2.9335	3.73378	3.07782	6.56745	5.73858	2.462	3.87508	1.8467	0.506	1.53851	0.437661	2.03885	1.63847	0.465207	2.17092	2.3958	1.11643	5.45549	4.68776	6.65121	3.31674	6.838	5.52107	5.95553	7.46721	7.11812	4.5318	4.43732	5.50097	2.94784	-2.13515	-0.0526334	-2.13515	0.314543	2.94358	8.31737	7.74038	9.13545	10.8232	8.56221	6.45825
HBOIFM_02515	0.250043	-2.13515	0.112622	-0.13626	-0.269801	-0.132044	1.91043	1.31561	3.02865	2.82982	2.94657	4.36597	2.76076	2.9182	2.3727	1.2849	1.53851	-2.13515	-2.13515	-2.13515	-2.13515	0.292596	1.50878	1.96919	4.80798	3.67993	6.6402	0.877005	6.54902	5.52107	7.75532	7.4523	6.76579	8.41208	5.4222	6.08111	2.40337	0.161708	-2.13515	-2.13515	0.314543	0.511087	7.08345	6.74345	7.70803	9.39494	7.28745	5.58001
HBOIFM_02520	5.93314	5.6435	6.25923	3.78153	4.50595	3.78833	0.610948	2.72493	3.42391	-2.13515	-2.13515	1.56495	4.82299	5.93588	5.26019	3.24209	3.93138	4.03453	1.58717	2.47833	0.977756	5.57114	6.32083	6.23138	4.35723	3.30322	5.83225	1.13325	6.10596	4.96784	4.96602	7.05834	6.68368	-2.13515	-2.13515	-2.13515	-2.13515	-2.13515	1.52374	-2.13515	-2.13515	0.0108861	5.4401	5.39044	6.73019	7.94412	5.80469	3.34617
HBOIFM_02525	4.83008	4.52156	5.00558	2.33597	2.61423	3.02849	1.40464	0.532838	1.58907	1.63381	2.02603	2.45618	3.96752	4.68165	4.15459	0.506	0.729246	1.7011	1.58717	2.15566	1.45789	5.46906	5.02541	4.72814	4.23458	3.01855	5.87042	0.562987	5.75403	4.23982	5.37583	6.97733	5.9226	5.51764	-2.13515	-2.13515	0.28724	-2.13515	-2.13515	-2.13515	-0.805344	0.876359	8.3221	8.10892	9.47699	10.9179	8.52132	6.50724
HBOIFM_02530	0.250043	1.42627	1.29613	-2.13515	-0.269801	0.533629	1.06305	3.11566	3.73378	2.82982	5.95813	3.00207	0.757549	3.3429	-2.13515	-2.13515	-2.13515	0.437661	-0.880409	-2.13515	-0.851105	1.03828	-2.13515	1.60565	3.13759	2.36619	5.02382	1.13325	5.48057	4.4005	5.37583	6.36343	5.41264	4.5318	-2.13515	-2.13515	1.51582	-2.13515	-2.13515	-2.13515	-0.311163	1.02843	9.0459	9.00745	9.43702	11.0947	8.70138	7.13102
HBOIFM_02535	0.988581	0.215569	3.20313	-2.13515	0.365484	0.979011	1.40464	4.39224	6.27742	5.51585	8.54833	7.26893	-2.13515	3.03667	-2.13515	-2.13515	-2.13515	-2.13515	-0.880409	-2.13515	-0.370737	0.292596	0.281582	1.11643	3.9527	3.30322	5.12202	1.13325	5.26775	4.23982	4.96602	6.36343	6.18383	4.5318	6.00207	-2.13515	1.03204	-2.13515	-2.13515	-2.13515	-2.13515	1.70343	10.7639	10.8085	11.4129	12.7811	10.6852	8.89693
HBOIFM_02540	-2.13515	-2.13515	0.826795	-2.13515	-2.13515	-2.13515	0.610948	-2.13515	-2.13515	-2.13515	2.02603	3.70662	-2.13515	1.24653	-2.13515	-2.13515	-2.13515	-2.13515	-2.13515	-2.13515	-0.370737	-2.13515	0.281582	-2.13515	2.20778	1.75876	1.80554	-2.13515	2.88175	1.72296	-2.13515	4.47817	5.41264	-2.13515	-2.13515	-2.13515	0.28724	-2.13515	-2.13515	-2.13515	-0.805344	0.876359	3.58218	3.93265	5.39857	5.87466	5.06415	1.79811
HBOIFM_02545	4.42265	4.6988	5.12182	3.48453	3.32997	3.8919	2.82444	0.532838	1.58907	3.91723	7.15011	5.92969	0.757549	3.9373	1.8467	0.506	-2.13515	1.7011	2.38178	2.47833	2.16587	4.85144	4.95246	4.28958	4.93157	4.08229	6.1441	1.13325	6.06638	5.17249	5.95553	7.17192	7.11812	4.5318	5.4222	-2.13515	2.60861	-2.13515	-2.13515	-0.469047	0.314543	3.12104	6.70305	6.0039	7.26171	9.08705	6.74657	5.02895
HBOIFM_02550	1.46945	1.78335	1.29613	2.33597	1.123	2.6091	1.91043	3.27734	4.55996	2.82982	5.19993	5.05421	1.57037	3.24788	1.00534	0.506	-2.13515	2.06779	0.414715	0.818243	-0.370737	1.03828	2.15641	1.11643	4.29721	3.38685	4.59279	3.79095	4.64079	3.17539	5.37583	6.45604	6.29862	-2.13515	-2.13515	-2.13515	1.87621	-2.13515	-2.13515	-0.469047	1.74192	2.0232	10.2075	10.2404	11.3742	12.9813	10.4739	8.58176
HBOIFM_02555	0.250043	-2.13515	0.112622	-0.13626	1.38881	1.81755	3.12824	2.9335	3.73378	1.63381	3.90428	2.45618	3.00805	2.31318	-2.13515	-2.13515	-2.13515	-2.13515	-0.072854	-2.13515	-2.13515	-2.13515	1.02544	1.11643	3.78799	3.54082	5.27214	2.11083	5.6584	4.37861	4.96602	5.96161	6.29862	4.5318	-2.13515	4.5153	1.51582	0.161708	-2.13515	-2.13515	1.06385	0.0108861	8.00657	8.19898	9.58022	11.2252	8.56723	6.81026
HBOIFM_02560	2.11469	3.24121	3.30506	2.00835	1.97641	2.01462	2.43891	4.39224	5.28583	4.68752	6.90994	6.04434	-2.13515	2.31318	1.8467	-2.13515	-2.13515	-2.13515	0.772497	0.992401	1.23808	2.61586	3.54734	3.44239	4.62477	3.61205	5.30038	2.83655	5.53128	4.58384	3.42191	6.77647	6.18383	5.51764	-2.13515	5.50097	-2.13515	-2.13515	-2.13515	-2.13515	1.54971	3.18633	8.53675	8.33098	9.54841	10.9792	8.7105	6.85637
HBOIFM_02565	-2.13515	-2.13515	0.112622	-0.13626	-0.269801	-2.13515	2.43891	0.532838	3.73378	2.15079	4.69294	3.00207	-2.13515	2.78909	1.00534	0.506	-2.13515	-2.13515	-0.880409	-2.13515	-2.13515	-2.13515	0.281582	-2.13515	3.9527	3.01855	5.66858	-2.13515	5.79611	4.31089	8.40629	6.95634	7.34874	8.82664	8.49612	7.6596	1.87621	-2.13515	-2.13515	-0.469047	0.038921	-0.335762	5.7798	5.22881	6.3908	7.34143	5.77021	4.07497
HBOIFM_02570	-2.13515	0.215569	0.826795	-0.13626	-0.269801	0.533629	2.43891	3.27734	3.02865	3.47373	4.47473	3.00207	2.76076	1.87706	-2.13515	1.2849	-2.13515	-2.13515	-0.409033	-2.13515	-0.851105	-2.13515	1.86892	1.60565	5.00845	4.22542	5.94386	1.13325	6.7081	5.45986	6.53697	7.68695	7.34874	4.5318	-2.13515	4.5153	3.45257	-2.13515	-2.13515	-2.13515	0.543225	0.511087	7.7358	7.4899	8.62748	10.1779	7.96547	6.00533
HBOIFM_02575	-2.13515	2.06883	1.93012	-0.13626	-2.13515	-2.13515	2.10901	-2.13515	-2.13515	3.91723	-2.13515	1.56495	3.00805	3.24788	1.8467	-2.13515	-2.13515	0.437661	-2.13515	-0.760217	-0.370737	-2.13515	1.02544	1.60565	5.18443	4.27014	6.66213	1.70415	6.82111	5.4494	5.37583	7.29404	7.87802	6.09783	-2.13515	-2.13515	2.16386	-0.434224	-2.13515	-2.13515	0.038921	-0.335762	5.63522	5.11003	5.80973	7.78397	6.40834	2.70528
HBOIFM_02580	2.11469	2.99165	4.11255	3.41701	2.39185	3.02849	4.137	3.11566	3.42391	4.8295	5.57434	4.36597	3.21903	4.85279	3.70872	1.2849	0.729246	2.35955	1.97279	1.92029	2.10242	3.46006	1.50878	2.70616	7.02123	5.6414	8.43332	2.68651	8.53756	7.53281	7.8223	8.76596	8.34673	7.6764	7.21861	6.08111	4.76024	-2.13515	-2.13515	-0.469047	1.74192	1.40565	8.04714	7.52515	8.07841	9.64854	7.86285	4.73193
HBOIFM_02585	0.988581	0.94818	0.112622	0.528518	-0.269801	1.58893	-0.0680677	0.532838	-2.13515	3.07782	2.02603	-2.13515	0.757549	2.4899	1.00534	-2.13515	2.42778	1.20639	0.414715	0.386499	-0.851105	0.292596	0.281582	0.359814	3.8727	2.90962	5.77302	0.562987	5.87022	4.58384	4.39143	5.82936	4.61672	5.51764	5.4222	-2.13515	-2.13515	-2.13515	-2.13515	-2.13515	0.543225	-2.13515	1.33938	1.76712	1.68755	-2.13515	2.51764	-2.13515
HBOIFM_02590	2.55807	2.06883	2.54525	0.528518	0.795185	1.58893	1.06305	1.31561	3.42391	4.15163	3.50354	4.53238	2.08441	3.74198	-2.13515	-2.13515	-2.13515	2.06779	0.193151	-0.760217	-2.13515	1.52248	1.50878	1.60565	5.72973	3.74475	6.78712	1.85291	6.70442	5.52107	6.36793	7.24296	6.98732	6.51048	6.00207	-2.13515	4.71659	-2.13515	-2.13515	-2.13515	0.739194	-0.335762	5.66531	5.17064	5.39857	6.28691	5.90344	2.40739
HBOIFM_02595	3.28989	2.84852	5.12182	3.9342	4.16329	4.16428	3.9941	3.78727	5.9576	4.76026	6.45255	4.68157	2.462	4.85279	4.15459	2.44688	2.05103	1.7011	1.83076	1.83238	1.89326	3.83323	3.9733	4.47001	5.42777	4.75223	6.92045	3.09656	6.77976	5.73427	6.36793	6.67736	7.50034	4.5318	5.4222	4.5153	1.51582	-2.13515	-2.13515	-2.13515	1.32748	2.28449	8.63888	8.65647	9.92383	11.2674	8.68759	7.18622
HBOIFM_02600	3.68838	4.89352	5.79983	4.3507	4.39055	4.81822	3.83547	4.96683	6.27742	5.38396	6.86572	5.92969	-2.13515	5.82509	5.26019	2.15344	0.729246	2.06779	2.52675	1.41401	2.54545	4.72427	5.06055	5.10096	5.72973	4.35562	6.549	3.46228	6.62492	5.88159	5.95553	7.43723	7.29445	7.31475	-2.13515	-2.13515	1.87621	-2.13515	-0.391369	-2.13515	1.82912	3.44824	8.25441	8.33098	9.51039	10.8436	8.58718	6.671
HBOIFM_02605	0.988581	-2.13515	0.826795	-2.13515	0.365484	0.533629	-0.0680677	0.532838	-2.13515	-2.13515	2.94657	-2.13515	-2.13515	1.24653	-2.13515	-2.13515	-2.13515	-2.13515	-0.880409	-2.13515	-2.13515	-2.13515	-2.13515	1.96919	3.38842	2.19083	4.23139	2.90609	4.99411	3.64768	4.39143	6.12097	3.64289	-2.13515	4.43732	-2.13515	1.03204	-2.13515	-2.13515	-2.13515	0.314543	1.51197	7.18044	7.36578	8.63759	10.1287	7.21238	5.38408
HBOIFM_02610	4.66302	5.43406	6.23363	4.96098	5.14502	5.22746	4.18165	6.07102	7.97936	8.70097	11.7276	10.5584	2.76076	4.56828	3.31001	1.78416	2.05103	1.20639	3.20934	3.53549	3.12584	5.14421	5.69594	6.18047	4.57509	4.03124	6.26366	3.46228	4.77312	4.00284	5.95553	7.0184	6.40494	-2.13515	-2.13515	6.08111	2.78819	0.884812	1.20682	2.27802	2.59675	5.69965	15.3198	15.1944	16.2732	17.8007	15.5514	13.7358
HBOIFM_02615	2.35342	1.78335	2.16567	1.81138	2.50733	2.48192	0.610948	3.27734	3.42391	5.42928	6.86572	6.38619	-2.13515	2.11163	1.00534	0.506	-2.13515	-2.13515	-0.880409	0.992401	-0.370737	2.7955	2.94005	3.19112	4.52363	2.66341	6.19011	3.21086	5.04153	4.03118	4.39143	5.82936	6.05912	-2.13515	-2.13515	-2.13515	1.03204	0.57033	-2.13515	-2.13515	0.543225	2.0232	10.8368	10.7821	12.121	13.4937	11.0591	9.31804
HBOIFM_02620	2.35342	2.3068	0.112622	3.34618	1.123	3.11669	1.40464	1.31561	-2.13515	-2.13515	2.94657	3.70662	4.53858	2.9182	3.70872	1.78416	2.42778	-2.13515	0.193151	0.386499	2.10242	1.88311	2.60095	2.49985	4.80798	3.21444	5.24334	0.15509	5.66599	4.31089	5.6946	6.67736	6.84348	-2.13515	-2.13515	4.5153	1.87621	-2.13515	-2.13515	-2.13515	0.543225	-2.13515	5.29363	3.93265	3.53337	6.28691	4.88238	-2.13515
HBOIFM_02625	-2.13515	-2.13515	-2.13515	-2.13515	-2.13515	-2.13515	1.06305	-2.13515	1.58907	0.814083	-2.13515	-2.13515	-2.13515	3.516	-2.13515	1.2849	-2.13515	1.7011	-0.072854	-0.252686	-0.851105	-2.13515	-2.13515	-2.13515	5.3995	3.38685	6.33364	1.13325	6.27916	5.01116	4.96602	6.48563	5.9226	-2.13515	-2.13515	4.5153	2.94784	-0.434224	-2.13515	-2.13515	-2.13515	0.876359	4.55489	3.93265	4.0996	5.03554	5.17374	-2.13515
HBOIFM_02630	-2.13515	-2.13515	0.826795	-2.13515	-2.13515	-2.13515	1.67982	1.31561	-2.13515	-2.13515	-2.13515	-2.13515	1.57037	0.0737727	-2.13515	-2.13515	-2.13515	-2.13515	-0.880409	-2.13515	-2.13515	-2.13515	-2.13515	-2.13515	0.320665	2.19083	4.2889	0.562987	3.86416	2.76694	4.96602	6.12097	6.40494	-2.13515	-2.13515	-2.13515	2.60861	-2.13515	-2.13515	-2.13515	-2.13515	-0.335762	4.01518	3.78534	-2.13515	2.79008	4.67436	-2.13515
HBOIFM_02635	-2.13515	-2.13515	-2.13515	-2.13515	-2.13515	-2.13515	-2.13515	-2.13515	-2.13515	-2.13515	-2.13515	-2.13515	-2.13515	0.780693	-2.13515	-2.13515	-2.13515	-2.13515	-2.13515	-2.13515	-2.13515	-2.13515	-2.13515	-2.13515	1.07097	-2.13515	2.71318	-2.13515	2.14964	-2.13515	-2.13515	-2.13515	2.69321	-2.13515	-2.13515	4.5153	-2.13515	-2.13515	-2.13515	-2.13515	-2.13515	-0.824266	1.84168	0.933564	-2.13515	-2.13515	2.51764	0.0165052
HBOIFM_02640	-2.13515	-2.13515	-2.13515	-2.13515	-2.13515	-0.132044	-2.13515	-2.13515	-2.13515	-2.13515	-2.13515	-2.13515	-2.13515	-2.13515	-2.13515	-2.13515	-2.13515	-2.13515	-2.13515	-2.13515	-2.13515	-2.13515	-2.13515	-2.13515	-2.13515	-2.13515	-2.13515	-2.13515	0.276451	-2.13515	-2.13515	2.94987	-2.13515	-2.13515	-2.13515	-2.13515	0.28724	-2.13515	-2.13515	-2.13515	-2.13515	0.0108861	4.10578	2.97414	5.39857	6.5081	3.46087	2.03115
HBOIFM_02645	-2.13515	-2.13515	0.112622	-0.13626	0.365484	0.533629	-0.0680677	1.31561	-2.13515	2.15079	2.02603	-2.13515	1.57037	2.11163	-2.13515	0.506	-2.13515	0.437661	-2.13515	-2.13515	-0.0290414	-2.13515	0.281582	-2.13515	5.00845	4.31352	6.04745	1.70415	6.39323	5.43886	5.95553	6.91343	6.05912	4.5318	6.00207	-2.13515	3.45257	-0.434224	-2.13515	-2.13515	1.82912	-0.335762	5.88586	5.11003	4.67188	5.29526	5.50258	0.712432
HBOIFM_02650	0.250043	0.215569	-2.13515	-2.13515	0.365484	1.81755	1.06305	-2.13515	1.58907	3.28933	4.47473	-2.13515	-2.13515	2.31318	-2.13515	-2.13515	-2.13515	-2.13515	-0.072854	0.386499	-2.13515	2.17092	2.15641	2.49985	4.93157	3.74475	5.69008	0.877005	5.86364	4.96784	3.42191	6.45604	5.60337	-2.13515	-2.13515	-2.13515	1.51582	-2.13515	-2.13515	-2.13515	-0.805344	0.705714	6.39711	5.78874	7.58801	8.62592	6.19096	4.35746
HBOIFM_02655	-2.13515	0.215569	2.36796	-2.13515	1.123	-0.132044	2.10901	-2.13515	4.20523	2.15079	5.0499	-2.13515	-2.13515	1.59637	2.3727	-2.13515	-2.13515	-2.13515	-2.13515	-2.13515	0.240796	1.03828	-2.13515	-2.13515	4.16911	3.38685	5.77302	1.35004	5.66599	5.01116	4.39143	7.03851	6.68368	4.5318	-2.13515	-2.13515	1.03204	-2.13515	-2.13515	-2.13515	0.038921	1.29072	5.50811	6.30363	6.69188	8.42335	6.05435	4.22312
HBOIFM_02660	0.250043	0.94818	1.64805	0.973445	-2.13515	0.979011	1.40464	1.81659	-2.13515	1.63381	4.88243	3.39697	1.57037	3.67052	-2.13515	-2.13515	-2.13515	0.437661	-2.13515	-2.13515	-2.13515	-2.13515	-2.13515	2.25889	4.85037	3.30322	5.66858	1.70415	5.90909	4.93822	-2.13515	6.12097	5.9226	4.5318	-2.13515	-2.13515	-2.13515	-2.13515	-2.13515	-2.13515	0.739194	1.79031	7.13814	6.74345	7.85395	9.48885	7.2752	5.48537
HBOIFM_02665	5.50941	5.70706	6.39249	4.67349	5.0906	4.46222	5.07172	7.1931	9.69823	8.67769	11.5042	10.2945	3.40303	6.28586	4.27708	-2.13515	1.53851	2.60194	1.67306	2.8793	2.10242	5.81949	6.21566	5.99649	5.77444	5.46031	6.68373	6.88874	6.40687	5.56049	6.36793	7.58126	7.40107	6.51048	6.73494	4.5153	3.74105	-0.434224	0.629529	0.833292	2.90754	4.13403	10.4931	10.5249	11.5302	13.0599	10.5558	8.87283
HBOIFM_02670	0.988581	0.94818	0.826795	-0.13626	-2.13515	-2.13515	-0.0680677	0.532838	-2.13515	1.63381	4.47473	1.56495	0.757549	2.64726	1.00534	-2.13515	-2.13515	-2.13515	-2.13515	-2.13515	-2.13515	0.292596	0.281582	2.25889	2.65371	1.75876	3.97524	-2.13515	4.73034	3.07001	3.42191	5.63175	6.29862	6.51048	6.00207	6.08111	1.03204	-2.13515	-2.13515	-2.13515	0.038921	-0.824266	6.75995	6.82113	7.92172	9.48885	7.09191	5.18164
HBOIFM_02675	5.93314	6.40107	6.56669	3.41701	3.26589	2.93453	1.67982	3.89084	5.83303	6.70569	9.7617	8.14361	3.21903	5.24588	3.5231	0.506	-2.13515	-2.13515	1.49576	2.47833	0.977756	6.18409	6.56058	6.88937	4.52363	3.67993	5.60207	0.562987	5.90909	4.89262	6.36793	6.99801	7.0542	7.50688	-2.13515	-2.13515	2.16386	-0.434224	-2.13515	-2.13515	0.543225	2.28449	10.9473	10.8555	11.9408	13.2851	10.9294	9.27484
HBOIFM_02680	4.70663	4.7399	5.4231	3.66996	4.23196	4.32093	3.21676	6.58487	8.6583	8.87891	11.1935	10.4139	2.76076	4.52842	1.8467	2.44688	2.42778	1.7011	2.52675	3.12042	2.54545	5.17696	5.2851	5.97673	5.96007	5.31849	9.19168	4.30984	5.61987	6.11789	7.27111	6.42582	7.54753	5.51764	4.43732	4.5153	1.03204	0.161708	0.21515	1.49008	1.2018	5.36827	16.2892	15.8937	17.4935	18.6545	16.5895	14.5358
HBOIFM_02685	1.46945	2.06883	2.54525	1.31067	0.365484	1.58893	0.610948	0.532838	1.58907	3.07782	4.21753	3.96137	1.57037	4.05421	-2.13515	-2.13515	-2.13515	-2.13515	-0.880409	0.105405	-0.851105	1.52248	1.50878	2.25889	4.71928	4.31352	6.42624	1.13325	6.52001	5.7514	4.39143	7.37534	6.98732	5.51764	5.4222	-2.13515	0.28724	-2.13515	-2.13515	-2.13515	0.314543	0.511087	8.21933	8.55781	9.60104	11.2445	8.72408	7.36165
HBOIFM_02690	1.46945	0.94818	2.36796	1.58289	2.50733	3.02849	-2.13515	1.31561	2.48208	3.28933	5.19993	2.45618	2.462	3.03667	-2.13515	-2.13515	-2.13515	-2.13515	0.193151	-0.252686	-0.370737	2.17092	2.15641	2.70616	5.48269	4.1316	5.97922	1.70415	6.59742	5.55074	7.06531	6.80022	7.0542	5.51764	5.4222	6.49373	2.40337	-2.13515	-2.13515	0.521909	-0.805344	-0.335762	6.95532	7.15695	7.7645	10.1859	7.10581	5.65149
HBOIFM_02695	-2.13515	1.42627	0.826795	-2.13515	-2.13515	-0.132044	2.70705	1.31561	-2.13515	3.28933	3.90428	-2.13515	0.757549	3.14614	-2.13515	0.506	-2.13515	-2.13515	-2.13515	-0.760217	-0.851105	-2.13515	1.50878	0.359814	5.61149	4.03124	6.60667	0.877005	6.75508	5.59885	6.17641	7.51104	5.41264	4.5318	-2.13515	-2.13515	2.40337	-2.13515	-2.13515	-2.13515	-0.805344	0.0108861	5.88586	5.39044	5.49072	8.52819	6.29164	3.06108
HBOIFM_02700	0.250043	1.78335	0.826795	-0.13626	-0.269801	0.533629	3.37899	2.9335	3.42391	3.784	4.69294	-2.13515	3.00805	4.16234	-2.13515	-2.13515	-2.13515	0.437661	-0.880409	-2.13515	-0.851105	1.52248	0.281582	1.11643	6.30296	5.29705	7.53365	2.11083	7.8233	6.81215	7.06531	8.11388	7.68049	5.51764	-2.13515	5.50097	3.82567	-2.13515	-2.13515	0.521909	1.64905	0.511087	6.05456	5.17064	5.39857	7.22149	5.83836	2.40739
HBOIFM_02705	4.0687	2.68959	4.32149	3.02184	3.71298	3.42375	1.40464	1.81659	5.18748	4.44432	5.95813	4.81677	3.40303	4.52842	1.8467	0.506	-2.13515	2.35955	1.05679	0.386499	1.35224	3.22963	3.73307	3.04688	6.17541	5.18475	7.65342	1.85291	7.95297	6.86426	7.45118	8.25805	7.84062	6.09783	7.4107	4.5153	3.34198	-0.434224	-2.13515	-2.13515	0.739194	3.24878	7.13814	6.76326	7.7645	9.39494	7.29959	4.94608
HBOIFM_02710	0.988581	1.78335	2.36796	1.58289	2.97661	3.02849	0.610948	5.05864	5.28583	3.784	6.62164	4.94037	-2.13515	2.11163	-2.13515	-2.13515	1.53851	1.7011	0.193151	0.105405	-0.0290414	3.09894	2.3958	1.60565	3.8727	3.21444	4.59279	2.11083	4.57785	3.88357	5.37583	5.73393	6.18383	-2.13515	-2.13515	-2.13515	2.78819	-2.13515	-0.866903	-0.469047	-0.311163	2.39923	8.27407	8.05367	9.2585	10.8688	8.36837	6.46818
HBOIFM_02715	3.50286	2.84852	4.32149	4.88808	5.39003	5.49747	3.03392	5.98003	7.19941	6.77754	9.67466	8.34718	0.757549	4.48743	3.87314	0.506	-2.13515	0.437661	2.33001	1.41401	2.54545	2.17092	3.08371	2.88658	5.77444	5.70792	6.84577	5.29333	6.53251	5.92753	6.95024	7.19001	6.29862	6.83097	6.00207	5.50097	2.40337	-2.13515	-2.13515	-2.13515	-0.311163	4.82913	10.1124	9.84189	11.2626	12.5138	10.2324	8.45014
HBOIFM_02720	4.9438	6.32207	6.78516	3.9342	4.2975	3.35289	2.10901	-2.13515	2.48208	2.15079	6.26097	5.25804	2.76076	3.43204	3.05983	-2.13515	0.729246	0.437661	3.34574	3.50748	3.71807	5.86039	6.2465	6.1277	4.23458	4.08229	5.55597	1.13325	6.03744	5.08059	7.17188	7.51104	7.0542	6.51048	-2.13515	-2.13515	2.16386	-2.13515	-2.13515	-2.13515	0.314543	1.16565	6.81469	6.48163	7.33811	9.12097	6.59721	5.00185
HBOIFM_02725	0.250043	2.06883	2.36796	1.31067	0.795185	1.31651	1.06305	1.81659	1.58907	0.814083	4.69294	5.25804	-2.13515	2.31318	2.3727	-2.13515	-2.13515	-2.13515	-0.409033	-0.252686	0.977756	0.292596	2.15641	1.11643	4.29721	2.90962	4.88154	0.562987	5.0987	3.17539	4.39143	5.46347	5.41264	5.51764	-2.13515	-2.13515	3.90559	-2.13515	-0.0526334	-2.13515	1.54971	0.511087	6.93075	7.01541	8.01776	9.23377	7.31162	4.79643
HBOIFM_02730	-2.13515	0.94818	-2.13515	-2.13515	-2.13515	-2.13515	0.610948	-2.13515	-2.13515	-2.13515	2.02603	-2.13515	-2.13515	0.780693	-2.13515	-2.13515	1.53851	-2.13515	-2.13515	-2.13515	-0.370737	1.03828	1.02544	0.359814	0.320665	0.678566	2.71318	-0.439518	2.88175	0.76259	7.06531	5.13033	5.1928	7.6764	6.73494	7.07626	1.03204	-2.13515	-2.13515	-0.469047	-2.13515	-2.13515	4.01518	3.62126	5.1945	6.69985	4.59778	1.17291
HBOIFM_02735	2.7372	1.78335	2.54525	1.58289	1.38881	2.48192	1.67982	-2.13515	-2.13515	-2.13515	3.50354	2.45618	-2.13515	3.3429	-2.13515	-2.13515	-2.13515	-2.13515	-0.880409	0.105405	-0.851105	0.292596	2.94005	1.11643	4.29721	3.01855	5.48394	0.15509	5.92182	4.58384	5.6946	6.36343	5.60337	-2.13515	-2.13515	-2.13515	1.87621	-2.13515	-2.13515	-2.13515	0.038921	-2.13515	5.4401	4.68057	4.82133	6.02555	5.66153	1.17291
HBOIFM_02740	2.55807	0.215569	3.72838	4.98449	5.82729	5.48096	2.70705	5.95635	8.66744	7.98644	10.6187	9.12301	3.56618	4.05421	-2.13515	-2.13515	-2.13515	1.20639	2.73997	0.818243	2.44683	3.34945	2.60095	2.49985	6.66539	6.19905	7.9932	6.28497	7.31649	6.39361	6.17641	8.02598	7.72222	6.09783	4.43732	4.5153	2.94784	0.57033	-2.13515	-0.469047	1.2018	3.36611	10.6898	10.6671	11.9233	13.3239	10.9622	9.0667
HBOIFM_02745	0.250043	0.94818	2.16567	0.528518	1.61263	1.81755	-2.13515	-2.13515	1.58907	2.15079	2.94657	2.45618	2.08441	3.99694	1.8467	-2.13515	-2.13515	-2.13515	-2.13515	-0.252686	-0.0290414	1.03828	0.281582	1.60565	4.62477	3.97832	6.48893	1.13325	6.47754	5.45986	6.17641	7.26019	7.17932	7.31475	-2.13515	4.5153	1.51582	-0.434224	-2.13515	-2.13515	-2.13515	0.284145	4.89687	5.28472	5.87957	6.94678	5.69867	2.23156
HBOIFM_02750	3.50286	4.3727	5.12182	4.98449	5.16271	5.5773	2.43891	5.01347	6.53905	5.07737	5.57434	5.6688	0.757549	3.67052	1.8467	-2.13515	0.729246	0.437661	2.81714	3.12042	3.56213	4.375	4.41465	3.65629	5.839	4.84382	6.8929	2.60519	7.08714	6.05718	5.37583	7.97472	8.05173	6.51048	4.43732	-2.13515	3.65116	-2.13515	-2.13515	-0.469047	0.739194	3.01721	7.29075	7.31298	8.65761	9.69431	7.91112	5.48537
HBOIFM_02755	2.11469	4.3727	4.87914	4.23788	3.93519	4.65117	3.30016	4.81715	6.457	5.71195	7.99194	6.5504	-2.13515	2.9182	1.00534	1.2849	-2.13515	0.437661	1.90353	2.29354	2.39486	3.46006	4.95246	4.81971	4.93157	4.72035	6.38728	2.519	6.43822	5.3404	4.39143	7.0184	7.11812	-2.13515	5.4222	-2.13515	2.60861	-2.13515	-0.866903	-2.13515	1.32748	4.93732	9.26321	9.02807	10.3439	11.9345	9.41279	7.47928
HBOIFM_02760	2.11469	1.42627	2.36796	2.18149	0.365484	1.31651	2.43891	2.18686	4.39347	2.53002	5.0499	1.56495	-2.13515	2.4899	-2.13515	-2.13515	-2.13515	0.437661	0.414715	-0.252686	0.657879	0.292596	1.86892	3.32222	4.41486	4.81393	5.9076	1.13325	6.53666	5.14682	4.39143	6.95634	6.18383	4.5318	5.4222	4.5153	3.34198	-2.13515	-2.13515	-2.13515	0.739194	1.40565	6.55013	6.55167	7.90508	9.38101	7.54367	4.79643
HBOIFM_02765	0.988581	0.94818	0.826795	0.973445	0.795185	1.31651	-0.0680677	-2.13515	3.02865	2.15079	2.94657	2.45618	-2.13515	2.31318	-2.13515	-2.13515	-2.13515	-2.13515	-0.880409	-0.760217	-0.0290414	-2.13515	1.86892	3.19112	4.0285	2.66341	4.80476	-0.439518	5.27769	3.82001	5.95553	6.62513	6.68368	6.09783	4.43732	4.5153	2.60861	-2.13515	-2.13515	-2.13515	-2.13515	0.284145	6.00834	5.9702	6.07082	8.21929	5.99587	3.96701
HBOIFM_02770	1.46945	-2.13515	0.826795	1.31067	1.61263	2.01462	-2.13515	-2.13515	-2.13515	1.63381	3.50354	2.45618	-2.13515	0.0737727	-2.13515	-2.13515	-2.13515	-2.13515	-0.072854	-0.252686	-0.0290414	0.292596	0.281582	-2.13515	2.65371	2.79178	4.72367	0.562987	5.13194	4.16507	5.6946	6.80022	5.9226	6.51048	-2.13515	4.5153	1.87621	-0.434224	-2.13515	-2.13515	-2.13515	0.511087	6.89309	6.35677	8.04841	8.96162	7.02037	4.39959
HBOIFM_02775	6.10596	6.69033	7.73277	5.66065	6.25602	5.77985	4.09092	6.07102	7.93459	6.98902	9.78564	8.46508	2.462	4.78675	3.5231	2.15344	1.53851	0.437661	3.67061	4.10176	4.25778	6.52662	6.65555	6.31243	5.11659	4.17927	5.99659	2.11083	6.55311	5.35168	6.82519	7.5949	7.29445	7.31475	4.43732	6.08111	1.51582	-0.434224	-0.0526334	-2.13515	2.6926	5.73279	9.82132	9.7873	10.9276	12.2521	9.86073	8.42486
HBOIFM_02780	0.250043	0.215569	1.64805	-0.13626	1.61263	1.58893	1.67982	1.31561	1.58907	3.28933	3.90428	3.00207	1.57037	2.11163	1.00534	-2.13515	0.729246	-2.13515	-0.880409	-2.13515	-0.370737	-2.13515	-2.13515	2.25889	3.38842	3.11982	5.21395	1.98766	6.1499	4.71189	7.45118	7.40662	7.23803	7.6764	4.43732	4.5153	1.87621	-2.13515	-2.13515	-2.13515	0.314543	1.02843	6.67373	6.16154	7.567	9.05231	6.7642	3.96701
HBOIFM_02785	-2.13515	-2.13515	-2.13515	-2.13515	1.38881	0.533629	3.5248	-2.13515	-2.13515	3.28933	-2.13515	-2.13515	0.757549	2.4899	-2.13515	-2.13515	-2.13515	2.06779	-0.409033	0.105405	-2.13515	-2.13515	0.281582	-2.13515	5.42777	4.27014	6.36071	0.15509	6.96947	5.79336	5.6946	7.53954	7.11812	4.5318	-2.13515	-2.13515	2.94784	-2.13515	-2.13515	-2.13515	1.06385	-0.335762	5.29363	4.68057	4.67188	7.02051	5.58424	1.17291
HBOIFM_02790	3.5986	4.9646	6.15395	3.27168	3.71298	3.42375	3.30016	4.24367	5.62333	4.89558	5.57434	4.94037	2.08441	4.91594	1.8467	-2.13515	-2.13515	3.15152	1.67306	1.28693	2.34094	4.48371	5.09485	4.81971	5.72973	4.90181	7.13946	3.03583	7.4953	6.37162	6.17641	7.87761	7.68049	4.5318	5.4222	-2.13515	2.94784	-0.434224	-2.13515	-2.13515	2.26364	3.30864	6.48412	6.48163	6.61208	8.64935	6.61675	3.90984
HBOIFM_02795	2.35342	2.06883	3.20313	3.34618	3.1285	3.84104	3.37899	3.98747	6.65398	4.8295	6.04	5.73858	2.08441	4.21352	3.87314	-2.13515	-2.13515	-2.13515	0.414715	1.53066	0.977756	1.03828	0.281582	2.25889	4.89154	3.97832	6.52527	2.519	6.91322	6.06406	8.11722	7.22553	7.45156	8.20593	7.99438	6.8142	2.78819	-2.13515	-2.13515	-2.13515	1.06385	1.29072	6.58204	6.16154	7.28763	8.50269	6.57741	4.66441
HBOIFM_02800	0.250043	2.3068	2.70307	0.973445	2.39185	2.93453	2.57922	4.16322	3.42391	2.82982	2.94657	3.70662	-2.13515	2.64726	-2.13515	-2.13515	-2.13515	-2.13515	1.17993	0.105405	0.657879	1.88311	1.86892	2.25889	4.57509	3.61205	6.46418	3.09656	6.51582	5.80161	6.68827	7.32711	6.91719	7.09304	5.4222	8.18912	1.51582	-2.13515	-2.13515	0.521909	0.543225	1.16565	6.24597	6.06904	6.69188	8.78248	6.86566	4.59358
HBOIFM_02805	0.988581	-2.13515	-2.13515	-2.13515	-2.13515	-2.13515	-0.0680677	-2.13515	2.48208	-2.13515	-2.13515	-2.13515	-2.13515	0.0737727	-2.13515	-2.13515	-2.13515	0.437661	-2.13515	-2.13515	-2.13515	0.292596	-2.13515	-2.13515	2.83368	2.79178	3.8278	0.877005	4.40731	3.17539	3.42191	5.33929	5.1928	-2.13515	-2.13515	-2.13515	1.03204	-2.13515	-2.13515	-2.13515	-2.13515	-2.13515	4.10578	3.43607	3.53337	4.71858	4.51689	1.17291
HBOIFM_02810	0.250043	0.215569	-2.13515	-0.13626	-0.269801	0.979011	1.67982	1.31561	-2.13515	-2.13515	2.02603	1.56495	0.757549	3.67052	-2.13515	-2.13515	-2.13515	-2.13515	-2.13515	-2.13515	-0.851105	-2.13515	0.281582	-2.13515	5.08144	3.54082	5.88913	0.877005	6.13358	5.32903	5.6946	6.80022	7.11812	6.51048	-2.13515	-2.13515	1.51582	-2.13515	-2.13515	-2.13515	0.038921	-2.13515	5.13059	5.11003	4.31658	5.87466	5.00607	0.712432
HBOIFM_02815	2.55807	2.3068	3.79994	1.31067	2.26627	3.55578	3.12824	2.9335	4.84443	4.53003	7.92886	5.73858	0.757549	3.516	1.8467	0.506	0.729246	1.20639	0.772497	1.14733	1.11392	2.9552	2.15641	3.04688	6.05373	4.98464	6.52527	2.97242	7.23214	6.21371	6.82519	7.88873	7.80222	4.5318	6.00207	4.5153	3.45257	-0.434224	-2.13515	0.118109	1.74192	2.74114	9.64374	9.67671	10.8163	12.2328	9.74121	8.06793
HBOIFM_02820	0.988581	-2.13515	0.826795	-2.13515	-2.13515	2.01462	-0.0680677	2.48092	-2.13515	3.784	-2.13515	-2.13515	-2.13515	3.14614	-2.13515	-2.13515	-2.13515	-2.13515	-0.880409	-0.760217	-0.851105	-2.13515	1.02544	-2.13515	5.68359	4.1316	5.99659	1.13325	6.41139	5.63622	5.95553	6.48563	6.76579	5.51764	-2.13515	4.5153	1.51582	-2.13515	-2.13515	-2.13515	-0.311163	-2.13515	4.55489	4.50338	5.08051	6.28691	4.81632	2.40739
HBOIFM_02825	1.82815	1.42627	1.93012	0.528518	1.123	0.533629	2.82444	0.532838	-2.13515	4.15163	3.50354	-2.13515	3.56618	3.87508	3.5231	2.69045	4.24479	2.99056	-2.13515	0.818243	-2.13515	1.52248	1.50878	0.359814	5.34125	4.72035	6.76702	1.13325	6.70442	5.86594	8.31622	7.73703	7.34874	9.4584	9.36203	8.94719	3.22219	-2.13515	-0.391369	-2.13515	0.314543	0.705714	5.86007	4.91122	5.49072	6.16214	5.69867	3.34617
HBOIFM_02830	2.35342	2.51089	4.05521	3.27168	3.45016	3.61753	1.67982	5.26544	6.37	6.95844	10.4493	8.94997	2.462	1.59637	1.8467	0.506	0.729246	-2.13515	1.58717	1.83238	2.54545	3.34945	2.94005	2.70616	5.18443	4.22542	6.24924	0.877005	6.19253	5.50096	4.96602	7.27721	7.45156	5.51764	4.43732	4.5153	2.60861	-2.13515	-2.13515	-2.13515	-0.311163	2.94358	10.9633	10.7637	12.0574	13.5846	11.1364	9.43534
HBOIFM_02835	-2.13515	2.3068	-2.13515	-0.13626	-2.13515	-2.13515	-2.13515	2.48092	-2.13515	2.15079	3.90428	-2.13515	1.57037	2.4899	-2.13515	-2.13515	-2.13515	-2.13515	-2.13515	-2.13515	-2.13515	0.292596	0.281582	0.359814	3.49917	1.75876	4.3442	1.53806	5.08745	3.64768	-2.13515	5.78243	6.18383	-2.13515	-2.13515	-2.13515	2.40337	-2.13515	-2.13515	-2.13515	-2.13515	0.511087	6.62861	5.62512	6.69188	8.18763	6.74657	3.58407
HBOIFM_02840	1.82815	2.51089	3.86812	3.11002	4.23196	3.11669	4.66312	6.55366	8.38638	7.01897	8.2373	7.87589	3.00805	6.70774	6.02569	0.506	2.05103	2.60194	0.193151	0.818243	0.240796	1.88311	2.60095	3.44239	5.45549	3.97832	6.6944	2.32936	6.52836	5.36287	5.37583	7.60842	7.17932	5.51764	6.00207	4.5153	2.94784	-2.13515	-0.391369	-2.13515	1.54971	3.57551	9.25333	9.18322	10.3835	11.5361	9.31152	7.47436
HBOIFM_02850	2.35342	1.42627	2.54525	1.58289	1.61263	2.48192	2.10901	4.91864	5.18748	4.95875	6.90994	6.86314	1.57037	3.24788	1.00534	-2.13515	0.729246	-2.13515	0.921841	-0.252686	-0.370737	0.292596	2.60095	1.11643	4.23458	3.11982	5.15332	1.13325	5.39187	3.57253	4.39143	6.00313	6.40494	-2.13515	6.00207	5.50097	0.28724	-2.13515	-0.0526334	-2.13515	0.543225	2.65145	12.5827	12.4736	13.824	15.3174	12.7648	10.8853
HBOIFM_02855	3.17031	3.35145	3.09343	3.61076	3.89341	3.67674	3.37899	4.58983	6.32445	4.3532	6.72428	5.80514	7.11319	6.70774	6.3386	7.4813	8.18182	6.91217	2.22053	2.535	-0.0290414	3.7486	3.08371	4.0833	4.35723	3.38685	5.12202	2.32936	5.55599	4.113	4.39143	6.1945	4.61672	4.5318	4.43732	-2.13515	3.82567	1.99659	6.00073	2.37565	0.739194	0.511087	9.69571	10.0857	10.946	12.6493	9.79151	8.32181
HBOIFM_02860	5.8383	7.16038	7.50019	7.56777	8.19473	8.09221	3.59252	6.52175	8.73863	7.9712	11.1036	9.84244	0.757549	4.91594	-2.13515	1.78416	0.729246	-2.13515	5.6265	5.26936	5.27695	6.94306	7.12259	6.82453	5.50939	4.27014	6.6402	2.11083	6.71907	5.55074	4.96602	7.8664	7.34874	6.51048	6.00207	5.50097	2.60861	-2.13515	0.947688	0.118109	2.43982	6.52701	11.7114	11.4441	12.743	14.1161	11.8699	10.0645
HBOIFM_02865	-2.13515	1.78335	2.36796	1.58289	1.97641	1.31651	1.67982	-2.13515	-2.13515	0.814083	-2.13515	-2.13515	-2.13515	1.87706	-2.13515	-2.13515	-2.13515	-2.13515	0.60518	-2.13515	0.657879	-2.13515	0.281582	-2.13515	4.41486	4.03124	5.71127	0.15509	5.79611	4.74648	4.96602	6.12097	4.21048	-2.13515	-2.13515	-2.13515	0.28724	-2.13515	-2.13515	-2.13515	0.038921	-0.335762	4.61782	1.76712	3.1367	5.03554	4.24285	0.0165052
HBOIFM_02870	1.82815	0.215569	2.54525	2.60258	2.8942	3.02849	1.40464	0.532838	2.48208	3.784	3.90428	1.56495	-2.13515	2.9182	-2.13515	-2.13515	-2.13515	0.437661	0.921841	1.53066	1.23808	1.52248	1.02544	1.11643	5.56134	5.13726	6.96523	1.35004	7.09839	5.85806	7.36395	7.37534	6.68368	7.31475	4.43732	4.5153	2.60861	-2.13515	-2.13515	-2.13515	0.314543	0.876359	6.30452	6.03684	7.09559	7.69669	6.40834	4.39959
HBOIFM_02875	0.988581	1.42627	0.112622	-2.13515	0.365484	-0.132044	2.28341	-2.13515	2.48208	2.15079	2.94657	-2.13515	-2.13515	1.87706	-2.13515	-2.13515	-2.13515	-2.13515	-2.13515	-2.13515	-0.851105	-2.13515	1.02544	0.359814	4.29721	3.30322	5.57921	0.877005	6.04327	5.14682	4.96602	6.75233	6.50396	4.5318	4.43732	-2.13515	3.74105	-2.13515	-2.13515	-2.13515	1.64905	0.284145	5.25456	5.11003	5.39857	6.5081	5.54399	1.17291
HBOIFM_03005	3.17031	4.31946	5.70983	8.61956	9.37056	9.58963	7.99643	13.7733	12.6493	12.1569	11.5221	11.684	2.76076	4.56828	4.92763	1.78416	3.53038	3.94954	5.58302	5.24413	5.30532	6.01328	6.10221	6.99135	5.94058	5.87646	7.5689	4.89241	6.4159	6.09122	7.61125	7.35944	7.50034	5.51764	9.76514	8.18912	1.51582	-2.13515	-2.13515	-2.13515	1.54971	10.1678	7.95268	8.07761	8.99306	10.3944	8.13764	5.83156
HBOIFM_03010	2.11469	1.42627	2.16567	3.27168	3.05456	2.18784	0.610948	5.14495	3.02865	4.61092	6.26097	4.68157	2.76076	3.24788	1.8467	0.506	0.729246	1.7011	-0.880409	-0.760217	-0.370737	-2.13515	2.15641	2.25889	4.62477	4.72035	6.439	1.53806	6.82111	5.58936	4.96602	7.51104	7.23803	7.09304	5.4222	-2.13515	3.09154	-2.13515	-2.13515	-2.13515	0.543225	3.75831	8.4136	8.47612	9.49379	11.0292	8.29144	6.72998
HBOIFM_03015	-2.13515	-2.13515	0.112622	0.528518	-2.13515	-0.132044	0.610948	3.78727	2.48208	1.63381	4.21753	3.00207	-2.13515	0.780693	-2.13515	1.2849	-2.13515	-2.13515	-2.13515	-2.13515	-0.851105	0.292596	1.02544	0.359814	2.65371	1.4813	3.26534	-0.439518	4.01436	3.07001	5.95553	6.1945	6.18383	6.09783	4.43732	-2.13515	-2.13515	-2.13515	-2.13515	-2.13515	-0.805344	1.51197	5.40485	5.11003	5.80973	7.65099	5.37071	2.23156
HBOIFM_03020	2.11469	2.3068	3.65308	3.66996	3.5611	3.35289	5.3706	6.13568	7.99398	7.7833	11.2223	9.72273	2.08441	5.00576	4.68371	1.2849	2.42778	-2.13515	0.921841	1.41401	-0.0290414	1.88311	1.02544	2.25889	6.10714	5.47948	7.03411	3.63596	7.31408	5.9866	6.95024	8.34941	8.01862	6.83097	-2.13515	-2.13515	3.55528	-0.434224	0.629529	-0.469047	2.19975	3.6698	11.0914	10.9824	12.2657	13.5406	11.2557	9.43154
HBOIFM_03025	1.82815	2.3068	2.97469	0.528518	1.97641	-0.132044	1.91043	4.16322	5.83303	5.81798	8.87271	7.77987	2.08441	2.9182	-2.13515	-2.13515	-2.13515	-2.13515	0.193151	-2.13515	-0.851105	0.292596	1.50878	1.96919	4.85037	2.36619	5.4591	1.35004	5.42801	4.4433	4.39143	6.84658	7.11812	-2.13515	6.41455	-2.13515	2.40337	-0.434224	-2.13515	-2.13515	1.06385	1.61091	8.4356	8.2349	9.39591	10.6306	8.55209	6.92288
HBOIFM_03030	0.988581	3.24121	2.97469	2.60258	2.12865	3.27838	3.12824	1.81659	4.20523	4.03919	5.33582	5.35008	0.757549	3.81007	1.8467	-2.13515	-2.13515	0.437661	0.921841	0.386499	0.240796	0.292596	0.281582	1.11643	4.0285	3.67993	5.69008	1.35004	5.70333	4.60284	5.95553	6.65149	6.59662	-2.13515	-2.13515	-2.13515	0.28724	-2.13515	-2.13515	-2.13515	0.739194	1.9497	6.61326	5.78874	7.12464	8.12214	6.63603	3.72332
HBOIFM_03035	1.82815	2.3068	3.48955	2.18149	2.97661	3.27838	3.6572	5.01347	6.82727	5.71195	8.99065	7.96592	-2.13515	4.26294	2.75689	-2.13515	-2.13515	1.20639	1.39809	-0.760217	1.23808	1.52248	2.78046	2.25889	5.48269	3.86626	6.58388	2.32936	6.59345	5.45986	6.95024	7.64822	7.54753	6.09783	4.43732	4.5153	1.87621	-2.13515	0.947688	-0.469047	1.54971	3.55094	9.2106	9.32663	10.3744	11.6824	9.29948	7.72689
HBOIFM_03040	3.03989	3.35145	4.32149	4.38643	4.0153	4.16428	6.36268	7.49372	8.72992	8.03854	11.1178	9.86991	3.00805	5.55447	4.68371	0.506	1.53851	2.35955	1.49576	0.818243	0.977756	4.06087	4.11375	3.75241	6.25644	5.25317	7.32957	2.68651	7.77502	6.57294	7.53344	8.45043	8.14673	7.09304	4.43732	5.50097	4.52748	0.57033	-0.0526334	-0.469047	2.90754	5.13204	10.9187	11.0655	12.2075	13.6694	11.2361	9.6458
HBOIFM_03045	-2.13515	-2.13515	2.70307	1.31067	1.80605	1.31651	1.06305	1.81659	1.58907	1.63381	3.90428	1.56495	-2.13515	2.31318	-2.13515	-2.13515	-2.13515	-2.13515	-0.409033	-0.760217	0.826963	1.52248	2.15641	0.359814	3.26846	1.99102	5.24334	-0.439518	5.4369	3.45192	4.96602	6.36343	6.05912	-2.13515	6.41455	5.50097	0.28724	-2.13515	-2.13515	-2.13515	-0.805344	0.0108861	4.99494	4.68057	6.57045	7.78397	5.45995	3.34617
HBOIFM_03050	0.988581	0.215569	-2.13515	1.81138	-0.269801	1.81755	0.610948	0.532838	3.73378	-2.13515	-2.13515	2.45618	-2.13515	1.59637	-2.13515	-2.13515	-2.13515	-2.13515	-0.409033	-2.13515	-0.851105	1.03828	0.281582	-2.13515	3.49917	1.4813	3.37567	0.15509	4.46062	3.27358	-2.13515	4.69639	5.41264	-2.13515	-2.13515	-2.13515	-2.13515	-2.13515	-2.13515	0.118109	-2.13515	-0.335762	4.79163	4.5947	5.57732	7.74099	4.81632	3.1625
HBOIFM_03055	-2.13515	2.06883	1.93012	2.82742	0.795185	1.31651	2.10901	-2.13515	2.48208	-2.13515	-2.13515	4.36597	0.757549	1.87706	1.00534	-2.13515	-2.13515	0.437661	0.414715	0.619193	0.977756	1.03828	1.02544	1.60565	3.38842	2.52247	4.72367	0.877005	5.16444	3.85214	5.6946	6.26446	5.7718	5.51764	6.73494	6.8142	1.03204	-2.13515	-2.13515	-2.13515	-0.805344	1.16565	5.60447	4.98058	6.12933	7.34143	4.88238	2.23156
HBOIFM_03060	2.11469	1.42627	2.16567	3.11002	2.80679	3.11669	2.93299	3.27734	5.08195	5.81798	8.32156	7.06676	2.462	3.24788	-2.13515	-2.13515	-2.13515	-2.13515	0.772497	-0.252686	1.35224	1.03828	1.50878	1.60565	4.76431	3.92337	6.36071	1.13325	6.56127	5.48055	6.68827	6.89149	6.68368	4.5318	-2.13515	-2.13515	3.65116	-2.13515	-2.13515	-0.469047	0.543225	2.5558	9.02574	8.99912	9.97258	11.3376	9.12287	7.45451
HBOIFM_03065	8.73391	9.52346	9.76326	7.52032	8.03098	7.65055	2.43891	4.91864	7.49497	4.61092	6.82009	5.86876	1.57037	4.71754	2.3727	2.44688	1.53851	2.06779	7.35899	7.60433	7.1139	9.59498	10.1896	9.84283	4.57509	4.22542	5.73215	6.1483	4.77312	4.21533	6.53697	6.12097	7.40107	5.51764	6.99695	4.5153	1.87621	0.57033	0.21515	0.118109	3.51706	5.92184	9.74762	9.4044	11.0856	12.5671	9.97111	8.22262
HBOIFM_03070	0.988581	1.42627	2.70307	2.60258	2.61423	3.27838	1.06305	0.532838	2.48208	4.15163	3.90428	-2.13515	5.48425	5.61281	4.92763	5.44329	6.3983	4.26305	-0.409033	0.386499	0.240796	2.7955	2.60095	2.88658	5.34125	4.03124	5.92585	1.70415	6.04909	4.8614	5.6946	7.22553	6.68368	6.83097	6.00207	6.49373	3.45257	-2.13515	2.73041	-0.469047	-0.311163	1.51197	5.4401	6.55167	6.18555	7.45216	5.69867	4.17541
HBOIFM_03075	3.68838	4.3727	5.83432	3.27168	3.45016	3.61753	1.06305	3.78727	6.41415	4.76026	8.25455	6.62599	2.462	3.14614	-2.13515	-2.13515	-2.13515	2.35955	1.17993	2.15566	1.89326	4.19483	5.19311	4.90582	5.24922	4.03124	6.09659	2.60519	5.92182	5.25889	6.17641	7.27721	7.45156	5.51764	6.99695	-2.13515	2.40337	0.161708	-0.866903	0.118109	0.739194	3.21789	10.4836	10.5408	11.6845	13.2814	10.7161	9.15544
HBOIFM_03080	2.89649	3.12182	2.97469	2.00835	2.39185	3.11669	4.04333	3.67569	5.37789	6.25549	8.61664	7.31534	2.462	3.81007	1.8467	-2.13515	-2.13515	1.7011	1.75408	1.73871	1.11392	2.9552	3.9733	3.32222	5.48269	4.54949	6.90214	2.60519	6.63655	5.64542	7.06531	7.68695	7.23803	6.51048	4.43732	4.5153	2.16386	-2.13515	-2.13515	-2.13515	1.74192	3.6468	11.3777	11.3862	12.5178	14.067	11.4783	9.69632
HBOIFM_03085	1.82815	4.01905	4.41561	3.02184	2.39185	3.35289	2.43891	4.76359	6.65398	5.71195	8.76848	7.338	3.21903	1.87706	1.00534	-2.13515	-2.13515	-2.13515	1.90353	0.619193	1.55624	2.7955	3.44465	2.49985	4.80798	4.08229	6.06402	1.35004	6.0079	4.90798	5.37583	7.46721	6.98732	6.51048	-2.13515	5.50097	1.03204	-2.13515	-2.13515	-0.469047	0.739194	3.5005	9.21315	9.1116	10.3314	11.6215	9.15329	7.53232
HBOIFM_03090	1.46945	0.215569	0.112622	-0.13626	0.365484	0.533629	1.40464	2.72493	3.02865	2.15079	5.46	3.70662	0.757549	-2.13515	-2.13515	-2.13515	-2.13515	-2.13515	-0.072854	-2.13515	-0.0290414	1.03828	1.86892	-2.13515	4.41486	3.01855	5.09002	0.15509	5.19622	4.4433	4.96602	6.54306	5.7718	-2.13515	-2.13515	-2.13515	1.51582	-0.434224	-2.13515	-2.13515	0.543225	1.61091	7.42875	7.39148	8.06349	9.88404	7.80441	5.80045
HBOIFM_03095	4.52365	5.84531	5.98005	5.40601	5.58636	6.0044	2.82444	7.1204	8.25901	7.80064	9.82659	9.09003	2.08441	3.14614	3.31001	1.78416	-2.13515	0.437661	3.71158	3.66793	3.58546	5.00524	5.25508	5.02604	4.97052	4.31352	5.81277	3.59446	5.93443	4.92318	4.39143	6.57094	5.60337	-2.13515	4.43732	4.5153	1.51582	-2.13515	0.797669	-2.13515	1.91131	5.10699	11.1052	11.0465	12.1939	13.9433	11.4015	9.73076
HBOIFM_03100	0.250043	0.94818	0.112622	-2.13515	-0.269801	0.533629	1.06305	2.72493	-2.13515	4.53003	4.47473	5.25804	2.76076	2.9182	-2.13515	-2.13515	-2.13515	-2.13515	0.60518	-0.760217	-2.13515	1.03828	1.50878	1.96919	5.15091	4.31352	6.549	0.562987	6.76571	5.89707	6.36793	7.34337	7.54753	4.5318	6.00207	-2.13515	3.09154	-2.13515	-2.13515	0.118109	1.06385	0.284145	6.53391	6.33044	6.00984	8.36793	6.47408	2.40739
HBOIFM_03105	1.46945	2.3068	3.09343	1.81138	2.26627	2.18784	2.93299	4.31987	4.39347	4.68752	6.72428	5.4366	0.757549	3.87508	1.00534	-2.13515	-2.13515	0.437661	-0.409033	0.105405	0.657879	2.41054	3.44465	3.44239	4.89154	3.80678	6.47661	0.877005	6.18199	5.08059	6.17641	7.29404	7.72222	5.51764	4.43732	-2.13515	2.16386	-2.13515	-2.13515	0.118109	1.06385	2.0232	7.08345	6.89484	7.78284	9.50178	6.99073	4.88807
HBOIFM_03110	0.250043	1.78335	0.826795	0.528518	2.12865	0.533629	-2.13515	-2.13515	-2.13515	2.15079	4.47473	3.39697	-2.13515	2.11163	-2.13515	-2.13515	-2.13515	-2.13515	0.193151	-0.252686	0.657879	2.41054	3.44465	-2.13515	4.23458	0.678566	5.50835	0.15509	5.53128	4.16507	6.17641	6.12097	6.84348	-2.13515	-2.13515	-2.13515	2.78819	-2.13515	0.797669	-2.13515	1.64905	0.705714	6.95532	6.85845	7.97054	9.33839	7.54367	5.02895
HBOIFM_03115	-2.13515	1.78335	1.64805	0.973445	-0.269801	0.979011	1.40464	2.48092	3.02865	2.53002	6.99452	5.6688	-2.13515	2.4899	-2.13515	-2.13515	-2.13515	-2.13515	0.60518	0.386499	-0.0290414	2.7955	1.50878	1.11643	2.83368	2.36619	4.04366	-2.13515	4.86825	4.05897	5.6946	6.72777	6.76579	4.5318	4.43732	4.5153	2.40337	-2.13515	-2.13515	-2.13515	0.739194	2.22349	8.01828	7.93639	9.00873	10.6306	8.11721	6.0978
HBOIFM_03120	-2.13515	0.215569	0.826795	-0.13626	-2.13515	-0.132044	-0.0680677	1.31561	1.58907	0.814083	-2.13515	-2.13515	0.757549	3.59533	-2.13515	0.506	-2.13515	1.20639	-2.13515	-2.13515	-0.370737	1.52248	-2.13515	-2.13515	5.18443	4.51274	6.57235	1.13325	6.62492	5.23473	5.6946	7.4523	6.40494	6.83097	6.41455	4.5153	2.94784	-0.434224	-2.13515	-2.13515	0.314543	-0.335762	5.98466	5.9702	5.73635	6.69985	5.87127	2.03115
HBOIFM_03125	2.11469	0.215569	-2.13515	-2.13515	-0.269801	-0.132044	0.610948	1.31561	-2.13515	3.784	-2.13515	1.56495	2.08441	3.59533	-2.13515	-2.13515	-2.13515	-2.13515	-0.880409	-0.760217	-0.851105	0.292596	-2.13515	-2.13515	5.31122	3.80678	6.53718	1.13325	6.56533	5.49079	6.68827	7.26019	6.91719	5.51764	-2.13515	-2.13515	2.60861	-2.13515	-2.13515	-2.13515	0.038921	-2.13515	5.4401	5.17064	4.95673	7.15756	5.87127	2.40739
HBOIFM_03130	-2.13515	0.215569	0.112622	-2.13515	-0.269801	-2.13515	1.91043	3.4227	4.96807	4.03919	3.90428	4.94037	-2.13515	2.4899	-2.13515	-2.13515	-2.13515	-2.13515	-0.880409	-0.760217	-2.13515	-2.13515	-2.13515	1.11643	4.85037	3.80678	5.92585	0.15509	6.10037	5.17249	5.6946	6.86921	6.05912	-2.13515	-2.13515	-2.13515	3.22219	0.161708	-2.13515	-2.13515	0.314543	-0.824266	6.14278	5.82691	6.29182	7.8257	6.19096	2.56403
HBOIFM_03135	-2.13515	-2.13515	-2.13515	-2.13515	-2.13515	0.979011	-0.0680677	2.9335	4.96807	3.28933	3.50354	4.36597	1.57037	2.4899	-2.13515	-2.13515	-2.13515	0.437661	-0.880409	-2.13515	-0.0290414	-2.13515	-2.13515	-2.13515	3.13759	3.54082	5.09002	1.70415	5.39187	4.54506	5.95553	6.00313	5.60337	6.51048	-2.13515	4.5153	1.51582	-2.13515	-2.13515	-2.13515	-0.311163	0.284145	5.57306	4.40589	6.43785	7.8257	5.77021	3.25726
HBOIFM_03140	-2.13515	0.215569	-2.13515	-0.13626	-2.13515	-2.13515	-2.13515	3.27734	1.58907	3.6372	-2.13515	1.56495	-2.13515	1.87706	2.3727	-2.13515	-2.13515	-2.13515	-2.13515	-2.13515	-2.13515	-2.13515	-2.13515	-2.13515	4.41486	3.38685	4.63775	1.13325	5.49767	4.42206	6.68827	6.80022	6.68368	4.5318	4.43732	-2.13515	1.51582	0.57033	-2.13515	-2.13515	-0.311163	-0.335762	4.67811	5.04676	4.0996	6.16214	4.81632	0.0165052
HBOIFM_03145	0.250043	0.94818	1.29613	0.973445	1.123	1.31651	0.610948	2.48092	4.7092	3.6372	4.21753	4.94037	-2.13515	0.780693	1.00534	-2.13515	-2.13515	-2.13515	-0.072854	-0.760217	0.465207	1.03828	0.281582	1.60565	2.44797	0.678566	4.68135	-0.439518	4.51203	4.03118	5.6946	5.96161	5.9226	-2.13515	-2.13515	-2.13515	0.28724	-2.13515	-2.13515	-0.469047	0.314543	1.02843	7.41995	7.60418	8.57582	9.86415	7.57397	6.07198
HBOIFM_03150	2.35342	3.35145	4.36932	1.58289	2.12865	1.31651	0.610948	2.18686	3.02865	2.53002	3.90428	-2.13515	2.76076	4.94651	3.70872	-2.13515	-2.13515	0.437661	-0.409033	-2.13515	-0.0290414	3.09894	4.11375	2.25889	5.99827	5.08816	7.02568	1.98766	7.27245	6.41527	7.68508	7.53954	6.98732	7.6764	5.4222	-2.13515	4.30978	-0.434224	-2.13515	-2.13515	1.64905	0.0108861	6.43255	6.40802	5.73635	6.86907	6.74657	1.17291
HBOIFM_03155	-2.13515	-2.13515	0.112622	0.528518	1.61263	0.979011	-2.13515	-2.13515	-2.13515	-2.13515	-2.13515	-2.13515	2.462	3.516	-2.13515	-2.13515	0.729246	-2.13515	-0.409033	0.619193	-2.13515	1.03828	2.3958	2.70616	4.57509	3.11982	5.87042	-2.13515	5.41906	4.28758	5.6946	5.78243	2.69321	6.51048	-2.13515	-2.13515	2.94784	-2.13515	-2.13515	-2.13515	-2.13515	-2.13515	3.70322	2.67231	1.68755	2.79008	4.59778	0.0165052
HBOIFM_03160	2.35342	2.84852	3.72838	2.33597	3.19883	2.93453	3.21676	1.81659	-2.13515	1.63381	5.77896	4.94037	2.462	4.48743	-2.13515	-2.13515	0.729246	-2.13515	0.414715	0.105405	0.657879	3.09894	1.50878	3.19112	5.42777	4.27014	6.50114	1.13325	6.65572	5.70818	6.53697	8.32507	7.80222	7.31475	6.00207	7.29796	2.60861	-2.13515	-2.13515	-2.13515	0.314543	2.28449	9.17965	9.14974	10.3562	11.7705	9.11259	7.32386
HBOIFM_03165	-2.13515	1.78335	1.64805	-0.13626	1.80605	1.31651	1.06305	2.18686	3.42391	-2.13515	5.68027	3.96137	-2.13515	0.780693	-2.13515	-2.13515	-2.13515	-2.13515	0.193151	0.105405	-0.370737	0.292596	1.50878	1.11643	1.91916	-0.0117927	3.9034	1.13325	4.37064	2.69784	5.6946	5.27294	6.40494	-2.13515	-2.13515	4.5153	0.28724	-2.13515	-2.13515	-2.13515	0.038921	1.87223	8.46584	8.51754	9.77144	11.1409	8.70138	7.25668
HBOIFM_03170	-2.13515	2.06883	3.30506	2.00835	2.12865	2.93453	2.70705	2.9335	3.42391	2.15079	5.77896	4.53238	1.57037	2.31318	2.75689	-2.13515	-2.13515	1.20639	0.772497	-0.760217	0.465207	2.7955	1.50878	3.32222	4.62477	3.74475	6.06402	2.22424	6.23395	5.40678	7.8223	7.77348	8.61387	7.31475	6.00207	6.08111	2.40337	0.161708	-2.13515	-2.13515	1.06385	2.86598	7.54663	7.45378	8.51129	9.99794	7.7346	5.46567
HBOIFM_03175	3.28989	2.68959	4.66591	2.00835	3.05456	2.34239	2.10901	3.4227	5.28583	4.15163	5.87132	4.53238	-2.13515	3.14614	1.00534	0.506	-2.13515	-2.13515	0.60518	0.818243	1.11392	2.7955	3.9733	3.32222	4.57509	4.17927	5.40811	1.35004	5.87022	4.8771	6.17641	7.94307	7.50034	6.51048	4.43732	-2.13515	2.40337	-2.13515	-2.13515	-2.13515	1.54971	2.60442	7.15944	7.06415	7.43407	9.30927	7.26286	5.22914
HBOIFM_03180	2.7372	3.54947	4.54618	3.19312	3.19883	3.55578	1.67982	2.18686	6.65398	5.07737	8.49126	7.338	2.08441	2.9182	1.00534	1.78416	2.05103	-2.13515	1.75408	1.92029	1.89326	2.41054	3.54734	3.65629	4.35723	2.90962	4.72367	1.13325	5.08745	3.01429	4.39143	5.96161	6.18383	6.09783	-2.13515	-2.13515	1.51582	-2.13515	-2.13515	-2.13515	1.44293	2.78397	9.38803	9.42009	10.6364	12.1633	9.51263	8.02819
HBOIFM_03185	1.82815	3.63914	3.72838	1.31067	2.97661	3.1998	1.67982	2.18686	4.84443	4.15163	6.56745	4.17781	-2.13515	1.87706	2.3727	-2.13515	-2.13515	-2.13515	1.05679	1.28693	1.23808	1.88311	0.281582	0.359814	3.9527	3.01855	4.17149	1.70415	4.52877	2.95632	4.96602	6.91343	6.29862	6.51048	-2.13515	4.5153	2.16386	-2.13515	-2.13515	-2.13515	-2.13515	2.28449	8.39127	8.16213	9.42539	10.8334	8.59705	6.86392
HBOIFM_03190	-2.13515	0.94818	0.826795	0.973445	-0.269801	-0.132044	1.67982	1.31561	1.58907	2.82982	4.21753	3.00207	2.76076	3.03667	-2.13515	-2.13515	-2.13515	-2.13515	-0.409033	-0.760217	-2.13515	-2.13515	-2.13515	1.60565	4.23458	2.79178	5.12202	1.35004	5.3548	4.35639	4.39143	5.78243	6.05912	4.5318	-2.13515	-2.13515	0.28724	-2.13515	-2.13515	-2.13515	-2.13515	0.0108861	5.29363	5.11003	5.49072	7.09066	4.67436	3.58407
HBOIFM_03195	-2.13515	-2.13515	0.826795	1.31067	-0.269801	0.979011	-2.13515	3.11566	4.39347	3.91723	5.68027	4.53238	-2.13515	3.14614	1.00534	-2.13515	-2.13515	-2.13515	-0.072854	-2.13515	-0.851105	-2.13515	-2.13515	-2.13515	4.0285	3.21444	5.32808	1.70415	5.55599	4.13927	6.36793	6.54306	7.17932	6.09783	-2.13515	-2.13515	1.87621	-0.434224	-2.13515	-0.469047	-2.13515	1.16565	7.43749	7.31298	8.8953	10.5205	7.8381	6.0978
HBOIFM_03200	-2.13515	-2.13515	-2.13515	-2.13515	-2.13515	-2.13515	-2.13515	-2.13515	-2.13515	-2.13515	-2.13515	-2.13515	-2.13515	-2.13515	-2.13515	-2.13515	-2.13515	-2.13515	-2.13515	-2.13515	-2.13515	-2.13515	-2.13515	1.11643	1.91916	1.1363	2.71318	-2.13515	3.36471	1.85617	-2.13515	4.5914	4.93333	-2.13515	-2.13515	-2.13515	-2.13515	-2.13515	-2.13515	-2.13515	-2.13515	-0.824266	6.64381	6.5287	7.97054	9.10411	6.96046	4.88807
HBOIFM_03205	0.250043	0.215569	1.64805	-0.13626	-2.13515	0.979011	-2.13515	-2.13515	2.48208	2.15079	3.90428	1.56495	-2.13515	2.78909	-2.13515	-2.13515	-2.13515	-2.13515	-2.13515	-2.13515	-0.851105	2.41054	1.86892	1.11643	3.9527	2.52247	4.59279	-2.13515	5.22731	3.97393	6.17641	5.91886	5.60337	7.09304	6.73494	4.5153	2.40337	-2.13515	-2.13515	-2.13515	0.038921	-0.335762	5.4401	5.53577	6.29182	7.94412	5.93491	3.72332
HBOIFM_03210	1.46945	0.215569	0.826795	-2.13515	-2.13515	-2.13515	-2.13515	-2.13515	1.58907	1.63381	-2.13515	1.56495	0.757549	2.9182	1.00534	-2.13515	-2.13515	-2.13515	-0.880409	-2.13515	-2.13515	-2.13515	1.50878	1.11643	3.26846	2.79178	5.40811	0.15509	5.32637	3.64768	4.96602	6.2299	5.41264	4.5318	-2.13515	4.5153	1.87621	-2.13515	-2.13515	-2.13515	1.06385	-2.13515	4.79163	4.68057	4.0996	3.743	4.88238	-2.13515
HBOIFM_03215	3.5986	3.54947	4.46046	0.973445	1.97641	2.48192	2.93299	3.4227	3.98869	3.91723	6.3277	5.80514	-2.13515	4.35697	3.87314	0.506	1.53851	0.437661	-0.880409	1.14733	-0.370737	2.9552	3.33409	3.5533	4.97052	4.35562	6.56072	2.22424	6.65572	5.40678	6.53697	7.82069	7.34874	7.31475	-2.13515	4.5153	1.03204	-2.13515	-2.13515	-2.13515	1.44293	0.876359	6.55013	6.43298	7.41067	9.33839	6.94509	4.79643
HBOIFM_03220	0.988581	2.84852	1.93012	1.58289	2.80679	2.01462	2.43891	4.86879	5.69667	4.3532	6.39148	4.94037	2.76076	2.9182	1.00534	0.506	-2.13515	0.437661	-0.072854	0.619193	-0.370737	-2.13515	0.281582	1.11643	5.24922	3.21444	6.80694	2.11083	6.56533	4.90798	3.42191	7.67416	7.23803	-2.13515	4.43732	-2.13515	-2.13515	-0.434224	-2.13515	-2.13515	-0.805344	0.511087	7.07227	7.06415	7.88824	9.40873	7.1467	5.00185
HBOIFM_03225	2.35342	1.42627	3.30506	1.81138	2.26627	2.48192	-0.0680677	2.72493	1.58907	2.82982	4.69294	3.70662	-2.13515	3.14614	1.00534	-2.13515	0.729246	-2.13515	0.193151	0.105405	-0.851105	1.52248	1.50878	1.11643	5.04541	3.61205	5.55597	1.35004	5.92814	4.90798	3.42191	6.75233	6.05912	4.5318	-2.13515	-2.13515	1.51582	-2.13515	-2.13515	-2.13515	-0.805344	2.28449	6.44994	6.16154	7.09559	8.90434	6.4525	5.22914
HBOIFM_03230	2.7372	1.78335	3.20313	1.81138	2.61423	2.18784	2.10901	1.31561	3.02865	3.28933	4.69294	3.70662	2.462	2.9182	-2.13515	0.506	0.729246	0.437661	-0.880409	1.53066	0.977756	2.17092	2.15641	2.49985	5.04541	4.08229	6.1126	1.35004	6.66711	5.14682	6.82519	7.87761	7.0542	6.51048	6.00207	6.08111	2.78819	0.161708	0.21515	-0.469047	-2.13515	2.39923	6.34227	5.93569	6.76751	8.55325	6.59721	3.78821
HBOIFM_03235	0.250043	-2.13515	0.826795	-2.13515	-2.13515	1.58893	-2.13515	-2.13515	4.20523	-2.13515	2.02603	-2.13515	0.757549	-2.13515	-2.13515	-2.13515	-2.13515	-2.13515	-2.13515	-0.760217	-0.851105	0.292596	1.86892	0.359814	3.78799	-2.13515	3.01556	-2.13515	4.12858	3.27358	3.42191	5.46347	6.05912	5.51764	-2.13515	-2.13515	0.28724	-2.13515	-2.13515	-2.13515	-2.13515	-2.13515	4.42015	4.18859	4.95673	6.60716	4.51689	3.06108
HBOIFM_03240	0.988581	-2.13515	1.64805	-2.13515	-2.13515	-0.132044	1.40464	0.532838	1.58907	3.28933	2.02603	-2.13515	-2.13515	2.9182	-2.13515	-2.13515	0.729246	-2.13515	-0.880409	-2.13515	-0.0290414	0.292596	1.86892	-2.13515	2.20778	2.19083	4.39746	0.562987	5.01802	3.22532	6.36793	5.40272	5.1928	6.09783	-2.13515	4.5153	3.09154	-2.13515	-2.13515	-2.13515	-2.13515	-2.13515	4.67811	4.83836	5.49072	7.02051	5.27558	2.03115
HBOIFM_03245	0.250043	1.42627	2.36796	-2.13515	-2.13515	-0.132044	-2.13515	-2.13515	-2.13515	2.82982	-2.13515	-2.13515	-2.13515	2.9182	-2.13515	-2.13515	-2.13515	-2.13515	-2.13515	-2.13515	-2.13515	1.03828	-2.13515	0.359814	-2.13515	1.1363	3.57383	-2.13515	3.91599	1.97804	6.17641	4.35529	4.21048	-2.13515	-2.13515	-2.13515	2.94784	-2.13515	-2.13515	-2.13515	-0.311163	-0.824266	2.96038	3.62126	1.68755	2.79008	3.62428	-2.13515
HBOIFM_03250	-2.13515	-2.13515	-2.13515	-2.13515	-2.13515	-2.13515	-2.13515	-2.13515	-2.13515	-2.13515	-2.13515	-2.13515	-2.13515	-2.13515	1.00534	-2.13515	-2.13515	-2.13515	-2.13515	-2.13515	-2.13515	-2.13515	-2.13515	-2.13515	-2.13515	1.1363	0.232621	-0.439518	1.75211	1.22702	-2.13515	3.72118	-2.13515	-2.13515	-2.13515	-2.13515	-2.13515	-2.13515	-2.13515	-2.13515	-2.13515	-0.335762	7.95876	7.4899	8.86979	10.2639	7.97307	5.70287
HBOIFM_03255	-2.13515	0.215569	0.112622	-2.13515	-2.13515	-0.132044	-2.13515	-2.13515	1.58907	-2.13515	-2.13515	-2.13515	-2.13515	3.14614	-2.13515	-2.13515	-2.13515	-2.13515	-2.13515	-2.13515	-2.13515	-2.13515	1.86892	0.359814	3.78799	3.11982	4.91844	-2.13515	4.99411	3.78716	4.96602	6.33119	5.41264	4.5318	-2.13515	-2.13515	1.03204	-2.13515	-2.13515	-2.13515	-2.13515	-0.335762	5.91121	5.90033	6.43785	8.33941	6.47408	4.022
HBOIFM_03260	1.46945	-2.13515	1.64805	-0.13626	1.80605	-0.132044	2.70705	-2.13515	1.58907	3.91723	2.94657	-2.13515	-2.13515	4.75256	1.8467	-2.13515	0.729246	-2.13515	-0.880409	-2.13515	-0.851105	1.88311	1.86892	-2.13515	6.10714	4.43632	6.94748	2.4273	7.12615	5.60829	7.68508	8.08517	7.76277	6.51048	6.41455	5.50097	3.22219	-2.13515	-2.13515	-2.13515	0.543225	-0.335762	6.50091	6.43298	7.47975	8.6021	6.99073	4.17541
HBOIFM_03265	2.35342	0.94818	3.40025	2.47545	3.19883	2.48192	2.28341	2.48092	4.55996	4.61092	6.99452	5.80514	1.57037	3.03667	2.3727	1.2849	0.729246	-2.13515	1.05679	-0.760217	1.45789	1.03828	2.60095	2.88658	5.15091	4.17927	5.97922	1.53806	6.66332	5.48055	6.68827	7.51104	7.29445	4.5318	4.43732	-2.13515	3.74105	-2.13515	-2.13515	-2.13515	1.32748	2.90531	7.40218	7.04808	8.09319	9.43594	7.61341	5.3197
HBOIFM_03270	1.46945	3.45386	4.32149	3.02184	4.0153	3.8919	2.28341	2.9335	2.48208	3.6372	6.82009	5.25804	-2.13515	3.67052	2.3727	-2.13515	0.729246	1.20639	2.65843	1.63847	1.55624	2.41054	4.11375	3.44239	2.99364	1.99102	4.84366	0.877005	4.80094	4.4005	6.36793	6.77647	6.98732	6.09783	-2.13515	-2.13515	1.03204	-2.13515	-2.13515	-2.13515	0.038921	2.78397	10.5617	10.548	11.8016	13.4609	10.7585	9.21858
HBOIFM_03275	-2.13515	0.215569	0.826795	0.528518	-0.269801	-2.13515	-0.0680677	0.532838	2.48208	-2.13515	-2.13515	-2.13515	-2.13515	-2.13515	-2.13515	-2.13515	-2.13515	-2.13515	-2.13515	-2.13515	-2.13515	-2.13515	-2.13515	0.359814	1.91916	2.19083	2.87229	-2.13515	3.91599	2.62526	3.42191	6.04349	6.18383	-2.13515	-2.13515	-2.13515	-2.13515	-2.13515	-2.13515	-2.13515	-0.805344	1.61091	4.19103	2.97414	5.39857	6.16214	4.59778	2.70528
HBOIFM_03280	4.25651	3.95066	4.41561	7.41183	6.74135	7.05053	4.137	7.34668	6.95232	5.78349	7.84023	7.65911	3.84574	5.14406	5.06998	0.506	2.05103	0.437661	2.52675	3.0049	2.34094	4.25742	3.73307	4.52546	6.47536	7.96304	6.68373	4.99163	5.46326	5.06697	5.95553	5.96161	7.11812	-2.13515	6.99695	4.5153	4.47606	-2.13515	1.93264	1.8034	2.86704	4.1174	11.1011	11.175	12.3519	13.9962	11.5159	9.83711
HBOIFM_03285	-2.13515	-2.13515	1.29613	2.33597	3.19883	3.49128	1.67982	0.532838	-2.13515	2.15079	3.50354	3.70662	0.757549	0.780693	-2.13515	-2.13515	-2.13515	1.20639	0.193151	-0.760217	-0.370737	1.03828	1.50878	0.359814	2.65371	3.21444	3.37567	1.70415	5.13194	2.69784	4.39143	5.82936	6.18383	4.5318	-2.13515	-2.13515	5.1365	-0.434224	-2.13515	0.118109	-0.805344	4.27569	7.6999	7.82766	8.52225	10.2715	7.64229	6.23211
HBOIFM_03290	-2.13515	0.94818	2.36796	0.528518	0.365484	0.533629	-2.13515	-2.13515	-2.13515	1.63381	2.02603	-2.13515	1.57037	1.24653	-2.13515	-2.13515	-2.13515	-2.13515	-2.13515	-2.13515	-2.13515	-2.13515	1.02544	-2.13515	3.60201	1.4813	4.88154	-0.439518	4.73034	3.45192	-2.13515	5.2034	4.93333	-2.13515	4.43732	5.50097	1.87621	-2.13515	-2.13515	-2.13515	0.038921	2.22349	4.55489	4.98058	4.82133	6.16214	5.32393	0.712432
HBOIFM_03295	0.250043	-2.13515	0.826795	1.31067	-0.269801	0.533629	-2.13515	-2.13515	-2.13515	1.63381	-2.13515	-2.13515	-2.13515	2.4899	1.00534	-2.13515	0.729246	-2.13515	-0.880409	-2.13515	-2.13515	-2.13515	0.281582	-2.13515	4.35723	3.21444	5.75273	1.53806	5.85702	4.13927	4.39143	5.27294	5.1928	5.51764	-2.13515	-2.13515	3.65116	0.161708	-2.13515	-2.13515	-2.13515	1.79031	6.26575	5.53577	4.0996	7.34143	6.5163	2.40739
HBOIFM_03300	1.82815	0.94818	3.09343	0.973445	2.50733	3.35289	1.06305	2.18686	1.58907	2.15079	5.0499	2.45618	2.462	3.3429	3.05983	-2.13515	1.53851	0.437661	0.193151	-0.760217	-0.0290414	1.52248	1.02544	2.70616	5.28055	4.22542	6.12844	1.35004	6.37483	5.17249	6.68827	7.66125	7.76277	7.82809	5.4222	-2.13515	2.60861	-2.13515	-2.13515	-0.469047	0.739194	2.86598	6.37906	6.22006	7.00475	7.94412	6.40834	3.78821
HBOIFM_03305	-2.13515	-2.13515	-2.13515	-2.13515	-2.13515	-2.13515	-0.0680677	-2.13515	-2.13515	-2.13515	-2.13515	-2.13515	-2.13515	0.0737727	-2.13515	-2.13515	-2.13515	0.437661	-2.13515	-2.13515	-2.13515	-2.13515	-2.13515	-2.13515	1.91916	1.75876	3.97524	-2.13515	3.91599	3.22532	4.39143	4.5914	2.69321	4.5318	6.41455	-2.13515	-2.13515	-2.13515	-2.13515	-2.13515	-2.13515	-2.13515	0.553649	-2.13515	-2.13515	-2.13515	1.62226	0.712432
HBOIFM_03310	1.82815	2.99165	2.97469	-0.13626	1.97641	-0.132044	3.37899	4.65011	5.28583	4.61092	7.8629	6.15055	0.757549	3.99694	2.3727	-2.13515	-2.13515	2.06779	-0.409033	0.992401	0.977756	2.17092	-2.13515	2.25889	5.72973	4.1316	6.41337	2.22424	6.83463	5.85806	6.36793	7.5949	7.34874	6.09783	-2.13515	-2.13515	1.03204	-2.13515	-2.13515	-2.13515	0.739194	3.24878	8.56497	8.52337	9.89039	11.352	8.57724	6.92288
HBOIFM_03315	0.250043	0.215569	1.29613	-2.13515	-2.13515	-2.13515	1.06305	-2.13515	-2.13515	3.28933	2.94657	2.45618	-2.13515	0.780693	1.00534	-2.13515	-2.13515	-2.13515	-0.880409	-2.13515	-2.13515	-2.13515	-2.13515	0.359814	2.99364	1.4813	3.01556	-2.13515	3.83754	3.12367	-2.13515	5.46347	-2.13515	-2.13515	-2.13515	-2.13515	-2.13515	-2.13515	-2.13515	-2.13515	-2.13515	0.0108861	6.00834	5.70925	6.80388	7.98152	6.13786	4.59358
HBOIFM_03320	3.85272	4.14681	5.22939	2.47545	1.123	1.81755	5.02348	6.15661	7.32036	7.45117	10.7122	9.36284	3.84574	5.85762	1.8467	-2.13515	1.53851	2.06779	0.60518	0.818243	0.657879	4.1294	4.24174	4.57886	6.15864	4.84382	7.20814	2.519	7.21931	6.21371	7.68508	8.48013	7.45156	7.6764	6.73494	5.50097	3.74105	0.161708	-2.13515	-2.13515	0.543225	3.15405	9.12925	9.09996	10.2011	11.5794	9.19288	7.14347
HBOIFM_03325	-2.13515	-2.13515	-2.13515	-2.13515	-2.13515	-2.13515	2.43891	0.532838	1.58907	0.814083	-2.13515	1.56495	-2.13515	-2.13515	-2.13515	-2.13515	-2.13515	-2.13515	-2.13515	0.105405	-2.13515	-2.13515	-2.13515	-2.13515	3.698	1.4813	3.97524	-0.439518	4.7158	3.22532	5.6946	5.05336	5.60337	4.5318	-2.13515	-2.13515	-2.13515	-2.13515	-2.13515	-2.13515	-2.13515	-2.13515	0.553649	-2.13515	-2.13515	2.79008	0.803767	-2.13515
HBOIFM_03330	0.250043	1.42627	1.64805	3.78153	2.61423	3.98852	2.28341	-2.13515	-2.13515	0.814083	5.0499	3.00207	1.57037	2.9182	2.3727	-2.13515	0.729246	-2.13515	-0.409033	-2.13515	-2.13515	1.88311	0.281582	0.359814	4.47027	3.61205	5.94386	1.70415	6.06064	5.17249	7.36395	7.48197	8.17706	8.09064	7.21861	7.07626	2.78819	-2.13515	-2.13515	-2.13515	-0.311163	0.0108861	6.48412	6.10053	7.23532	9.06978	6.53696	4.39959
HBOIFM_03335	1.46945	1.42627	2.97469	4.02768	4.71228	5.20753	2.10901	4.07802	3.42391	5.55726	8.54833	7.29232	-2.13515	3.43204	3.05983	-2.13515	-2.13515	1.7011	1.17993	1.14733	1.35224	2.41054	3.44465	3.65629	4.62477	3.80678	5.0573	3.31674	5.65078	4.54506	5.6946	7.0184	6.84348	-2.13515	4.43732	-2.13515	1.51582	-2.13515	-2.13515	-0.469047	0.543225	3.93957	13.7139	13.6275	15.0307	16.3424	13.7971	12.0673
HBOIFM_03340	-2.13515	0.215569	-2.13515	2.00835	1.80605	1.81755	-2.13515	-2.13515	3.02865	2.82982	5.68027	3.00207	0.757549	1.59637	1.00534	-2.13515	-2.13515	-2.13515	-2.13515	-2.13515	-0.370737	1.52248	1.50878	-2.13515	2.44797	1.75876	3.26534	1.13325	3.32692	2.46809	3.42191	4.88589	4.61672	-2.13515	-2.13515	-2.13515	1.51582	-2.13515	-2.13515	-2.13515	0.038921	1.29072	7.22153	6.59655	8.50025	9.91337	7.11957	5.05555
HBOIFM_03345	0.250043	2.06883	0.112622	-0.13626	0.365484	0.533629	1.06305	1.81659	3.02865	3.07782	4.47473	4.36597	0.757549	1.59637	1.00534	-2.13515	-2.13515	-2.13515	-0.880409	-2.13515	-0.851105	-2.13515	-2.13515	-2.13515	3.60201	0.678566	4.39746	-2.13515	3.94122	2.89592	3.42191	5.13033	4.21048	4.5318	4.43732	6.08111	-2.13515	-2.13515	-2.13515	-2.13515	0.910907	0.876359	7.42875	7.12668	8.36071	10.0864	7.51272	5.34148
HBOIFM_03350	-2.13515	1.78335	2.54525	2.00835	3.61353	2.72594	3.59252	4.91864	6.12635	6.17797	8.91672	7.82868	2.08441	3.516	-2.13515	3.75152	4.04359	2.99056	1.67306	1.14733	0.465207	2.17092	2.94005	2.70616	4.80798	4.47504	5.50835	2.76349	6.36555	4.99686	5.37583	6.86921	6.40494	4.5318	5.4222	4.5153	4.30978	0.161708	-2.13515	-0.469047	1.44293	3.30864	9.89303	9.94092	11.067	12.688	10.0736	8.4426
HBOIFM_03355	-2.13515	-2.13515	0.112622	-2.13515	1.123	-0.132044	4.94795	6.71754	7.93459	6.55029	6.95285	6.98299	1.57037	2.78909	1.8467	-2.13515	-2.13515	-2.13515	-2.13515	-2.13515	-2.13515	1.03828	1.02544	1.11643	4.29721	2.66341	5.15332	0.562987	5.61204	4.95311	-2.13515	6.33119	3.64289	4.5318	4.43732	-2.13515	2.78819	-2.13515	-2.13515	-2.13515	-0.805344	1.29072	9.93069	10.0356	11.131	12.7637	10.2213	8.44008
HBOIFM_03360	3.4003	3.87886	4.94374	1.58289	3.5611	4.03451	3.37899	2.48092	5.28583	3.47373	6.45255	4.68157	0.757549	3.67052	3.70872	0.506	-2.13515	0.437661	2.03885	1.53066	1.96643	3.46006	4.24174	4.52546	4.97052	4.51274	6.53718	3.55173	6.48614	5.63622	5.6946	7.26019	7.17932	6.51048	4.43732	-2.13515	1.87621	-2.13515	-2.13515	-2.13515	1.06385	3.39401	9.69388	9.6044	10.9562	12.4182	9.83177	8.0548
HBOIFM_03365	2.7372	3.35145	4.94374	1.31067	2.80679	1.31651	2.28341	0.532838	2.48208	3.28933	4.21753	3.00207	1.57037	2.11163	-2.13515	-2.13515	-2.13515	0.437661	-0.072854	1.28693	0.465207	3.56279	3.08371	3.44239	4.97052	3.30322	5.81277	1.13325	6.11707	4.64011	6.17641	7.46721	7.34874	5.51764	4.43732	4.5153	2.60861	-2.13515	0.21515	-2.13515	0.739194	2.0232	6.18495	6.33044	7.03567	8.01798	6.11056	3.90984
HBOIFM_03370	0.988581	0.215569	2.70307	1.81138	3.05456	3.8919	2.57922	3.89084	4.84443	3.28933	5.46	3.96137	1.57037	1.24653	2.3727	-2.13515	-2.13515	2.35955	-0.880409	1.63847	0.240796	1.03828	-2.13515	2.25889	2.65371	2.19083	4.72367	0.877005	5.08745	4.50522	4.39143	6.39496	6.29862	6.09783	-2.13515	-2.13515	-2.13515	-2.13515	-2.13515	-2.13515	1.06385	2.69699	7.78461	7.71007	9.19829	10.8588	8.1511	6.56392
HBOIFM_03375	3.77289	3.72355	3.09343	2.00835	2.39185	3.02849	2.93299	7.23306	9.639	8.4493	8.88384	9.47441	3.56618	2.9182	4.02072	2.8987	2.726	2.35955	0.772497	0.105405	0.240796	3.65868	4.17916	4.57886	5.37067	4.27014	6.12844	2.32936	6.54079	5.3404	5.95553	7.34337	6.98732	-2.13515	5.4222	6.8142	1.87621	-2.13515	-0.866903	-2.13515	2.38346	5.92184	8.00068	7.99622	8.97722	10.8787	8.37985	6.65369
HBOIFM_03380	2.11469	2.68959	1.93012	0.528518	1.80605	1.58893	1.91043	7.55805	9.05677	8.03854	8.01237	9.25387	2.462	3.3429	2.3727	-2.13515	1.53851	0.437661	-0.072854	-0.760217	0.240796	-2.13515	2.94005	2.25889	5.24922	2.79178	5.69008	1.13325	6.04909	5.09408	6.95024	7.96425	7.59323	6.09783	6.73494	4.5153	2.60861	-2.13515	0.438038	-2.13515	1.98904	5.05554	5.75202	5.39044	4.50514	7.22149	6.08273	2.40739
HBOIFM_03385	2.11469	2.06883	2.70307	2.33597	2.71373	3.35289	1.06305	2.72493	3.02865	4.3532	7.59141	6.86314	-2.13515	3.03667	-2.13515	-2.13515	-2.13515	-2.13515	1.17993	1.83238	0.657879	1.03828	1.86892	2.49985	4.16911	3.61205	5.35525	1.85291	5.41906	4.21533	5.37583	6.51463	5.60337	6.83097	6.00207	-2.13515	-2.13515	-2.13515	-2.13515	-2.13515	0.038921	2.09312	10.7647	10.6325	12.13	13.3992	10.8645	9.18133
HBOIFM_03390	0.250043	0.215569	1.93012	-0.13626	0.795185	1.58893	1.40464	0.532838	-2.13515	4.03919	6.51115	5.4366	2.76076	2.4899	-2.13515	-2.13515	2.05103	-2.13515	0.414715	0.619193	0.465207	0.292596	1.50878	0.359814	3.26846	3.67993	5.38192	1.13325	5.21702	4.19042	3.42191	5.91886	6.18383	-2.13515	-2.13515	-2.13515	-2.13515	-2.13515	-2.13515	-2.13515	-0.805344	-0.824266	6.81469	6.68231	7.95445	9.35274	7.28745	5.7196
HBOIFM_03395	0.250043	0.94818	2.97469	2.18149	3.80601	3.42375	2.10901	2.72493	1.58907	4.76026	7.59141	6.42903	-2.13515	0.780693	-2.13515	-2.13515	-2.13515	-2.13515	2.43174	2.00312	-0.0290414	3.22963	3.21433	2.88658	4.6728	2.66341	5.40811	-2.13515	5.08745	4.13927	6.17641	5.78243	6.05912	-2.13515	-2.13515	-2.13515	1.03204	-2.13515	-2.13515	-2.13515	0.314543	3.15405	13.9442	13.6995	15.1648	16.4714	14.252	12.2672
HBOIFM_03400	0.250043	0.215569	-2.13515	-2.13515	0.365484	-2.13515	1.67982	-2.13515	1.58907	1.63381	2.02603	-2.13515	-2.13515	2.64726	-2.13515	-2.13515	-2.13515	-2.13515	-2.13515	-2.13515	-2.13515	0.292596	0.281582	-2.13515	4.10052	3.01855	5.43383	0.15509	5.61204	4.16507	4.96602	6.29821	6.05912	6.51048	-2.13515	-2.13515	2.16386	-2.13515	-2.13515	0.521909	0.314543	-0.335762	5.66531	5.33855	5.87957	6.94678	5.87127	1.79811
HBOIFM_03405	-2.13515	0.94818	-2.13515	-2.13515	0.365484	-0.132044	1.91043	-2.13515	1.58907	-2.13515	3.50354	2.45618	-2.13515	0.0737727	-2.13515	-2.13515	-2.13515	-2.13515	0.60518	-2.13515	-2.13515	-2.13515	-2.13515	-2.13515	4.35723	1.4813	5.12202	0.562987	5.25775	3.64768	5.37583	5.52177	4.61672	-2.13515	-2.13515	5.50097	1.03204	-2.13515	-0.866903	0.118109	1.06385	0.0108861	6.16402	6.35677	7.31309	8.15526	6.5163	3.72332
HBOIFM_03410	-2.13515	-2.13515	-2.13515	-0.13626	-2.13515	0.533629	0.610948	2.9335	4.20523	3.6372	2.02603	3.00207	2.08441	3.59533	-2.13515	-2.13515	-2.13515	-2.13515	-2.13515	-0.760217	-2.13515	1.52248	1.02544	0.359814	4.76431	3.67993	5.99659	1.85291	5.95934	5.15971	4.96602	5.63175	5.41264	-2.13515	4.43732	-2.13515	1.03204	0.161708	-2.13515	-2.13515	0.543225	0.511087	6.67373	6.76326	7.81883	9.36694	6.5163	5.00185
HBOIFM_03415	0.988581	0.215569	2.36796	1.81138	-0.269801	0.533629	2.57922	3.89084	5.28583	4.61092	3.90428	5.15972	-2.13515	3.43204	-2.13515	0.506	-2.13515	0.437661	-2.13515	-0.252686	-0.851105	1.88311	0.281582	1.96919	5.15091	4.08229	6.24924	1.35004	6.32779	4.72929	6.95024	6.42582	7.59323	7.09304	6.41455	-2.13515	1.03204	-2.13515	-2.13515	-2.13515	-2.13515	0.705714	5.08677	5.6678	7.23532	8.08825	5.66153	3.85031
HBOIFM_03420	-2.13515	-2.13515	-2.13515	0.528518	-0.269801	-0.132044	3.03392	1.31561	3.73378	4.3532	2.02603	3.96137	2.462	2.9182	-2.13515	-2.13515	-2.13515	0.437661	-2.13515	-2.13515	-2.13515	-2.13515	0.281582	-2.13515	2.83368	1.99102	4.17149	-0.439518	4.80094	4.03118	4.96602	5.13033	5.1928	-2.13515	-2.13515	4.5153	2.16386	-2.13515	-2.13515	-2.13515	0.543225	0.0108861	7.64809	7.67911	8.34845	10.3379	7.59382	5.81609
HBOIFM_03425	-2.13515	-2.13515	-2.13515	-2.13515	-2.13515	-2.13515	-2.13515	-2.13515	-2.13515	-2.13515	-2.13515	-2.13515	-2.13515	-2.13515	-2.13515	-2.13515	-2.13515	-2.13515	-2.13515	-2.13515	-2.13515	-2.13515	-2.13515	-2.13515	-2.13515	-2.13515	1.44766	0.15509	1.19936	1.22702	3.42191	1.1711	2.69321	4.5318	-2.13515	-2.13515	0.28724	-0.434224	-2.13515	-2.13515	-2.13515	-0.335762	7.74287	7.76024	9.25194	10.5205	7.85465	5.84687
HBOIFM_03430	-2.13515	0.94818	-2.13515	-2.13515	-0.269801	-2.13515	-2.13515	-2.13515	-2.13515	0.814083	2.94657	-2.13515	-2.13515	-2.13515	-2.13515	-2.13515	-2.13515	-2.13515	-2.13515	-2.13515	-0.851105	1.03828	-2.13515	-2.13515	3.26846	1.1363	4.23139	0.562987	3.0766	2.2916	4.39143	3.90769	4.21048	4.5318	4.43732	-2.13515	-2.13515	-2.13515	-2.13515	-2.13515	-2.13515	0.284145	7.08345	6.50536	8.45522	9.63686	7.21238	5.10731
HBOIFM_03435	0.988581	0.215569	0.112622	-2.13515	-0.269801	-2.13515	1.67982	-2.13515	-2.13515	0.814083	-2.13515	-2.13515	0.757549	2.11163	1.00534	-2.13515	-2.13515	-2.13515	-2.13515	-0.252686	-2.13515	0.292596	2.60095	1.60565	3.38842	1.75876	3.66355	-2.13515	3.40155	2.69784	5.6946	4.97205	4.61672	-2.13515	5.4222	-2.13515	1.03204	-2.13515	-2.13515	-2.13515	-0.311163	-2.13515	2.21268	2.28989	1.68755	4.31175	2.81725	0.0165052
HBOIFM_03440	4.00024	3.54947	3.20313	2.18149	1.38881	2.72594	1.91043	2.72493	3.02865	2.53002	5.33582	5.15972	0.757549	4.10929	3.05983	-2.13515	0.729246	1.20639	1.67306	1.28693	0.977756	1.88311	4.41465	3.84251	3.49917	1.99102	3.9034	1.98766	3.99039	2.46809	4.96602	5.33929	5.9226	-2.13515	4.43732	-2.13515	1.87621	-2.13515	-2.13515	0.521909	0.543225	2.69699	10.7803	10.5734	11.9202	13.3248	10.944	9.10062
HBOIFM_03445	0.250043	-2.13515	0.826795	-2.13515	-0.269801	0.533629	1.91043	1.31561	1.58907	3.91723	3.50354	3.39697	2.08441	3.14614	-2.13515	-2.13515	-2.13515	-2.13515	-0.880409	0.105405	-0.370737	1.03828	1.86892	0.359814	4.71928	3.74475	5.81277	2.519	5.72528	4.76347	4.96602	6.62513	6.40494	6.09783	4.43732	-2.13515	3.09154	0.161708	0.629529	-0.469047	-0.805344	0.511087	6.37906	7.04808	7.38689	9.21819	6.49535	4.39959
HBOIFM_03450	-2.13515	0.94818	2.16567	2.00835	-0.269801	2.18784	2.82444	1.81659	-2.13515	4.15163	4.47473	-2.13515	0.757549	4.05421	-2.13515	-2.13515	-2.13515	1.20639	-0.072854	-0.760217	-0.851105	-2.13515	0.281582	1.96919	4.6728	2.90962	5.92585	0.877005	6.02569	5.02532	4.96602	7.24296	6.59662	6.51048	-2.13515	-2.13515	1.87621	-2.13515	-0.866903	0.118109	0.314543	0.705714	5.47451	4.98058	5.30014	7.09066	5.6234	2.23156
HBOIFM_03455	0.988581	2.51089	2.36796	1.81138	1.38881	2.01462	2.28341	-2.13515	1.58907	3.28933	4.69294	3.70662	0.757549	2.31318	-2.13515	-2.13515	-2.13515	-2.13515	-0.880409	-2.13515	-2.13515	1.88311	1.02544	2.49985	4.97052	3.74475	6.26366	1.85291	6.70073	4.95311	6.36793	7.52536	7.29445	4.5318	-2.13515	-2.13515	1.51582	-2.13515	-2.13515	-0.469047	-0.805344	1.51197	6.81469	6.80209	7.98646	9.46264	7.1467	5.18164
HBOIFM_03460	0.250043	-2.13515	-2.13515	-2.13515	0.365484	0.533629	2.10901	4.07802	-2.13515	1.63381	3.50354	2.45618	0.757549	3.24788	-2.13515	-2.13515	2.726	1.20639	-0.072854	-0.252686	-2.13515	1.03828	1.50878	2.70616	1.5573	2.66341	4.23139	-2.13515	5.19622	3.49325	4.96602	5.52177	5.9226	4.5318	-2.13515	-2.13515	0.28724	-2.13515	-0.866903	0.118109	-0.805344	-2.13515	3.58218	4.06629	2.58748	6.28691	4.51689	2.03115
HBOIFM_03465	0.988581	1.78335	2.70307	4.07224	4.23196	3.73361	3.89031	2.48092	-2.13515	4.3532	4.88243	4.53238	2.08441	3.74198	2.3727	-2.13515	0.729246	1.7011	0.772497	2.08142	1.23808	3.09894	1.50878	0.359814	4.23458	2.36619	5.73215	2.22424	5.88978	4.58384	5.37583	7.05834	6.84348	-2.13515	-2.13515	-2.13515	1.87621	-0.434224	-2.13515	-2.13515	0.314543	-2.13515	5.54095	5.28472	5.73635	7.8257	5.45995	3.4299
HBOIFM_03470	0.988581	2.06883	1.93012	4.52111	4.39055	4.39331	3.45374	0.532838	-2.13515	1.63381	-2.13515	-2.13515	0.757549	2.31318	3.70872	-2.13515	-2.13515	-2.13515	0.921841	2.22626	1.64824	1.52248	2.60095	1.11643	3.60201	1.99102	4.49843	-2.13515	5.29736	4.33382	3.42191	6.04349	5.1928	4.5318	-2.13515	-2.13515	2.16386	-2.13515	-2.13515	1.08769	0.038921	-0.824266	5.4401	4.76162	5.39857	6.86907	5.06415	1.79811
HBOIFM_03475	3.50286	2.84852	3.65308	4.9128	5.31289	4.52799	1.06305	1.31561	3.02865	2.15079	2.94657	2.45618	1.57037	3.74198	3.5231	-2.13515	1.53851	2.60194	2.61586	2.74169	2.68176	2.9552	2.78046	1.11643	4.57509	1.99102	5.79304	0.562987	5.85038	4.50522	4.96602	7.20788	6.59662	4.5318	-2.13515	-2.13515	2.60861	0.57033	-0.866903	-2.13515	0.910907	-2.13515	5.4401	5.33855	4.31658	5.87466	5.58424	1.17291
HBOIFM_03480	0.250043	0.215569	1.93012	0.528518	2.61423	2.18784	5.3706	7.77657	10.0173	7.33692	8.2373	8.73635	0.757549	3.24788	2.75689	-2.13515	-2.13515	0.437661	-0.072854	-2.13515	-0.370737	0.292596	3.08371	1.96919	4.10052	3.11982	6.23469	1.13325	6.13904	5.10745	5.6946	7.0972	6.76579	-2.13515	6.00207	-2.13515	1.03204	0.161708	-2.13515	-2.13515	-0.311163	0.705714	10.0208	9.42632	11.0856	12.2767	9.93265	8.0147
HBOIFM_03485	3.50286	2.51089	4.46046	1.31067	2.39185	3.02849	3.12824	3.4227	3.98869	4.53003	6.82009	5.98816	2.462	3.59533	2.75689	1.2849	1.53851	2.06779	1.39809	0.619193	1.23808	2.61586	3.64319	3.44239	5.65995	5.13726	6.88359	1.85291	7.30925	6.11789	8.11722	8.43534	8.34673	8.20593	7.99438	6.08111	3.98132	-2.13515	-0.866903	-2.13515	2.19975	1.9497	9.16656	9.14597	10.4423	11.9511	9.25654	7.71024
HBOIFM_03490	1.46945	2.3068	3.20313	3.61076	3.66411	3.35289	1.67982	1.31561	-2.13515	2.82982	4.47473	3.39697	-2.13515	2.64726	3.05983	-2.13515	1.53851	-2.13515	0.60518	0.386499	-0.851105	2.7955	1.86892	1.96919	4.62477	3.86626	6.34724	1.13325	6.56533	5.30603	5.6946	7.0184	5.7718	-2.13515	4.43732	-2.13515	2.94784	-2.13515	-2.13515	-2.13515	-0.805344	0.284145	6.44994	6.03684	5.73635	6.16214	6.19096	1.51955
HBOIFM_03495	0.988581	1.42627	2.16567	2.47545	2.12865	2.34239	2.57922	-2.13515	2.48208	0.814083	3.50354	-2.13515	-2.13515	3.14614	-2.13515	-2.13515	-2.13515	-2.13515	0.414715	-0.252686	-2.13515	1.52248	1.86892	1.11643	4.23458	4.27014	5.27214	1.85291	6.03158	4.54506	5.37583	7.22553	6.59662	7.82809	6.41455	6.49373	1.51582	-2.13515	-2.13515	-0.469047	-2.13515	-0.824266	4.89687	4.91122	4.50514	6.40174	5.50258	1.51955
HBOIFM_03500	-2.13515	1.42627	1.64805	-2.13515	-0.269801	-0.132044	0.610948	1.81659	1.58907	2.82982	4.21753	-2.13515	-2.13515	4.05421	-2.13515	-2.13515	-2.13515	0.437661	-0.880409	-2.13515	-2.13515	0.292596	1.50878	1.11643	4.62477	3.86626	5.87042	0.15509	5.88978	4.96784	6.68827	7.24296	7.91447	5.51764	5.4222	-2.13515	2.60861	-2.13515	-2.13515	-2.13515	1.54971	0.284145	5.63522	4.40589	4.50514	6.5081	5.27558	0.712432
HBOIFM_03505	1.82815	2.51089	3.20313	1.81138	1.80605	1.31651	2.82444	3.27734	5.18748	4.03919	5.0499	4.53238	1.57037	4.56828	3.05983	1.78416	-2.13515	2.06779	-0.409033	1.53066	0.240796	2.7955	2.60095	2.70616	5.94058	4.87311	6.88359	2.22424	7.04994	6.04334	9.73577	7.9537	8.01862	9.75195	9.53701	9.48734	3.45257	-2.13515	-2.13515	-2.13515	1.06385	2.0232	6.62861	6.50536	6.65253	8.67241	6.61675	4.51909
HBOIFM_03510	3.03989	2.68959	4.41561	1.58289	2.50733	2.72594	3.7191	2.9335	5.69667	4.76026	6.19101	5.51823	2.462	4.21352	1.00534	0.506	-2.13515	2.60194	0.193151	-0.252686	0.826963	3.7486	2.60095	2.88658	5.45549	4.08229	6.76702	2.60519	6.69333	5.35168	6.95024	7.29404	7.11812	5.51764	-2.13515	-2.13515	1.03204	-2.13515	-2.13515	0.118109	1.82912	1.16565	6.62861	6.40802	6.97316	8.15526	6.97567	3.58407
HBOIFM_03515	0.250043	-2.13515	1.64805	-0.13626	-0.269801	-2.13515	-2.13515	-2.13515	-2.13515	-2.13515	-2.13515	-2.13515	-2.13515	1.59637	-2.13515	-2.13515	-2.13515	1.20639	-2.13515	-2.13515	-2.13515	1.03828	-2.13515	1.11643	1.5573	1.1363	2.09155	-2.13515	2.88175	1.41221	-2.13515	4.5914	4.21048	5.51764	5.4222	-2.13515	-2.13515	-2.13515	-2.13515	-2.13515	-2.13515	-2.13515	2.50722	2.67231	2.58748	6.02555	2.81725	0.712432
HBOIFM_03520	1.46945	1.42627	1.93012	0.973445	0.365484	-0.132044	-0.0680677	-2.13515	-2.13515	2.82982	-2.13515	2.45618	-2.13515	2.9182	1.00534	-2.13515	-2.13515	-2.13515	-0.880409	-0.760217	-2.13515	1.52248	0.281582	2.25889	2.20778	2.52247	3.26534	-2.13515	4.62531	3.91432	4.96602	5.96161	5.7718	4.5318	-2.13515	-2.13515	0.28724	-2.13515	-2.13515	-2.13515	-0.805344	0.284145	5.88586	6.10053	6.90781	8.39591	5.99587	4.51909
HBOIFM_03525	3.17031	3.72355	4.11255	1.58289	1.61263	2.18784	3.12824	3.27734	4.55996	3.28933	5.77896	3.00207	0.757549	4.52842	3.5231	-2.13515	2.05103	1.7011	0.772497	0.105405	1.73466	3.56279	3.44465	4.52546	5.79628	5.13726	6.96523	2.68651	7.0028	5.73427	4.96602	7.31067	7.0542	6.09783	4.43732	6.08111	3.09154	0.57033	-2.13515	-2.13515	0.543225	0.0108861	6.8012	6.5287	7.20844	8.64935	6.97567	3.78821
HBOIFM_03530	1.82815	0.94818	1.29613	-2.13515	-2.13515	-2.13515	2.28341	-2.13515	-2.13515	0.814083	-2.13515	-2.13515	2.76076	3.43204	1.8467	1.78416	-2.13515	0.437661	-2.13515	-2.13515	-2.13515	2.17092	1.50878	2.49985	3.26846	3.21444	6.09659	1.98766	6.24918	5.27082	6.95024	6.48563	6.84348	6.51048	7.21861	7.07626	2.78819	-2.13515	-2.13515	-2.13515	-2.13515	-2.13515	3.81487	3.78534	3.53337	3.743	4.24285	0.0165052
HBOIFM_03535	-2.13515	0.94818	0.112622	0.528518	-0.269801	-2.13515	-2.13515	1.81659	-2.13515	2.82982	-2.13515	1.56495	-2.13515	3.03667	-2.13515	-2.13515	-2.13515	-2.13515	-0.880409	-2.13515	-0.851105	-2.13515	-2.13515	1.11643	5.31122	4.54949	6.40039	2.519	6.92591	5.60829	6.36793	6.93505	6.59662	5.51764	5.4222	-2.13515	4.1218	-0.434224	-2.13515	-2.13515	0.910907	0.0108861	5.66531	4.83836	5.08051	6.69985	5.58424	-2.13515
HBOIFM_03540	5.58146	6.00556	6.81136	5.90191	5.94444	6.23849	9.09771	10.832	13.5912	10.5667	11.065	10.5242	5.35634	8.49648	7.10576	2.15344	4.33576	4.03453	3.91818	4.15689	4.10471	5.64322	6.2465	6.1455	8.10438	8.54144	8.2893	9.64891	7.13711	6.73673	8.1696	8.02598	8.61387	6.83097	7.21861	7.81128	3.90559	0.57033	1.0832	0.833292	3.12918	5.38226	11.2661	11.4131	12.3248	13.8578	11.4561	9.89991
HBOIFM_03545	7.97497	8.4489	9.56448	6.89643	7.25997	6.94615	4.26701	7.34668	8.23459	9.27614	12.4177	11.012	4.61511	7.24523	6.31019	1.78416	2.42778	2.35955	5.70465	5.7173	5.81986	8.33434	8.74006	8.63091	5.75226	5.01122	6.87423	3.59446	6.43378	5.27082	7.17188	7.66125	6.40494	6.51048	7.21861	5.50097	2.40337	-0.434224	1.85968	0.118109	2.82538	5.19681	13.0874	13.1909	14.0972	15.8185	13.2998	11.7938
HBOIFM_03550	-2.13515	-2.13515	0.826795	-2.13515	0.365484	-0.132044	-2.13515	0.532838	1.58907	3.07782	4.21753	-2.13515	1.57037	0.0737727	-2.13515	-2.13515	-2.13515	-2.13515	-0.880409	-2.13515	-0.0290414	0.292596	0.281582	0.359814	-2.13515	1.1363	2.87229	-2.13515	3.32692	1.85617	-2.13515	4.97205	3.64289	-2.13515	-2.13515	-2.13515	-2.13515	-2.13515	-2.13515	-2.13515	-2.13515	-0.824266	3.58218	2.97414	4.31658	5.29526	2.81725	0.0165052
HBOIFM_03555	-2.13515	-2.13515	1.29613	0.528518	1.61263	1.58893	1.06305	2.18686	4.20523	1.63381	2.02603	-2.13515	-2.13515	0.0737727	1.00534	-2.13515	-2.13515	-2.13515	-2.13515	-2.13515	-0.370737	-2.13515	-2.13515	-2.13515	2.20778	2.19083	4.23139	1.35004	4.29438	4.03118	5.6946	5.57781	4.61672	4.5318	-2.13515	4.5153	0.28724	-2.13515	-0.0526334	-2.13515	-0.311163	2.09312	6.82805	6.78281	7.70803	9.23377	7.04941	5.13252
HBOIFM_03560	1.46945	-2.13515	0.826795	-2.13515	1.123	0.533629	1.06305	2.18686	1.58907	3.6372	5.57434	3.00207	-2.13515	1.59637	1.8467	-2.13515	-2.13515	1.20639	-2.13515	-2.13515	-0.851105	-2.13515	1.02544	0.359814	3.698	3.38685	5.57921	-0.439518	5.21702	4.6216	4.39143	5.96161	5.7718	-2.13515	-2.13515	-2.13515	2.40337	-2.13515	-2.13515	-2.13515	0.910907	0.705714	8.49127	8.53494	9.90721	11.2291	8.88177	6.7464
HBOIFM_03565	1.46945	0.215569	2.16567	0.973445	0.795185	-0.132044	1.91043	2.48092	3.02865	4.03919	5.46	4.36597	0.757549	2.4899	1.00534	-2.13515	-2.13515	-2.13515	0.414715	-0.760217	-0.851105	-2.13515	1.86892	-2.13515	4.10052	3.86626	5.40811	0.877005	5.83027	4.79686	-2.13515	5.78243	5.7718	-2.13515	-2.13515	-2.13515	2.40337	-2.13515	-2.13515	-2.13515	-0.311163	0.0108861	8.90164	9.1116	10.2181	11.6537	9.12969	7.13102
HBOIFM_03570	0.988581	2.3068	3.09343	1.58289	0.795185	2.01462	1.67982	-2.13515	1.58907	3.47373	3.50354	4.17781	0.757549	3.24788	-2.13515	-2.13515	-2.13515	-2.13515	-0.072854	-2.13515	0.240796	2.7955	0.281582	1.60565	5.24922	4.08229	5.96165	1.70415	6.37483	5.13382	4.96602	7.27721	7.84062	6.51048	5.4222	4.5153	3.22219	-2.13515	-0.391369	-2.13515	0.910907	0.511087	6.07713	5.6678	6.73019	7.86626	6.24218	2.70528
HBOIFM_03575	0.250043	2.06883	2.36796	0.528518	0.795185	1.58893	2.10901	2.18686	3.73378	0.814083	4.21753	3.00207	-2.13515	2.78909	-2.13515	-2.13515	-2.13515	-2.13515	-0.072854	0.619193	-2.13515	1.52248	1.86892	1.11643	4.23458	3.67993	5.38192	1.53806	5.29736	3.94444	4.39143	5.73393	4.21048	5.51764	4.43732	-2.13515	0.28724	-2.13515	-2.13515	-2.13515	0.543225	0.0108861	5.04159	4.76162	5.30014	6.40174	5.45995	3.50905
HBOIFM_03580	0.988581	1.42627	2.97469	-0.13626	0.795185	-2.13515	1.40464	-2.13515	-2.13515	3.91723	3.90428	1.56495	2.08441	2.9182	-2.13515	-2.13515	-2.13515	-2.13515	0.193151	0.818243	-2.13515	1.03828	1.86892	1.96919	4.35723	3.46589	5.02382	1.70415	5.66599	4.16507	7.36395	6.82359	6.40494	7.09304	7.21861	7.07626	1.03204	-0.434224	-0.866903	-2.13515	0.038921	0.705714	7.29075	7.31298	8.44374	9.66012	7.74351	5.61619
HBOIFM_03585	-2.13515	-2.13515	2.36796	1.31067	1.123	0.979011	1.40464	1.81659	1.58907	2.53002	5.57434	3.96137	-2.13515	4.16234	2.3727	-2.13515	-2.13515	-2.13515	-2.13515	-0.252686	-0.851105	-2.13515	0.281582	1.11643	4.80798	3.61205	5.97922	1.53806	6.04909	5.02532	5.6946	7.0779	5.60337	6.83097	5.4222	-2.13515	1.51582	0.161708	-0.866903	-0.469047	1.2018	1.02843	8.8403	8.84958	10.0616	11.7161	8.90181	7.24518
HBOIFM_03590	4.19658	4.20669	4.32149	2.47545	3.26589	2.93453	3.03392	5.05864	5.76646	6.15117	9.2275	8.16911	2.76076	4.52842	3.87314	-2.13515	-2.13515	0.437661	2.03885	1.92029	1.45789	4.53514	4.79447	5.02604	5.18443	2.66341	6.04745	2.83655	6.27421	5.47024	4.96602	7.13505	6.68368	6.09783	-2.13515	4.5153	2.40337	-0.434224	0.438038	-0.469047	1.2018	3.77961	11.8555	11.9251	13.2176	14.7968	12.0145	10.3925
HBOIFM_03595	0.250043	0.215569	2.84527	2.00835	-0.269801	-0.132044	2.93299	2.9335	3.42391	3.6372	4.88243	4.53238	0.757549	4.44524	-2.13515	-2.13515	0.729246	1.7011	-0.880409	-0.252686	-0.370737	1.03828	1.02544	0.359814	5.77444	5.03733	7.10786	0.877005	7.57401	6.45241	7.17188	7.91071	7.76277	6.83097	-2.13515	4.5153	2.94784	-0.434224	0.629529	-0.469047	1.06385	2.45334	7.36599	7.01541	7.95445	9.30927	7.41567	4.69857
HBOIFM_03600	0.250043	-2.13515	1.93012	-0.13626	-0.269801	0.979011	1.06305	3.11566	4.39347	2.53002	4.69294	2.45618	-2.13515	0.780693	1.00534	0.506	-2.13515	0.437661	-2.13515	-0.760217	-0.851105	-2.13515	0.281582	-2.13515	4.47027	2.79178	5.09002	1.53806	5.29736	4.2639	4.96602	6.65149	6.05912	-2.13515	4.43732	-2.13515	0.28724	-2.13515	-2.13515	-0.469047	-2.13515	1.79031	7.99477	7.85562	9.48821	10.9179	8.46315	6.39717
HBOIFM_03605	0.250043	0.94818	2.70307	0.528518	1.38881	2.01462	0.610948	0.532838	4.39347	3.91723	6.19101	4.68157	-2.13515	1.87706	-2.13515	-2.13515	-2.13515	-2.13515	0.60518	0.619193	-0.370737	1.03828	2.94005	1.11643	3.13759	2.66341	3.37567	0.562987	4.40731	3.12367	5.37583	6.08275	5.60337	4.5318	4.43732	-2.13515	0.28724	-2.13515	-2.13515	-2.13515	0.314543	1.9497	8.37314	8.31764	9.49935	10.8128	8.46315	6.61845
HBOIFM_03610	1.82815	3.12182	3.86812	0.973445	2.12865	3.02849	1.91043	1.31561	-2.13515	2.15079	6.39148	4.94037	0.757549	2.4899	1.8467	1.2849	0.729246	1.20639	1.2932	0.619193	0.240796	2.61586	3.81767	2.49985	4.10052	3.46589	5.62458	0.562987	6.13358	5.10745	6.53697	6.91343	6.84348	5.51764	-2.13515	-2.13515	2.78819	-2.13515	-2.13515	-2.13515	-0.805344	2.22349	8.50382	8.31764	9.52681	10.7546	8.59212	6.81805
HBOIFM_03615	2.7372	1.78335	2.36796	-0.13626	2.26627	2.48192	0.610948	1.31561	1.58907	2.15079	2.02603	-2.13515	4.18398	5.63174	6.42061	5.34008	4.5021	3.94954	-0.409033	0.818243	0.240796	3.98891	3.21433	3.04688	3.26846	1.75876	4.2889	-0.439518	4.33301	2.76694	4.39143	4.79425	2.69321	-2.13515	-2.13515	-2.13515	1.51582	-2.13515	1.85968	-2.13515	-0.805344	-0.824266	3.70322	5.90033	4.67188	5.29526	3.46087	1.17291
HBOIFM_03620	-2.13515	-2.13515	-2.13515	-2.13515	-2.13515	-2.13515	-2.13515	-2.13515	-2.13515	-2.13515	-2.13515	-2.13515	0.757549	1.59637	-2.13515	-2.13515	0.729246	-2.13515	-2.13515	-2.13515	-2.13515	-2.13515	-2.13515	0.359814	1.5573	-2.13515	-2.13515	-2.13515	0.813094	-2.13515	3.42191	2.02917	2.69321	-2.13515	-2.13515	-2.13515	-2.13515	-0.434224	0.438038	-0.469047	-0.805344	-0.824266	1.33938	3.43607	2.58748	3.743	1.62226	0.0165052
HBOIFM_03625	1.82815	2.51089	3.09343	1.31067	-0.269801	-2.13515	1.67982	-2.13515	-2.13515	2.53002	2.02603	2.45618	-2.13515	3.67052	-2.13515	1.2849	-2.13515	-2.13515	0.921841	-2.13515	-0.851105	1.03828	2.94005	3.19112	6.01699	4.17927	6.19011	1.70415	6.39323	5.3404	7.06531	6.89149	7.11812	-2.13515	6.00207	-2.13515	2.78819	-2.13515	-2.13515	-2.13515	-0.805344	0.511087	5.63522	5.44053	5.65902	6.78694	6.16465	2.23156
HBOIFM_03630	2.7372	1.78335	2.16567	3.19312	2.61423	3.27838	2.70705	1.81659	4.20523	4.15163	3.90428	3.39697	-2.13515	3.3429	-2.13515	-2.13515	-2.13515	0.437661	-0.072854	-2.13515	-2.13515	2.41054	2.60095	3.04688	4.71928	5.11292	5.88913	-0.439518	6.10596	4.90798	5.95553	6.70279	5.41264	-2.13515	-2.13515	-2.13515	3.90559	-2.13515	-0.391369	-2.13515	0.314543	2.50548	7.81848	7.59315	8.65761	9.96097	8.09648	5.52397
HBOIFM_03635	0.250043	0.215569	3.48955	2.00835	2.12865	1.31651	2.70705	2.18686	3.98869	3.07782	5.19993	1.56495	-2.13515	4.26294	1.00534	0.506	-2.13515	-2.13515	-2.13515	1.28693	-0.370737	3.56279	3.21433	3.65629	5.96007	5.18475	6.1441	2.22424	6.54079	5.15971	6.82519	7.8664	6.68368	6.51048	5.4222	4.5153	2.78819	0.161708	0.21515	-2.13515	0.543225	2.0232	7.20113	7.22997	7.7645	9.39494	7.58393	5.10731
HBOIFM_03640	-2.13515	-2.13515	-2.13515	-2.13515	-0.269801	0.533629	-2.13515	-2.13515	3.02865	2.53002	2.02603	1.56495	-2.13515	-2.13515	-2.13515	-2.13515	-2.13515	-2.13515	-2.13515	-2.13515	-2.13515	-2.13515	-2.13515	-2.13515	1.5573	-0.0117927	2.09155	0.15509	2.59399	1.97804	-2.13515	3.50691	2.69321	-2.13515	4.43732	-2.13515	-2.13515	-0.434224	-2.13515	-2.13515	-2.13515	-0.824266	4.4891	4.18859	3.8441	6.02555	3.77104	2.03115
HBOIFM_03645	0.250043	0.94818	2.97469	3.11002	3.85037	3.42375	1.91043	5.60696	7.34338	4.3532	3.90428	4.36597	-2.13515	2.64726	1.00534	-2.13515	-2.13515	-2.13515	-0.072854	-2.13515	1.23808	-2.13515	1.02544	1.11643	3.60201	1.75876	3.47815	1.53806	4.65611	1.97804	3.42191	4.69639	6.29862	-2.13515	-2.13515	-2.13515	3.45257	-0.434224	-0.866903	-2.13515	-0.805344	1.02843	5.80706	5.33855	6.80388	8.39591	6.36278	3.85031
HBOIFM_03650	-2.13515	-2.13515	0.112622	0.528518	1.80605	1.81755	-0.0680677	5.34052	5.89666	3.28933	3.90428	3.96137	0.757549	0.780693	1.00534	-2.13515	-2.13515	-2.13515	-0.409033	-0.252686	-2.13515	0.292596	1.02544	0.359814	2.20778	-2.13515	4.10899	0.15509	3.36471	1.41221	3.42191	4.69639	5.60337	-2.13515	-2.13515	-2.13515	0.28724	-2.13515	-2.13515	-2.13515	0.543225	0.284145	4.89687	3.93265	4.82133	6.94678	5.17374	3.58407
HBOIFM_03655	0.250043	0.94818	1.64805	2.71939	1.80605	2.01462	2.10901	6.56935	7.87265	6.09604	5.19993	5.80514	2.76076	3.81007	-2.13515	-2.13515	-2.13515	-2.13515	0.193151	0.105405	0.240796	1.03828	1.02544	1.11643	5.28055	4.35562	6.74665	1.70415	6.71542	5.31758	6.68827	7.1536	7.23803	7.31475	7.21861	6.49373	4.1218	-0.434224	-2.13515	-2.13515	2.43982	1.02843	6.85442	6.76326	7.00475	8.39591	7.17333	4.07497
HBOIFM_03660	3.17031	3.87886	5.09362	2.47545	2.80679	2.93453	1.06305	4.16322	-2.13515	2.82982	4.88243	-2.13515	2.08441	4.35697	3.05983	0.506	0.729246	0.437661	1.39809	3.47891	1.11392	4.25742	5.02541	4.0833	6.01699	4.31352	7.11583	1.98766	7.26498	5.83413	5.95553	7.82069	6.59662	5.51764	4.43732	-2.13515	4.05327	-2.13515	-0.0526334	-2.13515	2.19975	1.87223	6.85442	6.70298	7.00475	8.3103	7.04941	4.35746
HBOIFM_03665	6.13817	6.54716	7.32937	5.9142	6.35168	6.52284	4.69427	5.57623	7.24901	8.3875	10.7091	9.54427	5.56363	6.58683	5.99032	4.04204	3.18361	2.35955	4.12941	3.92247	4.32863	6.57657	6.65555	5.91578	5.42777	4.87311	7.15501	2.22424	7.44549	6.02936	6.95024	8.76596	8.39912	7.31475	7.73186	5.50097	2.16386	0.57033	-0.866903	0.521909	2.3248	4.40467	11.832	12.0058	12.9284	14.4522	12.0833	10.46
HBOIFM_03670	-2.13515	1.42627	-2.13515	0.528518	-0.269801	-0.132044	2.82444	-2.13515	-2.13515	0.814083	2.02603	-2.13515	-2.13515	1.59637	-2.13515	-2.13515	-2.13515	-2.13515	-0.880409	-0.252686	-2.13515	-2.13515	-2.13515	0.359814	5.00845	3.11982	5.32808	-0.439518	5.38269	4.35639	5.6946	6.97733	7.23803	6.09783	-2.13515	-2.13515	0.28724	-2.13515	-2.13515	-2.13515	0.038921	-2.13515	3.45005	4.5947	3.53337	5.70613	4.51689	1.17291
HBOIFM_03675	5.32582	5.45889	6.2844	7.26121	7.23091	7.08917	3.6572	2.48092	5.54607	4.25593	5.19993	3.70662	2.462	5.99556	5.00056	3.0806	3.6768	2.99056	4.21736	4.8235	4.27223	4.85144	6.13555	5.89488	6.7349	5.69158	7.87613	1.98766	7.89121	6.90693	6.82519	7.64822	7.95003	5.51764	4.43732	-2.13515	6.32904	-0.434224	-0.391369	-0.469047	1.98904	1.61091	6.09934	6.85845	5.80973	8.25027	6.4525	2.40739
HBOIFM_03680	2.55807	3.63914	4.11255	2.18149	3.26589	3.78833	3.03392	4.52693	5.54607	3.6372	5.95813	2.45618	1.57037	3.59533	1.8467	-2.13515	-2.13515	0.437661	1.58717	2.29354	1.96643	3.83323	4.24174	3.65629	4.76431	3.74475	5.96165	-2.13515	6.33732	5.13382	5.95553	6.75233	5.9226	5.51764	5.4222	-2.13515	1.87621	-2.13515	-2.13515	-0.469047	1.54971	3.73669	9.68105	9.62621	10.8964	12.3572	10.141	8.18998
HBOIFM_03685	-2.13515	1.42627	1.64805	-0.13626	-0.269801	0.533629	-2.13515	-2.13515	-2.13515	-2.13515	-2.13515	-2.13515	-2.13515	-2.13515	1.8467	-2.13515	-2.13515	-2.13515	-0.072854	-0.252686	-0.0290414	0.292596	0.281582	2.70616	2.20778	1.99102	4.04366	0.562987	3.50671	2.09034	4.39143	4.22095	3.64289	-2.13515	4.43732	4.5153	1.87621	-2.13515	-2.13515	-2.13515	-0.311163	-0.824266	3.58218	4.50338	3.53337	5.03554	3.90423	-2.13515
HBOIFM_03690	1.82815	2.06883	2.16567	1.31067	1.97641	1.81755	1.67982	0.532838	1.58907	2.82982	2.02603	3.70662	-2.13515	1.24653	1.00534	0.506	-2.13515	-2.13515	-0.880409	-0.252686	0.240796	1.52248	1.02544	-2.13515	4.35723	2.90962	5.83225	-0.439518	6.0079	4.4433	6.53697	6.57094	6.59662	7.50688	4.43732	7.07626	4.2498	0.57033	-2.13515	-2.13515	-0.311163	1.29072	6.16402	5.62512	6.00984	8.21929	6.05435	2.70528
HBOIFM_03695	1.46945	1.78335	0.112622	1.58289	1.123	1.58893	2.28341	2.18686	4.55996	0.814083	4.21753	2.45618	1.57037	2.4899	-2.13515	-2.13515	1.53851	0.437661	-0.072854	-2.13515	-0.0290414	-2.13515	0.281582	0.359814	4.76431	3.38685	5.94386	0.562987	6.3562	5.18515	6.17641	6.82359	6.18383	-2.13515	-2.13515	-2.13515	1.87621	-0.434224	0.629529	-2.13515	1.32748	1.79031	5.60447	5.39044	4.67188	7.02051	5.90344	1.79811
HBOIFM_03700	1.82815	0.215569	2.70307	0.528518	1.38881	2.34239	3.59252	3.67569	4.20523	2.82982	4.47473	2.45618	-2.13515	2.11163	3.5231	-2.13515	-2.13515	0.437661	-0.072854	-0.760217	-0.370737	1.88311	2.78046	2.25889	5.8805	4.72035	6.77711	1.70415	7.05572	5.80161	7.17188	7.8664	7.95003	7.96533	7.21861	6.08111	2.94784	-2.13515	-2.13515	-2.13515	0.910907	2.69699	6.71748	6.03684	5.39857	7.2827	6.8819	2.56403
HBOIFM_03705	2.7372	2.3068	3.48955	0.528518	2.12865	2.18784	2.28341	4.96683	6.41415	3.47373	4.69294	1.56495	-2.13515	3.3429	1.8467	0.506	-2.13515	-2.13515	-0.409033	0.619193	-2.13515	2.17092	2.60095	2.25889	5.97929	4.75223	6.78712	2.11083	6.94786	5.94253	5.37583	8.09481	7.29445	-2.13515	4.43732	4.5153	3.09154	-2.13515	-2.13515	-2.13515	1.98904	3.6698	7.29075	7.28584	8.23314	9.58919	7.19948	4.55681
HBOIFM_03710	-2.13515	0.94818	1.93012	0.973445	0.365484	0.533629	2.28341	3.89084	5.54607	0.814083	4.21753	-2.13515	1.57037	2.11163	-2.13515	0.506	-2.13515	-2.13515	0.60518	-0.252686	-2.13515	1.88311	1.50878	-2.13515	3.13759	3.61205	5.40811	-2.13515	5.04153	4.05897	5.37583	6.1945	5.7718	4.5318	4.43732	-2.13515	-2.13515	-2.13515	-2.13515	-2.13515	0.314543	2.09312	3.9185	3.43607	4.50514	6.40174	3.77104	1.79811
HBOIFM_03715	-2.13515	-2.13515	1.64805	0.973445	-2.13515	0.533629	0.610948	0.532838	-2.13515	0.814083	4.47473	-2.13515	-2.13515	0.0737727	1.00534	-2.13515	-2.13515	-2.13515	0.772497	-2.13515	-2.13515	-2.13515	0.281582	2.25889	2.44797	2.79178	3.57383	1.53806	4.19301	2.2916	5.95553	4.69639	5.41264	-2.13515	-2.13515	-2.13515	1.03204	-2.13515	-2.13515	-2.13515	-2.13515	0.0108861	8.00657	7.63677	9.21189	10.5013	8.06127	5.89184
HBOIFM_03720	-2.13515	-2.13515	0.112622	-2.13515	-2.13515	-2.13515	-2.13515	-2.13515	-2.13515	-2.13515	2.02603	-2.13515	0.757549	0.0737727	-2.13515	-2.13515	-2.13515	-2.13515	-2.13515	-0.760217	-2.13515	1.03828	1.86892	2.25889	-2.13515	-0.0117927	2.3299	-0.439518	2.52883	0.455589	3.42191	2.02917	-2.13515	-2.13515	4.43732	-2.13515	-2.13515	-0.434224	-2.13515	-2.13515	-0.805344	-0.824266	4.73599	4.50338	5.87957	7.15756	4.74709	2.8339
HBOIFM_03725	0.250043	1.42627	0.826795	-0.13626	-2.13515	-2.13515	-2.13515	-2.13515	1.58907	-2.13515	-2.13515	-2.13515	-2.13515	2.64726	-2.13515	-2.13515	0.729246	0.437661	-2.13515	-2.13515	-0.0290414	-2.13515	2.15641	-2.13515	0.320665	-0.0117927	2.09155	-2.13515	2.59399	1.72296	-2.13515	1.1711	3.64289	-2.13515	-2.13515	-2.13515	1.03204	-2.13515	-2.13515	-2.13515	0.314543	-2.13515	4.79163	4.68057	4.82133	6.78694	5.41602	2.40739
HBOIFM_03730	3.68838	4.3727	3.30506	3.48453	3.80601	3.02849	4.81255	5.10244	5.69667	5.81798	5.77896	5.92969	3.84574	5.59362	4.38998	1.2849	2.42778	2.06779	2.22053	1.92029	-0.0290414	3.34945	3.64319	4.22404	7.55731	6.64335	8.9635	3.21086	9.05491	7.89459	7.45118	8.83081	7.87802	6.83097	6.00207	-2.13515	6.83681	1.14138	0.438038	0.833292	3.92452	1.70343	8.2244	8.9086	8.48913	10.2019	8.40815	5.38408
HBOIFM_03735	0.988581	1.42627	0.112622	0.528518	1.123	1.58893	2.10901	1.81659	-2.13515	-2.13515	-2.13515	2.45618	1.57037	3.59533	-2.13515	0.506	-2.13515	-2.13515	0.414715	0.818243	-0.370737	-2.13515	-2.13515	2.25889	5.15091	3.80678	6.439	1.85291	6.4159	5.08059	6.36793	7.19001	7.29445	-2.13515	-2.13515	-2.13515	3.82567	-2.13515	-2.13515	-2.13515	1.64905	1.29072	6.22592	6.43298	5.73635	6.78694	6.24218	1.17291
HBOIFM_03740	1.82815	1.42627	1.29613	3.34618	3.05456	3.49128	3.45374	3.11566	6.01607	5.18697	6.99452	5.92969	0.757549	2.9182	2.3727	-2.13515	-2.13515	0.437661	0.772497	-2.13515	0.826963	1.52248	2.15641	2.88658	5.00845	4.95755	6.57235	2.22424	6.68215	5.37397	5.37583	7.29404	6.76579	4.5318	6.00207	-2.13515	2.60861	-2.13515	-2.13515	-0.469047	0.739194	1.61091	6.39711	6.33044	7.38689	8.08825	6.69236	3.34617
HBOIFM_03745	2.35342	0.215569	2.54525	2.60258	1.61263	3.1998	1.67982	3.11566	5.9576	5.01928	7.50755	6.15055	0.757549	2.11163	-2.13515	-2.13515	-2.13515	-2.13515	2.16249	0.619193	0.977756	2.61586	2.60095	2.25889	4.47027	3.74475	5.35525	1.98766	5.72528	4.90798	6.53697	7.1536	6.84348	6.09783	4.43732	-2.13515	-2.13515	-2.13515	-2.13515	-2.13515	-0.805344	1.16565	7.91559	7.97938	8.86979	10.5705	8.07546	6.46818
HBOIFM_03750	1.82815	1.78335	3.30506	2.33597	3.32997	2.34239	2.10901	3.11566	4.20523	4.76026	6.39148	5.51823	2.462	4.26294	-2.13515	-2.13515	-2.13515	-2.13515	0.60518	0.619193	0.465207	0.292596	2.15641	1.96919	5.68359	4.31352	6.65121	1.85291	6.87446	5.47024	5.6946	7.85511	8.0841	5.51764	5.4222	-2.13515	2.16386	-2.13515	-2.13515	-2.13515	0.739194	1.70343	6.88032	6.45751	6.94085	8.80352	6.71065	3.85031
HBOIFM_03755	-2.13515	0.215569	0.826795	-0.13626	-2.13515	-2.13515	-2.13515	-2.13515	-2.13515	-2.13515	-2.13515	-2.13515	-2.13515	1.59637	-2.13515	-2.13515	-2.13515	-2.13515	-0.880409	-0.252686	-2.13515	-2.13515	0.281582	-2.13515	2.20778	0.678566	3.01556	0.15509	2.65633	2.2916	3.42191	3.90769	4.61672	-2.13515	-2.13515	-2.13515	0.28724	-2.13515	-2.13515	-2.13515	-2.13515	0.284145	4.19103	3.43607	3.8441	4.71858	3.77104	-2.13515
HBOIFM_03760	-2.13515	0.215569	-2.13515	0.973445	-0.269801	-2.13515	-2.13515	-2.13515	-2.13515	-2.13515	3.90428	-2.13515	-2.13515	-2.13515	-2.13515	-2.13515	-2.13515	-2.13515	-0.880409	-0.760217	-0.851105	-2.13515	0.281582	2.25889	2.44797	0.678566	3.57383	-2.13515	2.3135	0.0585557	-2.13515	3.90769	4.93333	-2.13515	-2.13515	-2.13515	1.51582	-0.434224	-2.13515	-2.13515	0.038921	0.511087	7.35679	6.68231	8.15081	9.39494	7.28745	5.46567
HBOIFM_03765	-2.13515	-2.13515	-2.13515	-2.13515	-2.13515	-2.13515	-2.13515	-2.13515	-2.13515	-2.13515	-2.13515	-2.13515	-2.13515	-2.13515	-2.13515	-2.13515	-2.13515	-2.13515	-2.13515	-2.13515	-2.13515	-2.13515	-2.13515	-2.13515	0.320665	-2.13515	0.232621	-2.13515	0.276451	1.22702	-2.13515	-2.13515	-2.13515	-2.13515	-2.13515	-2.13515	-2.13515	-2.13515	-2.13515	-2.13515	-0.311163	-2.13515	5.91121	6.30363	7.03567	8.76112	5.87127	4.39959
HBOIFM_03770	-2.13515	-2.13515	-2.13515	-2.13515	-0.269801	-2.13515	-2.13515	-2.13515	-2.13515	-2.13515	-2.13515	-2.13515	0.757549	0.780693	-2.13515	-2.13515	-2.13515	-2.13515	-2.13515	-0.760217	-2.13515	0.292596	-2.13515	-2.13515	1.91916	1.99102	3.37567	-0.439518	3.24821	2.83287	4.39143	4.07281	3.64289	4.5318	-2.13515	-2.13515	1.03204	-2.13515	-2.13515	-2.13515	-2.13515	-2.13515	4.10578	3.22354	3.1367	-2.13515	4.4312	1.51955
HBOIFM_03775	0.988581	0.94818	2.70307	0.973445	1.38881	1.58893	1.91043	-2.13515	-2.13515	-2.13515	-2.13515	1.56495	-2.13515	2.78909	-2.13515	-2.13515	0.729246	0.437661	0.60518	0.105405	0.657879	2.41054	2.3958	1.11643	4.16911	3.01855	5.09002	1.35004	5.1857	4.03118	6.68827	6.00313	6.05912	8.20593	7.86908	6.8142	3.09154	-2.13515	-2.13515	0.118109	0.314543	0.511087	5.91121	5.04676	5.39857	6.16214	5.66153	1.79811
HBOIFM_03780	0.250043	2.06883	2.16567	2.47545	1.38881	1.58893	2.28341	0.532838	-2.13515	2.53002	-2.13515	-2.13515	2.76076	2.9182	-2.13515	2.69045	2.05103	3.15152	0.193151	0.818243	-2.13515	1.03828	2.15641	1.11643	5.45549	4.47504	6.52527	1.70415	6.72635	5.64542	7.06531	6.80022	6.40494	-2.13515	-2.13515	-2.13515	1.87621	-2.13515	-0.391369	-2.13515	-0.311163	1.40565	6.26575	6.03684	6.18555	7.69669	5.54399	4.07497
HBOIFM_03785	8.10289	8.366	8.05864	5.07485	6.18853	6.39649	4.94795	7.54224	8.58293	9.35458	11.2908	10.7585	6.20714	8.09404	7.43004	4.12719	2.97291	5.20991	3.96974	5.1923	3.67521	8.79091	9.32451	9.0479	6.36275	7.09246	8.40434	5.50963	6.53251	6.47321	5.95553	7.0972	6.98732	6.51048	6.73494	4.5153	4.18722	1.86174	1.52374	2.06026	2.90754	7.19133	17.4656	17.735	18.7219	20.3617	17.674	16.2554
HBOIFM_03790	1.82815	1.42627	2.36796	-2.13515	0.365484	-2.13515	0.610948	0.532838	1.58907	-2.13515	-2.13515	-2.13515	-2.13515	2.31318	1.00534	-2.13515	0.729246	0.437661	-2.13515	0.105405	-2.13515	1.88311	2.3958	-2.13515	1.5573	-0.0117927	1.44766	1.13325	2.65633	1.72296	10.8995	7.26019	7.91447	11.5035	11.3958	10.9462	-2.13515	-2.13515	-2.13515	-2.13515	-2.13515	-2.13515	3.58218	1.76712	1.68755	2.79008	3.77104	-2.13515
HBOIFM_03795	0.988581	-2.13515	1.93012	-0.13626	0.365484	2.01462	-0.0680677	-2.13515	-2.13515	-2.13515	-2.13515	-2.13515	-2.13515	0.0737727	1.00534	-2.13515	-2.13515	-2.13515	0.414715	-0.252686	-0.851105	2.17092	1.86892	1.60565	0.320665	0.678566	2.71318	-2.13515	2.46058	1.57603	-2.13515	2.56198	2.69321	4.5318	-2.13515	-2.13515	-2.13515	-2.13515	-2.13515	-2.13515	-2.13515	-2.13515	5.21441	4.30133	5.65902	7.2827	5.00607	2.40739
HBOIFM_03800	-2.13515	-2.13515	-2.13515	-2.13515	-0.269801	-2.13515	-2.13515	-2.13515	-2.13515	-2.13515	-2.13515	-2.13515	-2.13515	-2.13515	-2.13515	-2.13515	-2.13515	-2.13515	-2.13515	-2.13515	-0.370737	0.292596	0.281582	1.11643	2.20778	1.4813	2.09155	-2.13515	4.17185	1.57603	-2.13515	4.79425	2.69321	-2.13515	-2.13515	-2.13515	1.03204	-2.13515	-2.13515	-2.13515	-2.13515	-2.13515	2.96038	2.28989	3.1367	4.31175	3.77104	0.0165052
HBOIFM_03805	0.250043	1.78335	2.54525	3.41701	3.76025	3.11669	-2.13515	0.532838	-2.13515	2.53002	-2.13515	3.39697	2.462	3.81007	4.15459	-2.13515	-2.13515	0.437661	2.03885	1.53066	1.45789	1.88311	2.60095	-2.13515	2.83368	2.66341	5.32808	-0.439518	4.98201	3.88357	5.37583	6.1582	5.41264	-2.13515	-2.13515	-2.13515	-2.13515	-2.13515	-2.13515	0.833292	0.038921	-2.13515	5.83381	5.22881	5.57732	7.65099	5.41602	3.25726
HBOIFM_03810	2.11469	0.94818	3.09343	3.78153	4.09119	3.78833	1.91043	1.81659	1.58907	3.07782	-2.13515	2.45618	3.21903	4.52842	2.3727	-2.13515	2.05103	0.437661	2.03885	1.83238	2.03603	2.17092	1.02544	2.25889	4.52363	3.61205	5.83225	1.13325	5.68104	4.69428	6.17641	7.48197	6.76579	6.51048	-2.13515	4.5153	1.51582	-2.13515	-2.13515	-2.13515	-0.805344	-0.335762	5.17311	5.17064	4.31658	6.40174	4.81632	0.712432
HBOIFM_03815	0.250043	3.24121	3.48955	2.00835	0.795185	2.34239	-2.13515	-2.13515	4.7092	3.28933	2.94657	1.56495	-2.13515	2.11163	2.3727	2.15344	-2.13515	1.20639	0.60518	0.818243	0.240796	1.52248	2.94005	3.44239	3.698	1.75876	4.98954	0.877005	5.14286	4.03118	3.42191	5.40272	5.41264	-2.13515	4.43732	-2.13515	0.28724	-2.13515	-2.13515	-2.13515	-2.13515	1.51197	8.68369	8.6025	10.0313	11.2095	8.70138	6.91564
HBOIFM_03820	0.250043	1.78335	2.16567	-2.13515	-2.13515	-2.13515	-2.13515	1.81659	-2.13515	-2.13515	-2.13515	-2.13515	-2.13515	2.64726	-2.13515	-2.13515	-2.13515	-2.13515	-2.13515	-0.760217	-0.851105	0.292596	-2.13515	-2.13515	2.44797	2.66341	5.32808	0.562987	5.12095	3.75353	3.42191	5.82936	4.21048	-2.13515	-2.13515	-2.13515	1.51582	-2.13515	-2.13515	-2.13515	0.038921	0.511087	6.96745	6.38262	8.06349	9.23377	7.11957	5.3197
HBOIFM_03825	4.83008	5.577	6.44922	3.88508	3.80601	3.49128	3.59252	3.67569	4.7092	6.00917	7.81719	6.38619	3.00805	4.91594	2.75689	-2.13515	-2.13515	2.06779	2.73997	2.535	2.39486	5.30098	5.65055	5.36691	6.12451	5.06297	7.18561	2.22424	7.33564	6.32088	6.36793	8.14204	7.59323	7.50688	6.00207	6.08111	3.82567	-0.434224	0.21515	0.118109	2.64547	4.31998	9.96286	10.0295	11.1021	12.6709	10.0807	8.43249
HBOIFM_03830	4.42265	5.09704	6.05507	1.81138	3.45016	3.49128	2.28341	3.67569	5.83303	5.2388	6.72428	6.42903	0.757549	5.43021	4.38998	1.2849	0.729246	-2.13515	1.39809	2.47833	2.34094	5.38747	4.95246	5.13702	5.56134	4.90181	6.83616	1.70415	6.87446	5.77672	6.17641	7.96425	8.34673	6.83097	5.4222	4.5153	1.51582	-2.13515	-2.13515	-0.469047	1.64905	3.05266	9.83794	10.0254	11.1681	12.614	10.0378	8.58176
HBOIFM_03835	5.08269	5.4833	7.32937	4.45534	4.19803	4.49548	1.91043	3.98747	6.2288	5.47321	7.9502	6.92431	3.56618	4.48743	2.3727	0.506	1.53851	-2.13515	2.85422	2.96424	3.21834	6.27764	6.18414	5.61713	4.80798	4.47504	6.26366	2.83655	6.75152	5.49079	7.17188	8.05588	8.23586	6.09783	6.00207	6.8142	2.60861	-2.13515	0.438038	-2.13515	3.16302	5.56508	8.78312	8.72376	9.76223	11.3942	8.89783	6.87888
HBOIFM_03840	0.988581	3.54947	3.57363	1.31067	1.38881	2.34239	1.06305	1.31561	3.02865	2.15079	2.02603	1.56495	0.757549	2.9182	-2.13515	-2.13515	-2.13515	-2.13515	-0.072854	1.28693	-0.0290414	2.7955	2.15641	2.88658	4.89154	3.74475	5.71127	1.53806	5.97774	4.93822	4.96602	6.95634	6.50396	7.09304	4.43732	-2.13515	2.40337	-2.13515	-2.13515	-2.13515	0.910907	2.22349	5.66531	4.30133	6.07082	6.16214	5.58424	1.51955
HBOIFM_03845	1.46945	3.45386	2.97469	2.18149	2.80679	2.18784	2.57922	6.93904	5.62333	7.36051	8.96991	8.20652	2.76076	2.9182	1.8467	-2.13515	-2.13515	0.437661	2.52675	3.3269	0.240796	2.7955	2.15641	2.88658	4.57509	2.52247	5.9076	2.22424	5.79611	4.79686	6.17641	6.1945	5.7718	5.51764	-2.13515	-2.13515	1.03204	-2.13515	-2.13515	0.833292	1.2018	3.44824	12.0126	11.7617	12.8615	14.7407	12.1025	10.3278
HBOIFM_03850	6.03929	6.2385	7.00544	3.61076	3.5067	4.52799	2.57922	4.24367	7.06739	6.39907	9.09968	7.89129	5.06045	7.10324	6.12689	-2.13515	0.729246	1.20639	2.16249	3.12042	1.35224	6.66001	6.33525	6.07292	5.37067	3.92337	6.33364	3.36691	6.7081	5.69938	6.82519	7.76143	7.17932	-2.13515	-2.13515	-2.13515	2.78819	-2.13515	-2.13515	-2.13515	0.910907	3.24878	9.38125	9.22312	10.0914	11.7652	9.23773	7.67208
HBOIFM_03855	3.50286	1.78335	3.40025	1.58289	1.61263	0.533629	1.40464	1.31561	4.39347	1.63381	5.95813	5.25804	-2.13515	4.91594	3.87314	-2.13515	-2.13515	0.437661	-0.072854	-0.760217	0.240796	3.7486	3.81767	3.92732	3.26846	2.90962	3.97524	-2.13515	4.62531	3.85214	6.82519	5.40272	5.9226	7.6764	6.73494	6.08111	1.51582	-2.13515	-2.13515	-2.13515	0.739194	1.16565	5.60447	5.44053	6.73019	7.39786	5.73488	4.35746
HBOIFM_03860	6.73063	7.19774	7.48399	2.92791	4.19803	3.27838	3.7191	3.89084	3.98869	4.95875	8.03251	6.83156	4.61511	6.6439	4.92763	1.78416	2.42778	2.06779	1.75408	3.42002	0.657879	7.33999	7.6808	7.53461	6.75735	5.11292	7.47911	2.4273	7.62938	6.48861	7.17188	8.42009	7.17932	7.6764	-2.13515	4.5153	3.55528	-2.13515	-2.13515	-2.13515	1.06385	1.9497	7.67792	7.77983	8.76299	10.4555	8.21017	5.73613
HBOIFM_03865	5.48457	6.00556	7.16298	4.3507	3.93519	4.20507	3.6572	5.01347	6.41415	6.91131	9.60239	8.32467	3.40303	5.1702	3.5231	2.44688	0.729246	2.80932	2.65843	3.53549	3.15734	6.20011	6.60884	6.77962	5.37067	3.67993	6.08039	2.60519	5.91547	4.71189	6.36793	7.29404	7.29445	5.51764	4.43732	4.5153	0.28724	-0.434224	-2.13515	0.118109	2.3248	3.5005	10.6556	10.7918	11.8973	13.4325	10.5355	9.03364
HBOIFM_03870	5.0492	5.70706	6.54603	3.27168	4.19803	3.73361	2.82444	4.58983	6.17849	5.18697	8.62992	7.84459	4.28113	5.66888	6.25164	5.84622	5.02375	4.39748	2.43174	2.535	2.34094	5.99503	5.90369	6.18047	4.23458	3.11982	5.57921	2.11083	5.22731	4.113	6.68827	6.72777	6.18383	4.5318	-2.13515	-2.13515	0.28724	0.57033	2.19217	0.521909	0.038921	3.15405	10.1448	10.1753	11.3498	13.1146	10.0594	8.49212
HBOIFM_03875	3.68838	4.7399	4.9118	-0.13626	1.38881	2.01462	0.610948	0.532838	3.42391	0.814083	5.33582	4.53238	-2.13515	-2.13515	-2.13515	0.506	-2.13515	0.437661	1.05679	1.28693	0.977756	4.25742	4.11375	4.00742	4.10052	3.86626	5.73215	1.13325	5.69594	4.4433	4.96602	6.57094	6.18383	5.51764	4.43732	-2.13515	2.78819	-2.13515	-2.13515	-2.13515	0.543225	1.61091	7.72869	7.37869	8.68712	10.095	7.53343	5.89184
HBOIFM_03880	2.11469	2.06883	2.84527	0.973445	1.38881	0.533629	3.03392	4.81715	6.85956	5.78349	8.40118	7.50747	-2.13515	4.21352	2.3727	-2.13515	0.729246	-2.13515	-2.13515	-0.252686	-0.851105	-2.13515	2.3958	1.96919	5.18443	4.47504	6.59532	3.41538	6.65191	5.32903	4.39143	7.1536	6.40494	4.5318	4.43732	-2.13515	1.87621	-2.13515	-0.0526334	-2.13515	1.2018	1.02843	9.24089	9.41697	10.2678	11.81	9.24717	7.39848
HBOIFM_03885	2.35342	4.14681	3.30506	2.82742	3.05456	4.16428	1.67982	4.39224	4.96807	3.6372	6.26097	5.4366	-2.13515	2.4899	1.00534	0.506	0.729246	0.437661	2.33001	1.73871	1.23808	3.22963	3.89758	3.32222	4.6728	3.92337	6.21998	1.85291	6.16067	4.69428	4.39143	6.62513	6.84348	5.51764	4.43732	4.5153	1.51582	-0.434224	-2.13515	-0.469047	1.74192	3.73669	8.9544	8.76365	10.3408	11.6595	9.0636	7.19821
HBOIFM_03890	3.77289	3.87886	4.05521	4.27647	4.6128	4.81822	2.28341	4.39224	5.76646	5.63668	8.61664	7.64101	2.08441	3.43204	1.8467	-2.13515	-2.13515	1.20639	2.48003	2.69274	2.63774	3.46006	3.89758	4.28958	5.5356	4.54949	6.41337	2.11083	6.96947	5.49079	5.6946	7.60842	7.63752	5.51764	5.4222	-2.13515	2.78819	-2.13515	-2.13515	-2.13515	1.2018	3.77961	9.28518	9.13461	10.4278	11.5976	9.50479	7.72274
HBOIFM_03895	-2.13515	0.215569	-2.13515	0.973445	1.123	-0.132044	0.610948	0.532838	-2.13515	2.82982	3.50354	2.45618	-2.13515	2.4899	-2.13515	-2.13515	-2.13515	0.437661	-2.13515	-2.13515	-2.13515	-2.13515	-2.13515	0.359814	4.52363	3.11982	5.09002	0.562987	5.30709	3.88357	4.96602	6.42582	5.60337	5.51764	-2.13515	-2.13515	1.87621	-2.13515	-2.13515	-0.469047	-0.311163	0.0108861	4.67811	5.11003	5.49072	6.60716	4.74709	2.03115
HBOIFM_03900	2.55807	1.42627	1.93012	2.00835	2.26627	3.61753	1.67982	2.9335	-2.13515	4.68752	6.86572	5.92969	-2.13515	2.4899	1.8467	-2.13515	-2.13515	0.437661	1.67306	1.41401	0.657879	2.17092	2.15641	2.88658	0.320665	0.678566	3.37567	0.877005	2.23391	0.0585557	-2.13515	4.47817	4.61672	-2.13515	-2.13515	-2.13515	1.03204	-2.13515	-0.391369	-2.13515	0.543225	2.78397	12.439	11.8587	13.5682	14.9313	12.4502	10.4773
HBOIFM_03905	2.89649	2.68959	3.99551	3.9342	2.97661	2.6091	1.67982	5.10244	6.32445	6.28044	8.71962	7.42522	2.08441	3.03667	1.00534	-2.13515	-2.13515	-2.13515	1.05679	1.14733	2.10242	3.34945	3.81767	3.32222	4.80798	3.80678	4.54638	0.877005	4.90717	3.94444	5.37583	6.00313	6.18383	-2.13515	4.43732	-2.13515	0.28724	-2.13515	-2.13515	-2.13515	0.314543	3.08726	11.913	11.5927	13.1696	14.3455	12.0191	10.043
HBOIFM_03910	3.77289	4.08435	5.44558	4.3507	3.80601	4.46222	1.67982	4.96683	6.57838	6.20427	8.87271	7.52732	0.757549	2.11163	1.8467	-2.13515	-2.13515	0.437661	2.52675	1.41401	2.92085	4.19483	4.9894	3.92732	-2.13515	2.36619	3.74801	2.11083	3.99039	2.76694	5.6946	4.97205	2.69321	-2.13515	-2.13515	-2.13515	1.51582	-2.13515	-2.13515	-2.13515	0.739194	3.75831	11.9087	11.8628	13.0862	14.293	12.1034	10.2217
HBOIFM_03915	0.988581	1.42627	0.112622	-2.13515	-2.13515	-2.13515	-0.0680677	-2.13515	-2.13515	0.814083	-2.13515	-2.13515	1.57037	2.11163	1.00534	-2.13515	-2.13515	-2.13515	-2.13515	-2.13515	-2.13515	1.03828	0.281582	2.49985	2.44797	1.4813	3.26534	-2.13515	3.4725	2.19449	5.37583	5.40272	5.7718	4.5318	4.43732	-2.13515	0.28724	-2.13515	-2.13515	-2.13515	-0.805344	-0.824266	5.17311	4.76162	5.94618	7.09066	5.17374	2.40739
HBOIFM_03920	4.79009	4.81875	4.66591	-0.13626	2.12865	0.533629	1.91043	0.532838	-2.13515	2.15079	3.90428	1.56495	3.84574	6.0245	5.06998	0.506	-2.13515	0.437661	-0.409033	0.386499	-0.851105	5.2403	5.80355	5.4835	4.93157	3.86626	6.38728	1.85291	6.68215	5.19771	5.95553	7.0972	7.50034	5.51764	5.4222	4.5153	5.1365	0.161708	-0.0526334	-0.469047	1.91131	0.0108861	7.42875	7.37869	7.66912	9.683	7.3588	5.36294
HBOIFM_03925	6.3863	6.67981	7.2613	5.92639	6.11772	6.14726	5.78651	8.28889	9.65288	9.58727	12.5344	11.0639	4.75697	6.98306	5.87868	2.69045	2.97291	3.85922	3.93557	4.02481	3.4648	5.95782	6.43233	6.37414	7.33657	6.33153	8.48036	4.45599	8.71805	7.53775	7.45118	9.16851	8.61387	5.51764	7.21861	5.50097	5.26325	0.161708	0.947688	0.521909	3.46377	6.41919	13.1091	13.3311	14.3096	15.8947	13.1256	11.6389
HBOIFM_03930	4.70663	5.27537	5.868	4.64428	5.01468	4.86986	3.37899	6.79965	7.94967	8.66354	11.4546	10.3623	1.57037	5.99556	3.5231	-2.13515	-2.13515	1.20639	3.29272	2.83488	2.49699	5.17696	5.37158	5.42638	4.35723	3.54082	6.06402	1.70415	6.16603	4.8771	6.17641	7.05834	6.68368	5.51764	5.4222	-2.13515	3.09154	-2.13515	0.629529	0.521909	2.3248	5.2888	12.3302	12.4134	13.4434	14.9209	12.3665	10.736
HBOIFM_03935	7.44165	7.68715	8.71743	6.66875	6.67509	6.91576	6.03789	7.34668	9.11143	8.97372	11.9622	10.5608	5.44286	7.49829	6.52317	2.69045	3.18361	2.35955	4.64494	4.77734	4.91202	7.6855	8.38218	8.07956	6.48883	7.24025	7.56308	7.40594	6.203	5.90474	4.96602	7.4523	7.76277	7.09304	6.99695	6.8142	3.65116	1.86174	2.84794	1.30311	4.73327	7.24399	13.8472	14.1902	15.0848	16.8095	14.0434	12.7206
HBOIFM_03940	-2.13515	-2.13515	0.112622	-2.13515	-2.13515	-2.13515	-2.13515	-2.13515	-2.13515	-2.13515	2.02603	-2.13515	-2.13515	2.11163	-2.13515	-2.13515	-2.13515	0.437661	-2.13515	-0.760217	-2.13515	-2.13515	-2.13515	0.359814	0.320665	2.19083	3.26534	-0.439518	3.50671	2.09034	-2.13515	3.90769	2.69321	4.5318	-2.13515	-2.13515	1.87621	-2.13515	-2.13515	-2.13515	-0.805344	-0.335762	5.47451	5.39044	5.87957	7.22149	5.90344	1.17291
HBOIFM_03945	-2.13515	0.94818	0.112622	-2.13515	-2.13515	-0.132044	2.10901	2.18686	3.73378	2.15079	2.02603	3.00207	-2.13515	1.24653	-2.13515	-2.13515	-2.13515	-2.13515	-2.13515	-2.13515	-0.851105	-2.13515	-2.13515	-2.13515	4.52363	3.11982	5.79304	-0.439518	5.04153	4.19042	6.36793	6.2299	6.29862	6.09783	6.00207	-2.13515	3.45257	0.161708	-2.13515	-2.13515	0.314543	0.284145	6.50091	6.87676	7.54568	9.30927	6.97567	4.22312
HBOIFM_03950	-2.13515	-2.13515	0.112622	-2.13515	-0.269801	-0.132044	-0.0680677	1.31561	2.48208	-2.13515	3.90428	3.96137	-2.13515	1.87706	-2.13515	-2.13515	-2.13515	-2.13515	-2.13515	-2.13515	-2.13515	-2.13515	0.281582	-2.13515	2.99364	1.4813	4.2889	-0.439518	3.69649	1.85617	4.96602	5.78243	4.93333	-2.13515	-2.13515	-2.13515	1.03204	-0.434224	-2.13515	-2.13515	-2.13515	-0.335762	7.7358	7.24414	8.6173	9.72772	7.41567	5.36294
HBOIFM_03955	0.250043	0.215569	-2.13515	-2.13515	-2.13515	-0.132044	-2.13515	0.532838	3.02865	3.07782	6.04	3.39697	-2.13515	0.0737727	-2.13515	-2.13515	-2.13515	0.437661	-2.13515	-2.13515	-0.851105	-2.13515	-2.13515	-2.13515	2.44797	-0.0117927	3.01556	-2.13515	2.06011	1.22702	4.96602	4.35529	5.1928	-2.13515	-2.13515	-2.13515	1.03204	-2.13515	-2.13515	-2.13515	-2.13515	0.0108861	8.06983	8.05367	9.04717	10.6995	8.26072	6.33339
HBOIFM_03960	-2.13515	-2.13515	-2.13515	-2.13515	-0.269801	-2.13515	-0.0680677	-2.13515	-2.13515	-2.13515	-2.13515	-2.13515	0.757549	2.11163	-2.13515	-2.13515	-2.13515	-2.13515	-2.13515	-0.760217	-2.13515	-2.13515	-2.13515	-2.13515	3.9527	2.79178	4.91844	1.13325	4.91992	3.6106	5.6946	6.1582	6.59662	4.5318	-2.13515	-2.13515	1.03204	-2.13515	-2.13515	-2.13515	-0.311163	-2.13515	7.91559	8.07761	9.37188	10.8837	8.48989	6.63618
HBOIFM_03965	3.17031	2.84852	3.99551	4.64428	4.2975	4.79168	2.93299	3.89084	6.2288	5.13321	8.1478	6.79927	0.757549	2.4899	1.8467	-2.13515	-2.13515	-2.13515	2.33001	1.92029	2.10242	2.17092	3.33409	1.60565	5.31122	4.47504	6.26366	4.43264	6.38865	5.29439	5.95553	7.91071	7.84062	4.5318	5.4222	7.29796	-2.13515	-0.434224	-2.13515	-2.13515	-0.311163	3.24878	9.11569	8.91304	10.2079	11.6006	9.22824	7.47928
HBOIFM_03970	-2.13515	0.215569	1.64805	1.31067	1.80605	2.93453	1.06305	2.72493	2.48208	1.63381	2.02603	2.45618	-2.13515	0.780693	-2.13515	-2.13515	-2.13515	-2.13515	0.772497	-0.760217	-0.0290414	0.292596	2.15641	1.60565	3.13759	1.4813	4.04366	1.35004	4.62531	3.53344	6.36793	6.04349	5.41264	-2.13515	6.00207	4.5153	2.40337	-2.13515	-0.391369	-0.469047	0.314543	2.0232	6.61326	6.0039	7.66912	9.30927	7.00562	5.18164
HBOIFM_03975	0.250043	-2.13515	-2.13515	-0.13626	0.365484	-2.13515	-2.13515	0.532838	-2.13515	-2.13515	-2.13515	-2.13515	-2.13515	-2.13515	-2.13515	-2.13515	-2.13515	-2.13515	-2.13515	-0.760217	-2.13515	-2.13515	1.02544	1.11643	-2.13515	-2.13515	-2.13515	-2.13515	0.813094	-2.13515	-2.13515	4.79425	-2.13515	-2.13515	-2.13515	-2.13515	-2.13515	-2.13515	-2.13515	-2.13515	-0.805344	1.29072	6.07713	4.98058	6.83936	8.18763	5.99587	3.58407
HBOIFM_03980	3.03989	2.3068	4.11255	2.47545	2.80679	3.11669	1.67982	2.72493	4.84443	4.53003	7.47847	5.92969	-2.13515	2.9182	3.05983	-2.13515	-2.13515	-2.13515	0.414715	1.53066	1.23808	3.7486	3.64319	3.5533	3.698	4.22542	5.18395	2.32936	5.56413	4.08624	5.6946	7.05834	7.45156	4.5318	4.43732	4.5153	1.87621	-0.434224	-0.866903	-2.13515	0.038921	2.78397	9.02284	9.09996	10.3031	12.1262	9.02025	7.50845
HBOIFM_03985	4.19658	5.38307	5.868	4.3507	5.05314	5.30455	4.04333	6.86468	9.5478	6.95844	8.52008	8.15642	2.08441	4.40178	3.05983	-2.13515	0.729246	1.7011	3.18044	2.74169	3.51429	5.00524	5.12835	5.42638	5.08144	3.67993	6.06402	2.76349	6.3515	5.01116	6.36793	7.68695	7.11812	5.51764	5.4222	5.50097	1.51582	-0.434224	-2.13515	-2.13515	2.38346	4.60885	10.3253	10.5832	11.4692	13.2981	10.4179	8.99466
HBOIFM_03990	-2.13515	-2.13515	1.64805	-0.13626	1.123	-0.132044	0.610948	4.46116	6.12635	5.85165	7.99194	7.1964	0.757549	1.24653	1.00534	-2.13515	-2.13515	1.7011	-2.13515	-0.760217	-2.13515	-2.13515	-2.13515	-2.13515	1.07097	0.678566	4.3442	0.877005	2.71608	2.83287	5.6946	5.2034	5.41264	-2.13515	4.43732	-2.13515	1.03204	-0.434224	-2.13515	0.833292	-2.13515	3.69244	14.4433	14.5053	15.8367	17.2993	14.6858	13.1881
HBOIFM_03995	0.250043	-2.13515	0.826795	-2.13515	0.365484	-0.132044	1.40464	2.72493	4.20523	4.15163	5.95813	5.59548	-2.13515	2.31318	-2.13515	0.506	-2.13515	1.20639	-0.880409	-2.13515	-2.13515	-2.13515	-2.13515	1.60565	1.5573	2.36619	4.91844	1.13325	4.38909	3.53344	5.37583	4.07281	4.93333	4.5318	-2.13515	-2.13515	0.28724	-2.13515	0.21515	-0.469047	-0.805344	4.2906	14.9878	14.9918	16.2667	17.7845	15.3749	13.6738
HBOIFM_04000	-2.13515	1.42627	0.826795	-0.13626	0.795185	-0.132044	-0.0680677	2.48092	3.02865	3.6372	4.88243	3.00207	0.757549	2.64726	-2.13515	-2.13515	-2.13515	1.7011	-2.13515	-2.13515	0.657879	1.03828	1.50878	-2.13515	4.52363	3.86626	5.55597	2.11083	6.02569	4.84553	4.39143	6.29821	6.29862	4.5318	4.43732	4.5153	1.03204	-0.434224	-2.13515	-0.469047	0.038921	-0.824266	7.74287	7.64748	9.00091	10.4014	8.13086	5.84687
HBOIFM_04005	4.97979	5.9541	6.65616	3.54903	4.63832	4.12231	1.06305	4.46116	5.18748	4.25593	6.99452	6.34204	-2.13515	3.43204	-2.13515	1.2849	-2.13515	1.20639	2.65843	2.535	2.99247	6.23163	6.70079	6.77962	5.08144	3.97832	5.32808	0.877005	5.5478	4.90798	5.95553	5.68375	5.1928	5.51764	4.43732	-2.13515	2.40337	-0.434224	-2.13515	0.118109	3.05902	5.04678	10.1069	9.88096	11.3892	12.7353	10.4577	8.57948
HBOIFM_04010	-2.13515	1.42627	3.09343	1.81138	2.71373	2.93453	1.06305	-2.13515	1.58907	-2.13515	4.69294	2.45618	-2.13515	1.87706	-2.13515	-2.13515	-2.13515	-2.13515	-0.072854	0.386499	1.35224	1.88311	2.3958	2.25889	3.49917	3.67993	4.98954	0.877005	5.38269	4.46424	4.39143	6.65149	6.29862	5.51764	5.4222	4.5153	0.28724	-2.13515	-2.13515	-2.13515	0.038921	1.79031	7.08345	6.82113	8.19256	9.13763	7.59382	5.52397
HBOIFM_04015	4.00024	4.01905	4.46046	3.66996	4.12769	4.16428	1.40464	1.81659	2.48208	2.82982	7.03502	5.25804	2.76076	3.516	3.05983	-2.13515	0.729246	0.437661	1.49576	0.992401	-0.370737	4.06087	4.35928	4.28958	4.71928	2.90962	6.12844	0.15509	6.37483	5.27082	7.45118	6.59829	7.17932	-2.13515	-2.13515	4.5153	1.03204	0.161708	-2.13515	-2.13515	0.314543	-2.13515	7.2516	7.32637	7.90508	9.1865	7.39319	5.25232
HBOIFM_04020	-2.13515	2.51089	3.09343	1.58289	1.61263	2.72594	1.67982	2.9335	4.55996	3.07782	6.67387	5.05421	2.08441	2.78909	1.8467	-2.13515	-2.13515	1.20639	0.772497	0.386499	0.826963	2.41054	1.50878	2.70616	3.60201	2.19083	5.77302	2.4273	5.98988	4.96784	5.37583	7.53954	7.63752	-2.13515	6.00207	-2.13515	0.28724	-2.13515	-2.13515	-2.13515	0.314543	0.876359	8.63128	8.60799	9.94841	11.4046	8.92942	7.11846
HBOIFM_04025	1.82815	-2.13515	1.29613	-2.13515	-0.269801	-2.13515	0.610948	-2.13515	4.96807	2.53002	5.57434	5.35008	-2.13515	1.59637	-2.13515	-2.13515	-2.13515	0.437661	0.772497	-0.760217	-0.0290414	1.03828	-2.13515	0.359814	3.698	2.19083	5.0573	0.562987	5.10987	3.88357	4.39143	6.2299	6.68368	-2.13515	4.43732	-2.13515	2.16386	-2.13515	-2.13515	-2.13515	1.06385	1.29072	8.89848	8.75378	9.98847	11.3697	9.01289	7.2624
HBOIFM_04030	0.250043	0.215569	-2.13515	-2.13515	-2.13515	-0.132044	1.67982	-2.13515	1.58907	-2.13515	3.50354	-2.13515	0.757549	0.780693	1.8467	-2.13515	1.53851	1.20639	-0.880409	-2.13515	-0.851105	-2.13515	-2.13515	1.11643	3.60201	2.66341	5.55597	0.877005	5.89625	4.74648	6.53697	5.96161	6.98732	6.09783	6.73494	6.49373	0.28724	-2.13515	-2.13515	-2.13515	0.910907	-0.824266	6.14278	5.62512	7.15311	8.42335	5.96571	3.85031
HBOIFM_04035	3.5986	3.95066	3.86812	-0.13626	0.795185	-0.132044	0.610948	1.31561	4.20523	2.53002	2.02603	4.17781	2.462	4.52842	1.8467	-2.13515	-2.13515	-2.13515	-2.13515	-0.252686	-2.13515	4.25742	4.30171	3.84251	5.24922	4.58532	6.12844	0.562987	6.73719	5.64542	6.36793	7.20788	6.91719	-2.13515	5.4222	-2.13515	1.87621	0.57033	-2.13515	-2.13515	0.543225	0.511087	6.61326	6.70298	7.60872	8.88473	6.94509	4.88807
HBOIFM_04040	3.5986	2.99165	4.2208	-0.13626	2.8942	2.6091	2.70705	5.47988	8.23459	6.59074	7.38757	7.82868	3.56618	5.19587	3.05983	0.506	-2.13515	1.7011	0.414715	1.63847	-2.13515	2.9552	3.54734	3.5533	6.15864	4.43632	6.81674	0.877005	7.14798	5.94253	5.95553	7.03851	6.40494	4.5318	-2.13515	6.08111	3.09154	-2.13515	-2.13515	-2.13515	0.910907	2.09312	6.64381	6.40802	5.80973	7.39786	6.61675	3.78821
HBOIFM_04045	3.5986	3.12182	4.2208	3.54903	4.63832	3.61753	1.40464	4.31987	7.17396	5.2388	8.11038	6.76624	4.88612	4.40178	3.5231	0.506	-2.13515	-2.13515	1.39809	0.818243	1.55624	4.1294	4.75212	3.5533	3.8727	2.19083	3.37567	1.35004	4.29438	2.54882	-2.13515	5.27294	3.64289	-2.13515	4.43732	-2.13515	1.51582	-2.13515	0.629529	0.118109	-0.311163	2.22349	7.48045	7.40415	8.31103	9.88404	7.82975	5.75248
HBOIFM_04050	2.35342	2.3068	4.27202	4.96098	4.93455	4.65117	2.43891	4.07802	5.54607	4.25593	6.67387	5.59548	2.08441	4.10929	3.87314	0.506	-2.13515	-2.13515	1.90353	2.08142	2.03603	3.83323	3.81767	3.44239	3.13759	1.99102	5.4591	0.562987	5.19622	4.4005	5.37583	6.39496	5.9226	4.5318	-2.13515	4.5153	-2.13515	-2.13515	-2.13515	-2.13515	1.06385	2.09312	6.96745	6.85845	7.81883	9.01672	7.39319	5.29759
HBOIFM_04055	0.988581	1.78335	2.70307	2.47545	3.1285	3.42375	7.16661	8.52043	11.2358	9.02628	10.4304	10.5847	4.28113	5.68709	3.31001	1.2849	2.05103	0.437661	-0.409033	-0.760217	0.240796	0.292596	3.08371	1.11643	5.96007	5.67505	7.13946	5.57507	6.91958	6.02936	5.37583	7.84373	7.68049	6.09783	6.99695	7.07626	3.09154	-2.13515	0.629529	-2.13515	0.038921	2.69699	7.84503	7.80872	8.98516	10.3594	8.33926	6.43817
HBOIFM_04060	2.35342	2.3068	3.65308	2.33597	3.19883	3.1998	2.43891	1.31561	-2.13515	2.82982	5.46	5.51823	-2.13515	1.87706	-2.13515	-2.13515	0.729246	-2.13515	1.17993	1.14733	0.465207	2.61586	3.08371	2.70616	4.0285	2.36619	3.97524	1.98766	4.25468	2.76694	7.36395	4.79425	6.40494	7.50688	6.99695	6.8142	1.03204	-2.13515	-2.13515	-2.13515	2.3248	3.86181	8.06983	7.95374	9.18456	10.3379	8.17765	6.36563
HBOIFM_04065	4.52365	4.14681	4.41561	-2.13515	-2.13515	-0.132044	1.40464	3.67569	6.01607	3.784	5.77896	5.15972	4.37215	5.40841	4.15459	0.506	-2.13515	-2.13515	-2.13515	0.105405	-0.851105	4.93039	5.12835	5.61713	2.65371	0.678566	1.44766	-2.13515	2.38892	0.455589	-2.13515	2.56198	3.64289	-2.13515	6.41455	4.5153	1.03204	-2.13515	-2.13515	-2.13515	-2.13515	0.705714	7.6253	6.93033	9.03956	10.3379	8.45232	6.23211
HBOIFM_04070	6.05625	6.2385	6.9671	0.973445	1.97641	2.01462	0.610948	5.57623	9.37427	5.97901	8.33784	7.3603	6.57597	7.93546	5.00056	4.61381	2.42778	0.437661	0.60518	1.53066	0.465207	6.58879	7.08042	6.62321	3.26846	3.11982	3.57383	0.562987	4.27467	3.32027	-2.13515	4.07281	3.64289	-2.13515	4.43732	5.50097	1.87621	-2.13515	-2.13515	-2.13515	0.314543	2.45334	9.27545	9.24794	10.8816	12.2133	10.0894	8.33001
HBOIFM_04075	5.65008	5.21834	5.78228	-2.13515	1.97641	0.979011	-2.13515	4.58983	7.45326	5.33718	6.51115	6.38619	3.96752	5.98087	4.15459	2.44688	-2.13515	0.437661	-0.072854	0.386499	0.465207	5.44238	6.29155	5.97673	2.83368	1.99102	2.71318	-0.439518	2.98247	2.54882	4.39143	3.72118	4.61672	-2.13515	-2.13515	-2.13515	1.03204	-2.13515	-0.0526334	-2.13515	-2.13515	0.511087	9.49456	9.57106	10.9782	12.4945	10.302	8.55638
HBOIFM_04080	5.0492	5.70706	6.43805	3.54903	3.61353	4.24473	2.43891	4.31987	5.46443	4.8295	7.35594	5.92969	-2.13515	4.16234	-2.13515	0.506	0.729246	0.437661	3.49401	2.8793	3.18816	5.2403	5.82414	5.30488	5.34125	4.22542	6.72598	1.70415	6.81088	5.74286	5.6946	7.91071	8.0841	5.51764	4.43732	-2.13515	3.09154	-2.13515	-2.13515	-0.469047	2.38346	4.90861	8.77968	8.74384	10.0654	11.5886	9.24403	7.63729
HBOIFM_04085	-2.13515	-2.13515	0.826795	-2.13515	0.365484	-2.13515	-2.13515	-2.13515	-2.13515	-2.13515	-2.13515	-2.13515	-2.13515	1.87706	-2.13515	-2.13515	-2.13515	-2.13515	-2.13515	0.105405	-0.0290414	0.292596	-2.13515	-2.13515	3.38842	1.75876	3.74801	-2.13515	4.99411	3.88357	3.42191	6.04349	5.7718	5.51764	-2.13515	-2.13515	-2.13515	-2.13515	-2.13515	-2.13515	-2.13515	0.284145	4.4891	1.76712	4.0996	5.51527	4.02616	1.17291
HBOIFM_04090	-2.13515	-2.13515	-2.13515	-2.13515	-2.13515	-2.13515	-2.13515	-2.13515	-2.13515	-2.13515	-2.13515	3.39697	-2.13515	-2.13515	-2.13515	-2.13515	-2.13515	-2.13515	-2.13515	-2.13515	-2.13515	-2.13515	-2.13515	0.359814	2.65371	1.75876	4.04366	-2.13515	4.52877	2.76694	4.39143	5.46347	4.93333	-2.13515	-2.13515	-2.13515	-2.13515	-2.13515	-2.13515	-2.13515	-0.805344	-0.335762	9.79434	9.56261	10.8644	12.2034	9.93848	8.19298
HBOIFM_04095	0.988581	-2.13515	0.826795	-2.13515	-2.13515	-0.132044	1.91043	-2.13515	1.58907	0.814083	-2.13515	-2.13515	0.757549	2.78909	1.00534	-2.13515	-2.13515	-2.13515	-0.880409	-2.13515	-2.13515	-2.13515	-2.13515	0.359814	4.35723	3.11982	4.63775	0.877005	5.48915	4.13927	6.17641	6.91343	6.76579	6.83097	6.73494	-2.13515	3.22219	-0.434224	-2.13515	-0.469047	0.314543	0.876359	6.77383	6.76326	7.7271	9.4758	6.65505	4.85817
HBOIFM_04100	-2.13515	0.94818	-2.13515	-2.13515	-2.13515	-0.132044	-2.13515	-2.13515	-2.13515	-2.13515	2.94657	-2.13515	-2.13515	1.59637	-2.13515	-2.13515	-2.13515	-2.13515	-0.880409	-2.13515	-2.13515	-2.13515	-2.13515	1.11643	1.91916	-2.13515	0.968179	-2.13515	2.93299	2.46809	4.39143	4.5914	5.41264	4.5318	-2.13515	-2.13515	0.28724	-2.13515	-2.13515	-2.13515	-0.805344	-0.335762	5.54095	4.83836	6.34216	8.12214	5.32393	3.06108
HBOIFM_04105	10.0235	10.7662	11.8572	9.52667	9.6366	9.53469	4.92187	7.37374	9.94392	8.82483	11.3701	10.1386	2.76076	5.65043	3.5231	2.69045	-2.13515	2.35955	7.58243	7.65467	7.78995	10.5678	10.7849	10.6648	5.56134	4.84382	5.38192	2.83655	5.86364	4.79686	6.53697	6.97733	7.54753	-2.13515	7.86908	6.49373	1.87621	0.161708	1.52374	-0.469047	6.36124	9.10814	13.2545	13.3271	14.4234	15.7093	13.4534	11.8034
HBOIFM_04110	2.55807	2.68959	3.57363	-0.13626	0.795185	0.533629	2.28341	3.89084	4.84443	4.03919	3.50354	3.70662	3.71272	4.75256	3.31001	1.78416	-2.13515	-2.13515	-0.880409	0.105405	-0.370737	3.09894	3.73307	4.47001	5.8599	5.5355	7.50966	2.22424	7.44329	6.47836	6.82519	7.76143	7.50034	5.51764	6.41455	-2.13515	2.78819	0.57033	-2.13515	-2.13515	0.314543	-0.824266	6.22592	5.74954	5.49072	6.78694	6.31574	1.17291
HBOIFM_04115	0.988581	2.06883	2.36796	1.31067	0.795185	2.72594	1.06305	-2.13515	2.48208	3.784	6.04	4.36597	-2.13515	2.9182	2.3727	-2.13515	-2.13515	-2.13515	0.414715	-0.760217	-0.0290414	2.17092	1.50878	-2.13515	4.97052	3.86626	6.60667	1.53806	6.50317	5.28265	5.95553	7.11625	7.29445	6.09783	4.43732	-2.13515	0.28724	-2.13515	-2.13515	-2.13515	-2.13515	1.29072	9.16392	8.98231	10.2315	11.7354	9.4432	7.57431
HBOIFM_04120	-2.13515	0.94818	-2.13515	0.528518	0.795185	1.58893	7.02066	9.00593	10.6502	8.29261	8.68186	9.26574	3.56618	4.26294	2.75689	-2.13515	1.53851	1.20639	-0.880409	-2.13515	-0.851105	-2.13515	-2.13515	0.359814	5.04541	4.35562	6.37406	1.53806	6.72272	5.36287	6.53697	6.89149	7.17932	4.5318	-2.13515	-2.13515	3.09154	-0.434224	0.947688	-0.469047	1.32748	1.79031	10.259	10.2439	11.4392	12.7943	10.302	8.35966
HBOIFM_04125	0.988581	1.78335	3.48955	1.31067	1.61263	-0.132044	2.43891	4.07802	4.7092	4.68752	5.68027	2.45618	2.76076	2.9182	1.8467	-2.13515	-2.13515	0.437661	-0.880409	0.105405	-2.13515	1.52248	2.60095	2.25889	5.31122	3.97832	6.6944	2.519	6.91958	5.88159	6.95024	7.35944	7.29445	-2.13515	5.4222	-2.13515	2.78819	-2.13515	-2.13515	-2.13515	0.543225	1.02843	6.09934	5.28472	5.08051	6.02555	6.02541	1.51955
HBOIFM_04130	0.988581	2.06883	1.64805	0.973445	0.795185	0.533629	1.06305	-2.13515	3.42391	3.28933	3.50354	3.00207	-2.13515	3.03667	-2.13515	-2.13515	-2.13515	-2.13515	-2.13515	-0.760217	-2.13515	1.88311	2.94005	2.25889	5.72973	3.61205	7.05083	1.35004	7.04413	5.95737	6.82519	6.99801	7.11812	4.5318	-2.13515	-2.13515	2.78819	-2.13515	-2.13515	-2.13515	1.74192	-2.13515	5.66531	5.04676	4.67188	5.51527	5.58424	0.0165052
HBOIFM_04135	3.85272	4.6129	5.46772	4.4213	5.10897	5.48096	3.77846	5.54482	7.59427	6.30496	8.64308	6.69782	-2.13515	4.21352	3.31001	-2.13515	1.53851	0.437661	2.73997	2.41934	2.84548	4.93039	5.06055	4.63036	5.65995	5.46031	6.65121	4.84012	6.56127	5.42825	7.45118	8.13271	7.45156	4.5318	5.4222	4.5153	2.40337	0.884812	-0.866903	0.521909	2.94693	5.59542	10.0135	9.95175	11.1452	12.938	10.0964	8.48968
HBOIFM_04140	4.13406	4.89352	5.59385	3.34618	2.8942	3.55578	1.67982	3.55474	3.42391	4.53003	7.50755	5.92969	1.57037	0.780693	1.00534	-2.13515	-2.13515	0.437661	2.33001	2.64206	2.49699	4.375	4.91456	5.02604	3.38842	4.08229	6.1596	1.35004	5.7469	5.03933	6.17641	6.57094	6.76579	-2.13515	4.43732	-2.13515	0.28724	-2.13515	-2.13515	-2.13515	1.54971	4.03122	12.2539	12.1868	13.2394	14.6765	12.399	10.6525
HBOIFM_04145	3.68838	4.99887	6.23363	3.66996	4.2651	4.52799	1.91043	5.72375	5.62333	6.46583	8.73199	7.56622	-2.13515	3.24788	3.70872	-2.13515	-2.13515	-2.13515	2.27631	2.74169	1.89326	4.67926	5.09485	4.86341	3.38842	4.03124	5.32808	1.13325	5.93443	4.52528	5.37583	7.05834	6.68368	-2.13515	4.43732	4.5153	1.87621	-2.13515	0.21515	-0.469047	2.06277	4.5969	12.5485	12.8014	13.6892	15.2536	12.5828	11.1759
HBOIFM_04150	1.46945	-2.13515	-2.13515	1.81138	1.123	1.81755	-2.13515	-2.13515	-2.13515	2.15079	5.0499	-2.13515	2.462	1.59637	1.8467	1.78416	-2.13515	-2.13515	-0.072854	-0.252686	-0.370737	1.03828	1.02544	1.60565	-2.13515	-0.0117927	0.968179	-0.439518	2.38892	2.09034	-2.13515	2.02917	2.69321	-2.13515	-2.13515	-2.13515	0.28724	-0.434224	-0.0526334	0.118109	0.038921	1.87223	8.60045	8.57473	9.86479	11.352	8.79868	7.11214
HBOIFM_04155	2.7372	0.215569	2.36796	1.81138	1.80605	0.979011	5.27082	6.17724	8.43004	6.25549	6.77298	8.96461	3.84574	5.38628	3.5231	-2.13515	0.729246	1.7011	-0.072854	-0.252686	-0.851105	0.292596	1.02544	1.96919	6.17541	5.11292	7.29491	4.17561	7.403	6.20129	6.36793	7.53954	7.11812	4.5318	6.00207	-2.13515	3.82567	0.161708	-2.13515	-2.13515	1.98904	0.284145	7.03817	6.45751	6.3908	7.15756	6.78161	2.23156
HBOIFM_04160	2.55807	2.68959	2.84527	2.33597	1.97641	2.6091	5.40866	6.43876	7.66906	6.35278	6.39148	7.52732	2.76076	4.16234	3.05983	0.506	0.729246	2.99056	-0.880409	0.992401	0.826963	4.06087	3.44465	3.75241	3.13759	2.66341	4.98954	1.85291	3.89031	3.22532	4.39143	4.79425	5.41264	-2.13515	-2.13515	-2.13515	2.94784	0.161708	1.85968	1.65532	1.2018	2.90531	10.0581	10.1955	10.996	12.81	10.273	8.82339
HBOIFM_04165	-2.13515	2.51089	2.70307	2.00835	1.61263	1.58893	2.70705	4.16322	5.69667	3.47373	6.04	5.59548	2.08441	4.60707	2.75689	0.506	-2.13515	0.437661	-0.880409	-0.760217	-0.370737	3.09894	1.02544	1.96919	5.8599	5.13726	7.3701	1.98766	7.39846	6.04334	6.53697	7.8664	6.98732	6.09783	4.43732	4.5153	3.34198	-2.13515	-2.13515	-2.13515	0.314543	1.29072	6.64381	6.33044	7.12464	8.3103	6.7642	4.2693
HBOIFM_04170	-2.13515	-2.13515	0.112622	5.07485	5.71185	5.77985	5.95029	7.13102	9.37984	8.76865	11.5345	10.5316	3.71272	5.47283	4.92763	-2.13515	2.05103	2.60194	1.67306	1.53066	0.465207	0.292596	-2.13515	1.60565	5.48269	5.29705	6.12844	5.8376	6.64809	5.27082	6.95024	7.52536	7.76277	6.51048	-2.13515	5.50097	1.03204	-2.13515	-0.866903	1.08769	1.64905	2.28449	11.3455	11.2016	12.4275	14.034	11.3242	9.74717
HBOIFM_04175	-2.13515	0.215569	1.29613	-0.13626	0.795185	0.979011	-0.0680677	-2.13515	2.48208	2.15079	-2.13515	-2.13515	2.76076	2.78909	1.00534	2.15344	1.53851	-2.13515	-0.409033	-2.13515	-2.13515	0.292596	0.281582	0.359814	3.60201	1.99102	4.54638	-2.13515	5.02982	3.97393	3.42191	6.67736	6.98732	4.5318	5.4222	-2.13515	2.94784	-2.13515	1.42575	-2.13515	0.910907	0.284145	5.57306	4.91122	5.87957	7.22149	5.50258	3.65538
HBOIFM_04180	1.82815	0.94818	0.826795	-0.13626	-0.269801	-2.13515	-2.13515	-2.13515	-2.13515	-2.13515	2.02603	-2.13515	3.84574	4.94651	4.85082	5.02218	5.44742	3.94954	-0.409033	-0.252686	-2.13515	2.41054	1.50878	1.96919	3.13759	0.678566	3.57383	0.15509	3.50671	2.69784	-2.13515	4.5914	4.93333	4.5318	-2.13515	-2.13515	1.51582	-2.13515	1.3205	-2.13515	0.038921	-0.335762	5.47451	5.44053	4.95673	7.34143	5.37071	2.56403
HBOIFM_04185	4.86899	5.35689	5.93309	5.40601	6.16238	6.28678	0.610948	5.44629	5.83303	6.66839	8.83879	7.86032	0.757549	3.67052	3.31001	0.506	-2.13515	1.20639	4.63433	4.02481	3.51429	4.76791	5.16109	5.56515	2.83368	3.74475	3.66355	2.60519	2.23391	2.09034	4.39143	6.08275	6.50396	-2.13515	-2.13515	-2.13515	2.40337	-2.13515	-2.13515	-0.469047	0.739194	4.58485	11.3227	11.0695	12.2988	13.8938	11.4709	9.70264
HBOIFM_04190	3.5986	4.52156	5.79983	3.11002	3.66411	3.27838	0.610948	3.78727	4.20523	3.6372	6.67387	5.59548	2.76076	3.9373	4.76969	4.55356	4.84948	3.42783	1.2932	1.83238	2.39486	5.00524	5.25508	4.52546	4.16911	3.11982	5.60207	1.35004	5.6584	4.60284	6.53697	7.0184	6.40494	4.5318	-2.13515	6.08111	2.40337	-2.13515	-2.13515	-0.469047	1.54971	3.30864	8.06419	7.6581	9.29729	10.5269	8.06127	5.97778
HBOIFM_04195	6.23069	7.12203	7.85537	5.73181	6.11772	5.79329	2.43891	4.07802	5.28583	4.76026	7.90721	6.2965	3.71272	4.31072	3.31001	2.8987	2.726	3.29629	4.73708	4.86823	4.58163	6.70561	7.17162	6.34362	5.42777	3.01855	6.24924	1.35004	6.24412	5.13382	6.36793	7.77348	7.23803	6.09783	-2.13515	6.49373	1.51582	-2.13515	0.797669	0.118109	3.51706	5.25878	9.98689	10.1604	11.206	12.876	10.3698	8.74997
HBOIFM_04200	2.7372	2.06883	3.20313	1.81138	2.39185	1.31651	1.06305	-2.13515	1.58907	1.63381	-2.13515	-2.13515	-2.13515	3.43204	3.5231	1.2849	-2.13515	-2.13515	0.921841	0.992401	-0.370737	3.22963	2.60095	3.32222	2.44797	2.19083	4.04366	0.15509	5.15369	4.28758	3.42191	6.2299	6.40494	5.51764	-2.13515	-2.13515	-2.13515	-2.13515	-2.13515	-2.13515	-2.13515	-0.824266	4.01518	3.62126	5.57732	6.40174	4.59778	0.712432
HBOIFM_04205	6.23069	5.97146	6.78516	2.00835	1.123	2.01462	0.610948	-2.13515	1.58907	0.814083	2.02603	-2.13515	3.56618	5.82509	4.76969	-2.13515	-2.13515	0.437661	0.414715	2.22626	1.11392	6.53927	6.7767	6.50405	4.0285	3.01855	5.9076	0.15509	5.70333	4.93822	5.37583	6.54306	5.7718	-2.13515	4.43732	-2.13515	0.28724	-2.13515	-2.13515	-2.13515	-0.311163	-0.824266	5.54095	4.98058	4.31658	6.5081	5.06415	2.40739
HBOIFM_04210	2.11469	3.12182	4.36932	4.07224	4.2975	4.39331	3.59252	3.4227	5.89666	2.15079	7.18652	5.73858	0.757549	3.59533	3.31001	1.2849	1.53851	0.437661	1.39809	0.818243	1.11392	3.09894	3.08371	3.75241	5.08144	3.11982	6.34724	2.60519	6.53251	4.89262	10.4373	7.78543	8.37316	10.7325	10.6926	10.6366	-2.13515	-2.13515	1.0832	-2.13515	-0.311163	2.60442	8.28865	8.3376	9.41954	11.0292	8.6968	6.57315
HBOIFM_04215	6.05625	6.17997	7.40014	5.49052	4.95501	5.49747	4.59873	6.73155	9.1314	8.03854	10.419	9.19924	4.28113	5.92056	5.26019	2.15344	3.18361	1.7011	3.80917	3.35861	3.81996	5.93886	6.2465	6.38917	5.5356	4.39654	6.12844	4.47897	6.32779	5.13382	5.95553	7.1536	7.87802	-2.13515	6.00207	6.08111	2.94784	0.884812	-0.0526334	1.08769	2.06277	4.24539	12.493	12.4982	13.7076	15.3417	12.5125	10.8358
HBOIFM_04220	3.03989	3.63914	4.11255	-0.13626	0.795185	-0.132044	3.30016	4.86879	7.77444	4.53003	5.0499	5.98816	0.757549	2.78909	1.8467	-2.13515	-2.13515	-2.13515	-2.13515	-0.760217	-0.851105	3.34945	3.9733	3.92732	3.38842	1.75876	3.47815	-2.13515	3.69649	2.46809	-2.13515	5.96161	5.60337	-2.13515	-2.13515	-2.13515	0.28724	-2.13515	-2.13515	-2.13515	-0.805344	-0.824266	4.67811	5.17064	5.87957	6.94678	5.41602	2.03115
HBOIFM_04225	-2.13515	-2.13515	1.29613	1.31067	1.123	1.58893	2.70705	5.34052	8.22223	5.07737	6.45255	6.34204	-2.13515	2.31318	1.00534	-2.13515	-2.13515	0.437661	-0.072854	-0.252686	-2.13515	-2.13515	2.3958	0.359814	4.10052	1.99102	5.32808	-0.439518	5.08745	3.57253	-2.13515	5.8748	5.7718	-2.13515	-2.13515	4.5153	-2.13515	-0.434224	-2.13515	-2.13515	-2.13515	0.511087	7.68528	7.60418	8.76299	10.294	7.53343	5.90652
HBOIFM_04230	0.988581	0.94818	1.29613	1.81138	0.365484	1.31651	1.67982	5.66653	7.55537	5.81798	5.95813	6.47063	0.757549	2.78909	1.00534	-2.13515	-2.13515	-2.13515	-0.880409	-2.13515	-0.851105	-2.13515	1.02544	0.359814	3.8727	1.4813	5.21395	1.13325	6.04327	4.6216	4.39143	6.70279	6.68368	6.09783	-2.13515	-2.13515	1.87621	-2.13515	-2.13515	-2.13515	-2.13515	1.61091	11.0866	10.9803	12.1038	13.6162	11.2345	9.36532
HBOIFM_04235	-2.13515	2.06883	1.93012	-2.13515	1.123	1.31651	5.1184	4.86879	4.96807	7.49445	9.88868	8.70183	2.76076	5.36381	5.00056	-2.13515	2.42778	2.06779	-0.409033	-2.13515	0.240796	1.03828	0.281582	1.11643	5.45549	4.03124	6.01374	-0.439518	6.29392	5.37397	4.96602	7.62181	7.95003	4.5318	-2.13515	-2.13515	0.28724	-2.13515	0.797669	-2.13515	0.739194	0.0108861	11.5494	11.7211	12.551	14.0484	11.2266	9.78044
HBOIFM_04240	1.46945	1.78335	2.36796	0.973445	-2.13515	-2.13515	5.1857	4.65011	5.28583	6.89525	8.81573	7.71211	2.462	4.31072	3.05983	-2.13515	-2.13515	2.06779	-0.072854	-0.760217	-2.13515	-2.13515	0.281582	0.359814	5.56134	3.86626	6.6402	2.519	6.90363	5.85806	5.37583	7.74928	6.98732	5.51764	-2.13515	5.50097	2.78819	0.161708	-2.13515	-0.469047	1.2018	0.876359	11.2618	11.3225	12.2311	13.6147	10.9478	9.30425
HBOIFM_04245	0.250043	0.215569	1.29613	-2.13515	0.795185	0.979011	2.57922	0.532838	1.58907	2.82982	3.90428	4.94037	2.462	2.11163	-2.13515	-2.13515	-2.13515	-2.13515	-0.880409	-0.760217	-0.370737	-2.13515	-2.13515	1.11643	4.80798	3.38685	5.53236	1.70415	6.09476	4.78026	6.17641	6.51463	5.7718	4.5318	5.4222	-2.13515	2.60861	-0.434224	0.21515	-2.13515	-0.805344	1.29072	6.88032	6.38262	7.09559	9.05231	6.29164	4.62943
HBOIFM_04250	-2.13515	-2.13515	-2.13515	-2.13515	0.365484	-2.13515	2.57922	-2.13515	-2.13515	-2.13515	3.50354	-2.13515	-2.13515	-2.13515	-2.13515	-2.13515	-2.13515	-2.13515	-0.880409	-2.13515	-2.13515	-2.13515	-2.13515	1.11643	0.320665	-2.13515	2.87229	-0.439518	2.46058	0.455589	4.39143	5.2034	2.69321	-2.13515	-2.13515	-2.13515	-2.13515	-2.13515	-2.13515	-2.13515	-2.13515	-2.13515	3.9185	3.78534	4.50514	6.5081	3.62428	2.70528
HBOIFM_04255	-2.13515	-2.13515	1.93012	-0.13626	-2.13515	-2.13515	2.57922	1.81659	1.58907	1.63381	4.47473	-2.13515	1.57037	0.0737727	-2.13515	0.506	-2.13515	0.437661	-2.13515	-2.13515	-2.13515	1.03828	-2.13515	-2.13515	3.38842	0.678566	5.02382	0.562987	4.86825	3.27358	5.6946	6.65149	6.29862	6.83097	6.00207	-2.13515	0.28724	-2.13515	-2.13515	0.118109	-2.13515	1.70343	6.16402	5.74954	7.87119	9.01672	6.47408	4.39959
HBOIFM_04260	0.250043	1.78335	1.64805	0.528518	0.795185	0.979011	1.06305	3.89084	4.84443	3.28933	5.0499	4.53238	0.757549	2.11163	1.00534	-2.13515	-2.13515	1.20639	-2.13515	-0.252686	-0.370737	0.292596	1.02544	0.359814	5.00845	4.03124	5.9076	2.22424	5.87677	5.27082	-2.13515	5.8748	6.29862	4.5318	4.43732	4.5153	3.45257	-2.13515	-0.391369	-2.13515	1.06385	2.60442	8.40916	8.0617	9.16372	10.7218	8.40254	6.66237
HBOIFM_04265	0.988581	1.78335	3.48955	6.48322	6.74723	7.32482	5.3706	10.5312	12.4934	10.8583	12.0264	12.3085	3.56618	3.99694	4.38998	1.78416	1.53851	1.20639	2.96007	2.69274	2.76594	3.34945	3.21433	3.65629	5.72973	5.60696	6.73635	5.12872	5.95315	4.90798	5.95553	6.99801	6.59662	4.5318	7.99438	7.6596	0.28724	-0.434224	-2.13515	0.118109	-0.311163	7.27993	13.3316	13.2377	14.3161	15.9261	13.6127	11.9554
HBOIFM_04270	7.97051	8.19181	8.36615	4.11547	4.58682	3.8919	3.37899	1.81659	4.84443	3.07782	5.95813	5.15972	4.53858	6.29776	5.79915	2.8987	1.53851	2.06779	1.75408	4.13874	1.11392	8.20932	8.88185	8.70482	4.47027	2.90962	5.35525	3.31674	5.78222	4.35639	6.53697	6.86921	7.11812	7.31475	4.43732	5.50097	1.03204	-2.13515	-2.13515	-2.13515	-2.13515	1.16565	8.31262	8.2349	9.53224	11.0514	8.49517	6.8937
HBOIFM_04275	8.33944	8.69343	9.02978	5.92639	6.43413	6.36084	4.69427	7.76299	9.10471	9.07699	12.0251	10.9155	4.75697	7.35754	6.57185	4.28374	4.24479	2.35955	3.95276	4.60305	3.09364	8.64639	8.68484	8.87458	5.45549	4.08229	6.1596	5.11411	6.01385	4.98243	4.39143	7.20788	6.91719	4.5318	6.41455	5.50097	3.09154	-0.434224	0.438038	-0.469047	2.1329	4.74501	14.7492	14.7277	15.9328	17.3435	14.9589	13.2625
HBOIFM_04280	-2.13515	-2.13515	-2.13515	-2.13515	-2.13515	-2.13515	0.610948	-2.13515	-2.13515	-2.13515	-2.13515	-2.13515	-2.13515	0.0737727	-2.13515	-2.13515	-2.13515	-2.13515	-2.13515	-2.13515	-2.13515	1.03828	-2.13515	-2.13515	3.26846	1.99102	3.66355	-0.439518	4.15038	2.38255	6.17641	5.46347	5.7718	5.51764	4.43732	4.5153	4.36736	-2.13515	-2.13515	-0.469047	-0.805344	-0.335762	6.43255	6.10053	7.00475	8.57788	6.11056	3.78821
HBOIFM_04285	-2.13515	-2.13515	-2.13515	-2.13515	-2.13515	-2.13515	-2.13515	-2.13515	-2.13515	-2.13515	2.02603	-2.13515	-2.13515	-2.13515	-2.13515	-2.13515	-2.13515	-2.13515	-2.13515	-2.13515	-2.13515	-2.13515	-2.13515	-2.13515	-2.13515	-2.13515	-2.13515	-2.13515	0.813094	-2.13515	-2.13515	1.1711	2.69321	4.5318	4.43732	4.5153	0.28724	-2.13515	-2.13515	-2.13515	-0.311163	-2.13515	4.34775	4.30133	4.50514	6.78694	4.59778	1.51955
HBOIFM_04290	-2.13515	0.215569	0.826795	-2.13515	0.365484	-0.132044	1.40464	2.18686	-2.13515	0.814083	2.94657	-2.13515	-2.13515	2.31318	-2.13515	0.506	-2.13515	-2.13515	-2.13515	-0.760217	-2.13515	-2.13515	1.86892	0.359814	3.13759	2.90962	4.44883	0.15509	4.15038	3.27358	4.96602	5.91886	5.7718	6.83097	4.43732	4.5153	2.94784	-2.13515	-0.391369	-2.13515	1.32748	0.511087	4.89687	4.18859	4.82133	6.40174	5.32393	1.79811
HBOIFM_04295	-2.13515	-2.13515	-2.13515	-2.13515	-2.13515	-2.13515	-2.13515	-2.13515	-2.13515	-2.13515	-2.13515	2.45618	0.757549	-2.13515	-2.13515	-2.13515	-2.13515	-2.13515	-2.13515	-2.13515	-2.13515	-2.13515	-2.13515	-2.13515	1.5573	-0.0117927	3.9034	-2.13515	4.31382	2.76694	-2.13515	5.40272	5.7718	-2.13515	4.43732	-2.13515	0.28724	-2.13515	-2.13515	-2.13515	-2.13515	-2.13515	3.81487	4.06629	3.8441	4.71858	3.46087	0.0165052
HBOIFM_04300	-2.13515	-2.13515	-2.13515	-2.13515	-0.269801	0.533629	-2.13515	-2.13515	-2.13515	-2.13515	-2.13515	-2.13515	-2.13515	2.11163	-2.13515	-2.13515	-2.13515	-2.13515	-2.13515	-0.760217	-2.13515	-2.13515	-2.13515	0.359814	2.20778	1.4813	3.9034	1.53806	4.21386	3.07001	3.42191	5.73393	3.64289	-2.13515	-2.13515	-2.13515	1.03204	-2.13515	-2.13515	-2.13515	-2.13515	-0.824266	2.75156	2.97414	1.68755	-2.13515	3.06513	-2.13515
HBOIFM_04305	2.35342	2.68959	3.09343	-2.13515	-2.13515	-0.132044	-0.0680677	-2.13515	3.42391	-2.13515	-2.13515	2.45618	3.40303	3.81007	2.75689	-2.13515	-2.13515	0.437661	-2.13515	-0.760217	-0.370737	3.65868	2.15641	3.75241	3.78799	3.11982	5.35525	2.519	5.3548	4.76347	-2.13515	6.75233	7.11812	4.5318	-2.13515	-2.13515	-2.13515	-2.13515	-2.13515	-2.13515	-2.13515	0.0108861	3.9185	3.78534	3.8441	3.743	4.3401	1.17291
HBOIFM_04310	0.250043	-2.13515	-2.13515	-2.13515	-2.13515	-2.13515	-0.0680677	0.532838	-2.13515	0.814083	2.02603	-2.13515	0.757549	0.780693	-2.13515	-2.13515	-2.13515	0.437661	-2.13515	-0.760217	-2.13515	-2.13515	0.281582	-2.13515	2.83368	2.36619	4.44883	-0.439518	4.54532	3.32027	4.39143	6.00313	4.93333	-2.13515	4.43732	-2.13515	3.65116	0.57033	-2.13515	0.118109	0.739194	-2.13515	4.84521	5.44053	5.87957	6.78694	5.37071	2.8339
HBOIFM_04315	-2.13515	1.78335	-2.13515	-2.13515	-0.269801	-2.13515	1.67982	-2.13515	1.58907	0.814083	3.50354	-2.13515	-2.13515	2.64726	-2.13515	0.506	0.729246	1.20639	-2.13515	-2.13515	-2.13515	1.52248	2.3958	0.359814	3.26846	3.38685	5.62458	0.562987	5.85038	4.23982	6.17641	5.78243	5.9226	6.09783	5.4222	4.5153	1.51582	-2.13515	-2.13515	-2.13515	0.910907	0.284145	6.64381	6.68231	8.06349	9.60126	7.09191	5.02895
HBOIFM_04320	3.77289	4.7399	5.99537	5.60108	5.74746	5.85865	2.70705	4.91864	6.79424	7.33692	10.4342	8.94997	1.57037	4.71754	2.3727	0.506	-2.13515	-2.13515	2.52675	2.29354	3.43941	4.6328	4.35928	4.28958	5.839	4.81393	6.90214	1.98766	7.08996	5.89707	6.53697	7.71221	7.45156	-2.13515	4.43732	-2.13515	1.87621	-2.13515	-0.0526334	-2.13515	1.64905	5.0291	12.6934	12.4386	13.7267	15.1779	12.8288	11.1053
HBOIFM_04325	0.988581	1.78335	2.36796	2.71939	3.61353	3.11669	2.57922	2.48092	4.39347	3.28933	6.82009	4.36597	2.08441	4.21352	-2.13515	-2.13515	-2.13515	0.437661	0.921841	0.818243	-0.0290414	1.88311	1.50878	2.70616	5.68359	4.65442	6.85532	2.76349	6.90363	5.74286	6.68827	7.55358	6.68368	5.51764	-2.13515	-2.13515	0.28724	-2.13515	-2.13515	-2.13515	0.543225	2.50548	8.93908	8.49994	9.84747	11.2056	9.15663	6.88631
HBOIFM_04330	1.46945	1.42627	3.30506	1.81138	1.123	2.01462	-2.13515	0.532838	-2.13515	3.47373	-2.13515	1.56495	0.757549	4.52842	2.3727	-2.13515	-2.13515	-2.13515	1.05679	-2.13515	-0.851105	-2.13515	1.50878	1.96919	4.41486	3.38685	5.85146	2.11083	5.41005	4.31089	-2.13515	6.04349	4.93333	4.5318	-2.13515	-2.13515	0.28724	-2.13515	-2.13515	-2.13515	-2.13515	0.705714	4.94674	2.97414	4.31658	5.87466	3.46087	1.17291
HBOIFM_04335	3.92837	4.31946	5.40026	4.11547	4.0153	4.28334	3.83547	4.76359	5.9576	4.68752	7.18652	4.94037	3.71272	5.66888	4.76969	1.2849	2.05103	1.20639	2.43174	1.73871	2.39486	4.375	4.35928	3.65629	5.839	4.92995	6.65121	5.1857	6.68961	5.72563	6.36793	7.4523	7.63752	-2.13515	6.00207	-2.13515	3.09154	-2.13515	-2.13515	-0.469047	0.910907	3.47461	9.71382	9.8558	11	12.7104	9.95585	8.01809
HBOIFM_04340	1.46945	-2.13515	-2.13515	-2.13515	-2.13515	1.81755	1.06305	5.14495	4.96807	5.07737	5.68027	5.98816	-2.13515	2.31318	-2.13515	1.2849	0.729246	-2.13515	-2.13515	-2.13515	-2.13515	0.292596	0.281582	1.11643	1.91916	2.66341	3.57383	-2.13515	4.29438	3.32027	6.36793	4.79425	3.64289	-2.13515	4.43732	-2.13515	-2.13515	-2.13515	-2.13515	-2.13515	-2.13515	0.511087	11.0175	10.6854	12.2771	13.7949	11.3994	9.30008
HBOIFM_04345	0.250043	0.94818	0.112622	0.973445	-0.269801	0.979011	1.91043	4.46116	6.79424	4.89558	6.45255	5.80514	0.757549	3.24788	3.5231	-2.13515	-2.13515	1.20639	-2.13515	0.105405	-0.851105	2.17092	1.02544	0.359814	3.9527	3.21444	5.30038	1.70415	5.13194	4.113	6.17641	6.45604	6.05912	-2.13515	4.43732	-2.13515	1.03204	-2.13515	-2.13515	-2.13515	0.910907	-0.335762	8.05853	7.79915	9.30366	10.6128	8.29144	6.55462
HBOIFM_04350	2.11469	3.80329	2.84527	3.34618	3.05456	2.72594	2.43891	2.72493	4.55996	4.44432	7.99194	6.47063	-2.13515	3.74198	-2.13515	-2.13515	-2.13515	1.20639	1.49576	0.818243	1.45789	2.7955	2.60095	2.88658	5.70684	4.27014	6.71553	2.4273	6.45583	5.88935	6.36793	7.63507	7.0542	4.5318	-2.13515	-2.13515	1.87621	-2.13515	-2.13515	-2.13515	1.06385	1.70343	10.3875	10.2787	11.78	13.1407	10.3968	8.88771
HBOIFM_04355	-2.13515	-2.13515	0.112622	-2.13515	-2.13515	0.979011	0.610948	0.532838	1.58907	2.82982	-2.13515	-2.13515	-2.13515	0.0737727	1.00534	-2.13515	-2.13515	1.7011	-2.13515	-0.252686	-2.13515	0.292596	-2.13515	0.359814	4.97052	3.01855	5.43383	0.562987	5.50615	4.56458	6.53697	6.1945	6.50396	7.96533	6.00207	7.29796	3.45257	-2.13515	-2.13515	-2.13515	-2.13515	-0.335762	5.13059	4.83836	4.0996	6.16214	4.81632	1.79811
HBOIFM_04360	1.82815	0.215569	0.826795	-2.13515	-2.13515	0.533629	-2.13515	-2.13515	-2.13515	-2.13515	-2.13515	-2.13515	-2.13515	0.780693	1.00534	-2.13515	-2.13515	-2.13515	-2.13515	-2.13515	-0.370737	-2.13515	0.281582	-2.13515	2.20778	-2.13515	3.47815	-2.13515	4.08397	2.62526	5.37583	5.46347	3.64289	4.5318	4.43732	-2.13515	1.03204	-2.13515	-2.13515	-2.13515	-2.13515	-2.13515	4.94674	3.78534	5.08051	2.79008	4.88238	2.23156
HBOIFM_04365	3.77289	3.54947	4.77646	3.78153	4.19803	4.35757	2.93299	6.68909	7.38834	7.69329	10.2827	9.11648	2.08441	4.88471	4.68371	0.506	0.729246	2.06779	2.77907	2.35782	2.68176	3.34945	3.08371	3.65629	6.56716	5.5537	7.74872	4.23081	7.88635	6.72811	7.8863	8.76596	8.34673	6.51048	-2.13515	5.50097	3.74105	-0.434224	-2.13515	-2.13515	1.44293	4.13403	11.195	11.2106	12.5443	13.9755	11.4029	9.78243
HBOIFM_04370	6.28924	7.12978	8.11583	7.00957	6.9595	7.35231	6.2094	8.79523	10.2785	9.74568	13.001	11.5654	3.56618	6.29776	4.27708	1.2849	2.05103	2.35955	5.08756	4.78902	5.79506	7.13027	7.48134	7.17595	5.21719	4.51274	6.66213	5.24052	6.3702	5.25889	5.95553	7.0972	6.76579	-2.13515	6.41455	5.50097	4.18722	0.884812	1.61542	1.08769	3.68944	6.9284	12.868	12.7999	14.248	15.5163	13.1789	11.4397
HBOIFM_04375	5.4593	6.2669	7.28643	5.85168	5.871	6.38766	4.22496	7.71442	9.66207	9.22566	12.5511	11.1766	1.57037	4.94651	4.49468	1.2849	-2.13515	0.437661	3.90057	3.6424	4.49804	6.3368	6.30627	6.31243	3.698	3.11982	3.8278	3.59446	3.86416	3.6106	4.39143	6.04349	5.41264	4.5318	6.41455	4.5153	1.87621	-0.434224	-0.866903	-0.469047	2.38346	5.86818	11.7497	11.6511	13.0922	14.5165	12.0473	10.4525
HBOIFM_04380	2.89649	2.06883	3.99551	3.61076	4.36019	3.42375	3.5248	3.78727	6.72581	7.10527	10.0991	8.85891	0.757549	3.3429	2.3727	-2.13515	-2.13515	0.437661	2.572	3.04444	2.22663	3.56279	4.17916	4.63036	3.9527	4.22542	5.24334	1.98766	5.77523	4.58384	5.95553	6.84658	5.9226	4.5318	-2.13515	-2.13515	3.65116	-2.13515	-2.13515	-0.469047	2.59675	5.26635	10.7161	10.6789	12.0105	13.3783	11.097	9.28611
HBOIFM_04385	3.17031	4.52156	5.20324	3.88508	4.53341	4.86986	2.57922	5.47988	7.34338	7.70255	10.7703	9.38476	1.57037	3.516	1.00534	1.2849	-2.13515	-2.13515	2.81714	3.22735	2.88366	4.85144	4.41465	4.00742	4.80798	3.67993	5.60207	2.11083	5.77523	4.8771	5.95553	6.54306	6.68368	-2.13515	5.4222	4.5153	2.16386	-2.13515	-2.13515	-2.13515	2.49406	4.7558	9.34219	9.22312	10.7291	12.1935	9.52819	7.84974
HBOIFM_04390	5.32582	6.53554	7.31112	5.77289	6.31259	6.63901	2.43891	5.75152	7.85674	6.63009	9.20992	8.00891	0.757549	3.03667	1.8467	-2.13515	-2.13515	-2.13515	4.3913	4.50731	4.66064	6.26247	6.72289	6.53139	4.57509	3.74475	5.75273	0.877005	5.8167	4.8614	6.17641	6.75233	5.1928	4.5318	4.43732	6.08111	-2.13515	-2.13515	-2.13515	-2.13515	2.38346	6.33178	10.7349	10.3655	11.8382	13.1157	10.8304	8.94573
HBOIFM_04395	6.62093	7.28364	8.38081	7.35886	7.54944	7.48242	4.46062	7.76299	10.1142	9.19975	11.8882	10.5143	1.57037	4.71754	3.87314	1.2849	2.42778	-2.13515	5.45018	5.14764	5.46479	6.93351	7.27246	7.10492	5.61149	4.75223	6.40039	0.877005	6.30368	5.10745	6.68827	7.62181	7.59323	5.51764	5.4222	6.49373	2.78819	-2.13515	-2.13515	-2.13515	3.54298	8.06448	12.2821	12.2937	13.448	14.9045	12.505	10.7979
HBOIFM_04400	1.82815	0.94818	1.93012	0.528518	0.795185	0.979011	2.10901	-2.13515	3.42391	2.15079	2.94657	3.96137	-2.13515	3.24788	2.3727	-2.13515	0.729246	-2.13515	-0.880409	0.818243	-0.370737	0.292596	1.02544	0.359814	5.15091	4.1316	5.97922	1.98766	6.29392	5.21015	6.68827	6.67736	6.50396	8.31269	6.73494	6.08111	5.58784	1.35841	-0.391369	-2.13515	1.82912	1.29072	6.99141	7.32637	8.32361	9.40873	7.23784	5.20559
HBOIFM_04405	2.7372	3.12182	4.58721	4.19822	3.61353	3.78833	4.22496	5.98003	8.09238	6.12387	7.8629	7.72935	2.462	4.85279	3.70872	1.78416	2.05103	1.7011	0.772497	0.105405	1.35224	2.7955	2.60095	3.44239	5.63593	4.65442	6.76702	2.68651	6.57342	5.59885	6.53697	7.76143	7.72222	5.51764	6.00207	5.50097	-2.13515	-2.13515	0.21515	-2.13515	1.82912	4.21444	9.51536	9.56543	10.7779	12.3483	9.51784	7.78764
HBOIFM_04410	2.35342	0.94818	2.84527	-2.13515	-2.13515	0.533629	1.06305	0.532838	3.02865	0.814083	4.88243	2.45618	-2.13515	1.59637	2.3727	-2.13515	-2.13515	0.437661	-0.072854	-0.760217	-0.0290414	2.17092	2.94005	2.88658	4.6728	2.36619	5.55597	0.877005	5.63541	4.67645	5.37583	6.75233	5.9226	-2.13515	-2.13515	-2.13515	2.16386	-2.13515	-2.13515	-2.13515	0.038921	0.0108861	6.34227	6.55167	7.41067	8.80352	6.8819	4.48034
HBOIFM_04415	4.79009	4.7399	5.57358	6.21173	6.08097	6.49021	7.73702	9.13806	13.6204	11.203	14.2503	13.5522	4.53858	6.9074	5.00056	3.855	4.42133	4.46026	2.27631	2.47833	1.96643	4.85144	4.83562	5.33623	6.39173	6.87811	7.36342	7.35406	6.27421	5.80981	6.68827	7.46721	7.72222	6.51048	7.99438	8.07383	4.42273	0.161708	1.93264	0.118109	3.82239	5.72183	13.5866	13.612	14.9233	16.4977	13.6891	12.0591
HBOIFM_04420	4.83008	4.31946	4.27202	5.15988	5.49153	5.24712	4.3476	6.92691	9.8385	8.9152	11.712	10.7669	6.1047	4.91594	5.26019	4.9304	5.07745	3.54837	2.65843	2.74169	2.22663	4.89145	4.04523	4.57886	5.68359	4.84382	6.51326	5.50963	5.93443	4.74648	6.53697	6.84658	7.29445	5.51764	-2.13515	4.5153	2.94784	6.55656	0.629529	2.06026	2.90754	5.33988	12.43	12.4931	13.7243	15.0775	12.5884	10.9505
HBOIFM_04425	3.28989	4.08435	4.74055	5.37077	5.66295	6.22863	5.82923	8.58747	12.2014	10.7719	13.2817	12.2853	3.84574	5.84145	4.59229	2.8987	3.6768	2.35955	1.97279	2.22626	2.59233	3.09894	4.41465	4.63036	5.5356	5.93317	6.37406	5.95698	6.15529	5.25889	4.96602	7.0779	7.54753	-2.13515	6.00207	6.08111	3.74105	-0.434224	-0.0526334	-0.469047	2.38346	6.28041	14.1879	14.2722	15.5235	16.9942	14.4448	12.819
HBOIFM_04430	0.250043	-2.13515	0.112622	2.18149	1.80605	2.6091	4.3476	5.95635	9.32308	7.31294	8.61664	8.09123	2.462	4.26294	1.00534	1.2849	-2.13515	2.35955	-0.880409	-2.13515	-0.851105	1.52248	1.50878	1.11643	4.47027	3.30322	5.77302	3.36691	5.3548	4.65839	4.96602	6.04349	6.76579	6.51048	-2.13515	4.5153	0.28724	-0.434224	-2.13515	-0.469047	1.06385	2.22349	7.95268	7.55955	8.82625	10.5078	7.72563	5.76865
HBOIFM_04435	0.250043	0.94818	1.29613	-2.13515	-0.269801	-2.13515	2.10901	-2.13515	2.48208	2.53002	2.02603	-2.13515	0.757549	3.24788	1.00534	-2.13515	-2.13515	-2.13515	-2.13515	0.105405	0.240796	1.88311	3.08371	2.88658	1.5573	1.4813	4.3442	-2.13515	4.51203	3.45192	-2.13515	6.08275	5.7718	-2.13515	-2.13515	-2.13515	0.28724	-2.13515	-2.13515	-2.13515	-2.13515	-2.13515	-2.13515	-2.13515	2.58748	2.79008	1.62226	0.0165052
HBOIFM_04440	2.35342	2.51089	2.36796	0.973445	0.795185	0.533629	1.06305	-2.13515	-2.13515	-2.13515	-2.13515	-2.13515	-2.13515	1.87706	-2.13515	-2.13515	-2.13515	-2.13515	-0.880409	-2.13515	-2.13515	2.17092	1.50878	2.49985	2.65371	1.4813	2.87229	-0.439518	4.06114	2.62526	-2.13515	4.97205	4.61672	-2.13515	4.43732	-2.13515	1.51582	-2.13515	-2.13515	-0.469047	-0.311163	-2.13515	3.58218	3.93265	4.0996	5.03554	3.90423	0.712432
HBOIFM_04445	2.35342	2.84852	3.65308	1.31067	1.80605	3.55578	2.82444	2.72493	4.7092	6.00917	8.73199	7.71211	1.57037	3.43204	1.8467	-2.13515	-2.13515	1.20639	0.414715	0.992401	1.23808	3.65868	3.64319	3.5533	2.83368	3.46589	5.53236	3.55173	5.10987	3.75353	6.82519	5.8748	6.84348	-2.13515	4.43732	-2.13515	2.94784	0.161708	-2.13515	-2.13515	-0.805344	4.43183	11.8889	12.0249	13.2738	14.8222	11.9326	10.5251
HBOIFM_04450	2.35342	3.54947	4.16769	3.02184	2.97661	3.8919	3.37899	3.67569	5.08195	5.47321	8.96991	7.50747	1.57037	4.26294	2.3727	0.506	-2.13515	0.437661	1.97279	2.47833	1.64824	3.22963	3.21433	4.22404	5.42777	3.86626	6.12844	3.26477	6.12259	5.18515	7.53344	7.85511	7.91447	6.83097	4.43732	-2.13515	1.87621	0.161708	-0.866903	-2.13515	1.44293	4.24539	11.1821	11.3007	12.6003	14.1323	11.3032	9.88886
HBOIFM_04455	3.03989	3.12182	5.35347	5.18038	5.40498	5.71073	4.66312	8.51234	10.3051	8.46025	10.632	9.8345	2.08441	3.99694	1.00534	-2.13515	-2.13515	-2.13515	3.20934	2.08142	2.88366	3.91317	3.89758	3.19112	5.97929	5.47948	7.17802	5.02324	7.3213	6.22602	7.06531	8.36542	8.01862	5.51764	5.4222	6.08111	2.60861	-0.434224	-2.13515	-2.13515	1.64905	5.31091	12.3113	12.4653	13.6141	15.2008	12.5355	10.9509
HBOIFM_04460	1.46945	1.42627	2.70307	2.71939	3.93519	3.55578	2.57922	7.46045	8.60214	7.45117	9.11865	8.20652	1.57037	2.64726	1.8467	0.506	0.729246	0.437661	0.60518	-0.252686	0.240796	1.88311	2.60095	1.60565	4.35723	3.97832	4.44883	2.4273	4.51203	2.95632	6.36793	6.2299	6.50396	4.5318	4.43732	4.5153	1.51582	-2.13515	-2.13515	-2.13515	0.038921	3.24878	10.3475	10.3509	11.7111	13.2577	10.656	9.02693
HBOIFM_04465	2.35342	1.42627	0.826795	1.58289	2.71373	3.55578	2.43891	4.70796	6.41415	4.53003	7.03502	6.58869	2.08441	3.03667	-2.13515	-2.13515	0.729246	-2.13515	1.75408	0.619193	-0.0290414	3.22963	1.02544	1.60565	3.78799	2.79178	3.26534	1.70415	4.89431	3.7191	4.39143	5.52177	5.60337	6.51048	-2.13515	6.08111	1.03204	-2.13515	-2.13515	-2.13515	0.314543	2.98087	8.67262	8.69309	9.82552	11.3158	8.83249	6.94439
HBOIFM_04470	0.988581	1.42627	0.826795	-2.13515	-2.13515	-2.13515	-2.13515	-2.13515	2.48208	2.15079	2.94657	-2.13515	0.757549	3.3429	-2.13515	0.506	-2.13515	1.20639	-0.409033	0.105405	-2.13515	-2.13515	-2.13515	0.359814	4.23458	3.46589	5.40811	0.562987	5.51458	4.60284	4.96602	5.91886	6.18383	-2.13515	4.43732	-2.13515	1.87621	-2.13515	-2.13515	-2.13515	1.06385	0.705714	5.63522	5.44053	5.08051	7.65099	6.24218	3.06108
HBOIFM_04475	8.64143	8.38232	9.17644	7.50415	8.40817	8.18176	7.66023	9.41487	12.0293	8.71476	9.84379	9.74409	8.09086	9.43218	9.07289	6.33199	5.22752	4.78855	5.29041	6.74144	5.10195	9.00665	9.41722	9.2772	7.12845	8.38507	7.86199	8.13775	5.98382	6.37714	5.95553	6.93505	6.40494	6.09783	7.99438	6.08111	3.65116	0.57033	-0.391369	0.833292	2.86704	4.5727	13.4128	13.7623	14.5066	16.3611	13.7537	12.4204
HBOIFM_04480	7.29936	8.27805	8.70584	5.57035	6.23944	6.13676	4.09092	6.15661	8.24685	7.48375	9.89419	8.76171	4.82299	6.09441	6.09394	6.3848	6.09404	5.2812	4.82369	5.44941	4.68245	8.1894	8.28897	8.36441	4.47027	5.11292	4.3442	3.55173	4.46062	3.7191	3.42191	6.26446	6.50396	4.5318	5.4222	6.08111	3.09154	-2.13515	1.93264	-2.13515	1.82912	5.97358	11.6633	11.562	12.8227	14.0837	11.8149	10.0405
HBOIFM_04485	0.988581	2.68959	1.29613	-0.13626	2.26627	3.02849	1.91043	2.18686	3.42391	4.15163	6.95285	4.94037	-2.13515	3.14614	1.00534	-2.13515	-2.13515	-2.13515	1.17993	0.818243	0.465207	1.88311	3.08371	3.04688	3.78799	3.67993	4.88154	1.13325	4.60966	3.22532	3.42191	6.57094	6.50396	6.09783	-2.13515	-2.13515	0.28724	-2.13515	-2.13515	-0.469047	-0.805344	2.45334	9.08818	8.84028	10.3221	11.6595	9.20584	7.30182
HBOIFM_04490	2.35342	2.51089	4.11255	1.81138	2.80679	3.02849	2.70705	3.67569	3.73378	5.33718	8.11038	6.86314	0.757549	3.14614	2.3727	-2.13515	-2.13515	-2.13515	1.39809	1.28693	0.977756	2.61586	3.44465	3.19112	5.31122	4.39654	6.70501	2.4273	6.32779	5.17249	5.6946	7.29404	7.45156	5.51764	6.99695	5.50097	2.40337	-0.434224	-2.13515	-2.13515	0.739194	3.08726	9.83463	9.85118	11.0519	12.5218	9.95201	8.22555
HBOIFM_04495	1.46945	2.51089	3.09343	1.31067	2.97661	1.81755	3.21676	2.9335	4.20523	5.38396	8.56226	6.76624	1.57037	3.03667	-2.13515	0.506	0.729246	0.437661	1.39809	0.818243	0.657879	2.41054	3.73307	3.19112	5.00845	4.08229	6.0307	2.22424	6.3515	5.24686	6.68827	6.84658	7.0542	5.51764	-2.13515	-2.13515	2.40337	-2.13515	-2.13515	-2.13515	0.543225	3.75831	11.6586	11.7617	12.8015	14.2799	11.8207	10.1995
HBOIFM_04500	1.46945	0.94818	1.93012	0.973445	1.61263	1.58893	-0.0680677	-2.13515	-2.13515	1.63381	2.02603	-2.13515	0.757549	3.03667	1.8467	-2.13515	-2.13515	-2.13515	0.193151	-2.13515	-2.13515	1.03828	2.15641	0.359814	4.29721	3.86626	5.53236	0.15509	5.86364	4.56458	5.37583	7.27721	6.40494	4.5318	4.43732	-2.13515	0.28724	-0.434224	-2.13515	-2.13515	0.543225	0.511087	4.89687	4.06629	2.58748	6.28691	4.59778	1.79811
HBOIFM_04505	6.18517	6.87693	7.84272	5.27872	5.78221	5.73878	4.04333	6.38658	9.16409	10.9112	14.0668	12.7058	3.71272	4.40178	1.8467	2.44688	2.42778	1.20639	3.93557	3.98474	4.19849	6.70561	6.94596	6.88937	5.75226	4.90181	6.47661	1.70415	6.68588	5.61766	6.17641	8.2408	8.20676	5.51764	6.00207	4.5153	3.22219	-0.434224	-0.391369	-0.469047	2.86704	6.131	14.2507	14.3697	15.3115	16.8574	14.4444	12.9147
HBOIFM_04510	8.25383	8.73722	9.79534	7.62123	7.68418	7.74346	4.137	5.66653	7.34338	6.25549	8.53428	7.4039	5.06045	4.82015	3.87314	3.38729	3.3674	1.20639	5.70465	5.97928	5.92419	8.82746	9.12114	8.90102	4.57509	6.17574	5.69008	4.36022	4.15038	2.95632	3.42191	6.1945	6.29862	-2.13515	6.73494	5.50097	1.51582	3.90686	1.93264	1.93758	5.58411	7.62989	11.9418	11.7122	13.2439	14.4605	12.1927	10.3701
HBOIFM_04515	2.89649	4.31946	4.32149	2.00835	2.26627	2.72594	-0.0680677	2.9335	3.02865	2.53002	5.33582	-2.13515	-2.13515	-2.13515	-2.13515	-2.13515	-2.13515	-2.13515	1.49576	2.08142	1.45789	4.25742	3.73307	4.81971	0.320665	1.75876	-2.13515	0.15509	0.570798	0.455589	-2.13515	2.02917	-2.13515	-2.13515	-2.13515	-2.13515	0.28724	-2.13515	-2.13515	-2.13515	3.80106	6.69614	10.9404	10.4413	12.1201	13.0621	11.3137	9.17376
HBOIFM_04520	6.62093	7.14516	7.43988	5.33465	6.13575	6.0159	1.06305	4.58983	6.72581	5.18697	7.72117	7.46693	-2.13515	3.43204	1.00534	1.78416	2.42778	1.7011	4.45299	4.80061	4.62731	6.77142	7.52601	7.72428	1.91916	4.54949	4.39746	2.519	4.35195	3.07001	3.42191	5.46347	6.18383	7.31475	9.2153	5.50097	-2.13515	-2.13515	-0.391369	0.118109	4.84165	7.49476	11.0356	10.6893	12.1326	13.1874	11.3205	9.23176
HBOIFM_04525	1.82815	2.99165	4.46046	2.47545	2.61423	2.6091	0.610948	2.18686	3.73378	4.61092	7.84023	6.76624	-2.13515	2.11163	1.8467	-2.13515	-2.13515	-2.13515	0.921841	1.41401	1.35224	2.41054	3.21433	3.04688	3.13759	1.99102	3.14585	1.70415	4.10645	2.89592	3.42191	6.00313	6.05912	4.5318	-2.13515	-2.13515	0.28724	-2.13515	-2.13515	-2.13515	0.038921	4.06632	12.4504	12.2549	13.6607	15.071	12.6095	10.8415
HBOIFM_04530	3.17031	4.3727	5.40026	4.98449	4.4494	5.35977	3.12824	5.90781	7.45326	8.01644	10.9505	9.68346	1.57037	3.99694	2.75689	1.2849	0.729246	-2.13515	3.09009	2.58953	2.68176	3.98891	4.30171	4.63036	5.15091	4.90181	6.439	3.31674	6.65191	5.13382	7.17188	6.91343	6.40494	4.5318	6.00207	6.08111	2.40337	-0.434224	-2.13515	-0.469047	1.06385	4.10057	11.9166	11.7394	12.9765	14.5308	12.2016	10.41
HBOIFM_04535	5.58146	5.6435	6.35735	2.47545	3.1285	2.83401	2.43891	-2.13515	5.08195	2.15079	5.57434	5.05421	2.08441	5.55447	4.15459	0.506	-2.13515	3.15152	0.772497	2.47833	1.55624	5.75589	6.485	6.29658	5.08144	3.92337	6.31991	1.13325	6.32779	5.15971	4.96602	7.40662	6.84348	5.51764	-2.13515	5.50097	1.87621	-2.13515	-2.13515	-2.13515	0.314543	1.9497	10.3614	10.3542	11.5504	12.9674	10.6007	8.95636
HBOIFM_04540	3.28989	3.35145	4.70371	0.973445	-0.269801	0.533629	0.610948	2.48092	5.76646	4.95875	6.95285	6.89405	-2.13515	2.64726	1.8467	-2.13515	-2.13515	-2.13515	-2.13515	-2.13515	-0.851105	3.09894	3.54734	3.32222	4.41486	3.11982	4.76479	-0.439518	5.48915	4.28758	4.39143	6.84658	4.93333	4.5318	4.43732	-2.13515	0.28724	0.161708	-2.13515	-2.13515	3.37994	6.63026	9.12925	9.42009	10.3469	11.81	9.24089	7.74334
HBOIFM_04545	4.57162	4.89352	6.2844	2.18149	2.71373	0.979011	3.37899	4.16322	8.3183	7.40655	9.30406	8.07783	3.21903	3.74198	1.00534	-2.13515	-2.13515	0.437661	0.414715	0.105405	0.657879	5.04126	5.78266	5.71578	5.70684	4.87311	6.98276	2.519	7.20637	6.10462	7.17188	7.88873	7.29445	6.09783	6.73494	4.5153	3.74105	-0.434224	-2.13515	0.118109	5.36917	8.23606	10.3648	10.4627	11.5704	13.0301	10.3509	8.90243
HBOIFM_04550	-2.13515	1.42627	0.826795	-2.13515	-2.13515	-2.13515	2.43891	1.31561	3.98869	3.47373	3.50354	-2.13515	-2.13515	1.59637	-2.13515	0.506	-2.13515	-2.13515	-2.13515	-2.13515	-2.13515	0.292596	-2.13515	-2.13515	3.38842	3.67993	5.18395	1.98766	5.42801	4.93822	8.53166	6.77647	7.40107	8.96401	7.86908	8.39527	1.87621	-2.13515	-2.13515	-2.13515	-2.13515	0.705714	6.32352	6.59655	7.90508	9.12097	6.24218	4.22312
HBOIFM_04555	0.250043	1.42627	1.64805	-2.13515	-0.269801	0.533629	1.91043	-2.13515	-2.13515	3.07782	3.50354	-2.13515	-2.13515	1.87706	-2.13515	-2.13515	-2.13515	-2.13515	-2.13515	-0.252686	-0.370737	-2.13515	1.02544	-2.13515	3.49917	3.21444	5.12202	0.15509	5.28756	4.54506	7.27111	6.72777	6.91719	-2.13515	-2.13515	-2.13515	1.03204	-2.13515	-2.13515	-2.13515	-0.805344	0.0108861	6.00834	5.78874	6.29182	8.12214	6.13786	3.90984
HBOIFM_04560	2.35342	3.54947	3.99551	2.60258	2.71373	3.02849	2.28341	3.4227	3.73378	5.63668	8.12921	7.09363	0.757549	4.16234	-2.13515	1.2849	-2.13515	-2.13515	1.17993	1.14733	0.977756	3.65868	4.11375	4.0833	1.5573	3.11982	4.10899	-0.439518	4.86825	3.94444	4.96602	6.29821	5.41264	4.5318	6.00207	-2.13515	0.28724	-0.434224	-2.13515	-2.13515	1.64905	2.5558	11.627	11.4403	12.6917	14.1114	11.7272	10.1088
HBOIFM_04565	-2.13515	0.94818	-2.13515	-2.13515	-2.13515	-2.13515	-2.13515	-2.13515	1.58907	-2.13515	2.02603	-2.13515	0.757549	-2.13515	-2.13515	-2.13515	-2.13515	-2.13515	-2.13515	-2.13515	-2.13515	-2.13515	-2.13515	-2.13515	1.07097	1.1363	3.37567	-2.13515	4.38909	3.75353	4.96602	5.78243	6.05912	-2.13515	-2.13515	-2.13515	0.28724	-2.13515	-2.13515	-2.13515	-0.805344	-2.13515	3.58218	2.97414	1.68755	2.79008	2.51764	-2.13515
HBOIFM_04570	3.17031	3.54947	4.05521	2.60258	2.8942	3.67674	-0.0680677	1.31561	3.02865	4.3532	7.29054	6.79927	2.76076	4.52842	4.02072	1.2849	-2.13515	0.437661	1.67306	0.992401	0.657879	4.25742	3.89758	3.75241	3.9527	4.17927	6.08039	3.31674	6.05487	4.8614	5.6946	7.48197	7.23803	6.51048	-2.13515	-2.13515	2.16386	-2.13515	-2.13515	-2.13515	0.739194	2.28449	10.4709	10.3928	11.5571	12.9997	10.6286	8.8578
HBOIFM_04575	3.85272	4.99887	5.79983	3.54903	4.42027	3.94102	3.03392	4.70796	5.37789	5.78349	8.2716	6.92431	0.757549	2.64726	-2.13515	-2.13515	-2.13515	-2.13515	2.69978	2.22626	2.76594	5.38747	4.87563	4.57886	3.698	3.21444	5.73215	0.877005	5.61204	4.2639	6.36793	7.0779	6.98732	-2.13515	5.4222	-2.13515	3.22219	0.884812	-2.13515	-2.13515	1.2018	3.88165	9.88186	10.1206	10.946	12.6125	10.0999	8.5258
HBOIFM_04580	5.55784	6.2669	7.41731	5.85168	6.4701	5.94545	7.21574	7.46045	7.77444	7.94023	10.7462	9.60157	1.57037	4.21352	1.00534	2.15344	0.729246	2.06779	4.23151	3.6424	3.6968	5.90015	6.67835	5.97673	5.61149	3.61205	6.82649	2.11083	6.75508	5.93505	6.36793	8.14204	7.76277	-2.13515	6.00207	4.5153	1.87621	-2.13515	-0.0526334	-2.13515	2.3248	5.1403	11.7253	11.9502	12.7353	14.4568	11.854	10.3767
HBOIFM_04585	5.17873	5.88249	6.89542	4.52111	4.6634	4.16428	2.28341	3.55474	6.2288	7.81779	11.5149	9.99635	-2.13515	3.67052	1.8467	-2.13515	2.726	-2.13515	2.96007	2.74169	3.98698	5.68935	6.08525	5.80811	4.80798	4.1316	6.549	1.13325	6.64809	5.61766	5.6946	7.76143	7.54753	-2.13515	4.43732	-2.13515	0.28724	-2.13515	1.52374	-0.469047	1.2018	4.54809	11.1879	11.233	12.2608	13.8344	11.3709	9.80514
HBOIFM_04590	-2.13515	0.94818	1.64805	-0.13626	0.365484	1.31651	-0.0680677	-2.13515	-2.13515	3.28933	2.02603	1.56495	-2.13515	3.9373	-2.13515	-2.13515	-2.13515	2.06779	-0.880409	-2.13515	0.240796	1.88311	0.281582	2.49985	4.89154	3.74475	5.60207	0.15509	6.28902	5.27082	4.96602	6.91343	6.40494	5.51764	-2.13515	-2.13515	2.60861	-2.13515	-2.13515	-2.13515	0.739194	-0.824266	5.60447	5.9702	5.73635	6.86907	5.11999	2.56403
HBOIFM_04595	-2.13515	0.215569	-2.13515	-2.13515	-0.269801	-2.13515	-2.13515	-2.13515	2.48208	-2.13515	-2.13515	-2.13515	2.08441	1.87706	3.87314	-2.13515	-2.13515	-2.13515	-0.880409	-2.13515	-2.13515	-2.13515	0.281582	0.359814	3.38842	2.19083	3.97524	0.562987	4.47796	3.40936	-2.13515	5.63175	5.60337	-2.13515	-2.13515	-2.13515	0.28724	-2.13515	-2.13515	-2.13515	-0.311163	-2.13515	3.30456	0.933564	1.68755	3.743	2.13871	0.0165052
HBOIFM_04600	2.89649	2.3068	4.11255	3.54903	2.50733	3.61753	1.06305	1.81659	3.02865	4.53003	4.47473	5.15972	0.757549	3.516	3.70872	-2.13515	-2.13515	-2.13515	1.39809	0.619193	0.240796	3.65868	2.94005	3.04688	5.15091	4.47504	6.47661	2.519	6.56127	5.53103	7.27111	7.73703	7.29445	6.51048	4.43732	-2.13515	1.51582	-2.13515	-2.13515	-2.13515	-0.311163	2.65145	7.23163	7.32637	8.17878	10.0517	7.55384	5.56157
HBOIFM_04605	1.82815	1.42627	0.112622	1.58289	0.795185	0.979011	1.40464	-2.13515	2.48208	-2.13515	3.50354	-2.13515	-2.13515	1.87706	-2.13515	-2.13515	-2.13515	-2.13515	0.193151	-0.252686	-2.13515	1.03828	1.50878	1.11643	2.44797	1.1363	3.66355	-0.439518	3.12146	3.12367	3.42191	4.97205	4.61672	-2.13515	-2.13515	-2.13515	0.28724	-2.13515	-2.13515	-2.13515	-0.311163	1.79031	6.74593	6.78281	7.74592	9.12097	7.2504	4.66441
HBOIFM_04610	0.988581	3.24121	3.79994	1.31067	0.795185	2.18784	1.06305	2.48092	4.39347	1.63381	5.0499	2.45618	-2.13515	2.31318	1.00534	0.506	-2.13515	1.20639	0.921841	0.105405	0.240796	1.52248	2.15641	3.04688	1.07097	2.79178	1.44766	3.36691	1.8623	2.38255	8.40629	5.05336	6.18383	8.89696	8.65639	8.18912	-2.13515	-2.13515	-0.866903	-2.13515	0.910907	3.47461	7.57861	6.98198	8.40874	10.1035	7.38182	6.00533
HBOIFM_04615	2.89649	3.12182	4.50396	3.34618	3.76025	4.16428	2.28341	4.76359	7.17396	5.85165	7.92886	6.79927	0.757549	4.16234	-2.13515	0.506	-2.13515	1.20639	1.58717	1.14733	1.81616	3.56279	3.21433	2.49985	5.839	4.51274	7.08369	2.97242	6.83463	6.08448	6.68827	7.85511	7.63752	6.83097	4.43732	-2.13515	1.87621	-0.434224	-2.13515	-2.13515	2.19975	4.94677	9.20548	8.81677	10.3158	11.5886	9.38742	7.46943
HBOIFM_04620	3.28989	4.56795	5.70983	4.78478	4.47795	5.20753	3.6572	6.79965	7.51539	7.70255	9.77969	8.76171	2.462	5.06268	3.31001	1.2849	-2.13515	1.20639	2.81714	3.0049	2.9571	4.85144	5.16109	4.47001	5.61149	4.51274	6.95638	2.68651	6.8679	5.41755	6.95024	8.24945	7.95003	6.83097	4.43732	-2.13515	2.16386	0.161708	-0.0526334	0.118109	2.38346	6.04568	11.5912	11.8489	12.7851	14.5021	11.7644	10.3264
HBOIFM_04625	-2.13515	-2.13515	-2.13515	-2.13515	-2.13515	-2.13515	-2.13515	-2.13515	-2.13515	-2.13515	-2.13515	-2.13515	-2.13515	-2.13515	-2.13515	-2.13515	-2.13515	-2.13515	-2.13515	-2.13515	-2.13515	-2.13515	-2.13515	-2.13515	-2.13515	1.4813	0.232621	-2.13515	-0.642432	-0.516409	5.6946	3.50691	3.64289	7.96533	7.86908	7.07626	-2.13515	-2.13515	-2.13515	-2.13515	-2.13515	-2.13515	0.553649	0.933564	2.58748	-2.13515	-2.13515	0.712432
HBOIFM_04630	0.988581	0.94818	-2.13515	-0.13626	1.123	-0.132044	-0.0680677	1.31561	-2.13515	0.814083	2.02603	-2.13515	-2.13515	2.31318	-2.13515	-2.13515	-2.13515	-2.13515	-0.409033	-0.760217	-0.370737	1.03828	-2.13515	-2.13515	4.62477	3.01855	5.88913	0.877005	6.19778	4.90798	6.36793	6.99801	6.40494	-2.13515	4.43732	-2.13515	1.87621	-2.13515	-0.866903	-2.13515	0.910907	0.705714	4.55489	4.83836	5.80973	6.69985	4.94555	1.51955
HBOIFM_04635	1.46945	3.72355	3.93322	-0.13626	0.365484	0.533629	1.06305	-2.13515	-2.13515	5.38396	7.81719	6.42903	-2.13515	3.67052	1.00534	-2.13515	1.53851	-2.13515	0.60518	-0.760217	-0.370737	3.22963	2.60095	3.65629	4.89154	4.22542	6.71553	1.35004	6.62102	5.50096	5.37583	7.74928	7.68049	6.09783	-2.13515	4.5153	1.87621	-0.434224	-2.13515	-2.13515	0.739194	0.0108861	6.05456	5.33855	6.23966	7.65099	5.90344	3.25726
HBOIFM_04640	2.11469	1.42627	2.16567	-2.13515	-0.269801	0.979011	2.28341	4.31987	-2.13515	-2.13515	4.21753	3.00207	3.21903	1.24653	1.00534	-2.13515	-2.13515	-2.13515	-0.409033	-0.760217	-2.13515	2.7955	1.50878	1.11643	4.35723	3.30322	4.98954	0.562987	5.34539	3.75353	6.17641	6.62513	6.18383	-2.13515	4.43732	4.5153	2.16386	0.161708	-2.13515	-2.13515	-0.311163	-2.13515	6.61326	6.64007	8.15081	9.43594	7.19948	5.15729
HBOIFM_04645	-2.13515	0.215569	1.29613	-2.13515	-0.269801	-2.13515	0.610948	0.532838	-2.13515	1.63381	-2.13515	-2.13515	-2.13515	1.59637	-2.13515	-2.13515	-2.13515	-2.13515	-0.880409	-2.13515	-2.13515	-2.13515	-2.13515	-2.13515	2.20778	1.75876	3.57383	-2.13515	2.06011	2.19449	3.42191	4.07281	2.69321	4.5318	-2.13515	-2.13515	-2.13515	-2.13515	-2.13515	-2.13515	-0.805344	-2.13515	5.88586	5.93569	7.06594	8.12214	6.29164	4.12606
HBOIFM_04650	2.35342	2.68959	4.05521	2.33597	2.12865	2.83401	3.03392	4.86879	3.42391	5.28883	5.33582	4.36597	3.56618	4.60707	5.00056	0.506	2.05103	1.20639	0.60518	0.386499	1.64824	2.41054	2.15641	2.49985	6.56716	5.40123	7.53365	2.83655	7.75382	6.67971	7.94759	8.59999	8.63587	8.50507	7.99438	7.07626	5.76966	-0.434224	-0.391369	0.833292	2.06277	1.87223	9.93687	10.2046	11.0424	12.6738	10.0505	8.30805
HBOIFM_04655	-2.13515	-2.13515	0.112622	1.81138	-0.269801	1.31651	1.06305	2.9335	-2.13515	1.63381	2.94657	2.45618	-2.13515	3.24788	1.00534	-2.13515	0.729246	-2.13515	-0.409033	-2.13515	-2.13515	-2.13515	0.281582	-2.13515	3.78799	3.61205	5.18395	0.877005	5.51458	4.74648	4.96602	6.45604	6.40494	-2.13515	6.00207	-2.13515	2.94784	-0.434224	-2.13515	-2.13515	0.314543	0.284145	6.46713	6.33044	7.41067	8.96162	6.31574	4.51909
HBOIFM_04660	0.988581	0.94818	0.112622	2.47545	0.365484	1.31651	2.10901	2.9335	1.58907	3.07782	3.90428	3.96137	1.57037	2.9182	-2.13515	-2.13515	-2.13515	0.437661	-0.880409	-2.13515	-0.851105	0.292596	1.50878	0.359814	3.9527	3.61205	5.71127	1.53806	5.73972	4.64011	5.6946	6.51463	6.18383	4.5318	4.43732	-2.13515	1.51582	-2.13515	-2.13515	-0.469047	1.06385	-0.335762	6.14278	5.9702	7.7271	9.10411	6.63603	4.022
HBOIFM_04665	-2.13515	-2.13515	0.112622	-2.13515	0.795185	-0.132044	1.40464	0.532838	-2.13515	1.63381	-2.13515	1.56495	-2.13515	2.31318	-2.13515	-2.13515	-2.13515	-2.13515	-0.880409	-0.252686	-2.13515	-2.13515	-2.13515	1.11643	3.13759	1.99102	3.74801	-0.439518	3.91599	2.83287	3.42191	4.97205	4.61672	-2.13515	-2.13515	-2.13515	1.03204	-2.13515	-2.13515	-0.469047	0.314543	-2.13515	5.40485	5.48894	6.34216	7.98152	5.87127	3.96701
HBOIFM_04670	1.46945	2.3068	2.97469	3.54903	2.61423	2.18784	2.57922	4.65011	4.96807	3.07782	5.0499	4.94037	2.462	3.14614	2.3727	-2.13515	-2.13515	1.20639	0.60518	-2.13515	0.240796	1.88311	1.86892	1.60565	4.89154	4.1316	5.9076	1.35004	5.8235	4.92318	5.37583	7.05834	5.7718	6.09783	4.43732	-2.13515	1.03204	-2.13515	-0.0526334	-2.13515	-0.805344	0.876359	8.04714	8.11665	9.38394	10.9512	8.1511	6.63618
HBOIFM_04675	0.250043	0.215569	2.16567	1.58289	1.123	1.81755	1.06305	2.18686	3.02865	2.53002	4.88243	4.36597	-2.13515	2.4899	2.3727	-2.13515	-2.13515	-2.13515	0.414715	-0.252686	0.240796	1.88311	1.02544	1.11643	4.0285	3.38685	5.57921	0.877005	5.61987	4.8614	3.42191	6.36343	6.18383	-2.13515	-2.13515	-2.13515	2.78819	-2.13515	-0.866903	-0.469047	1.2018	1.61091	10.5547	10.2631	11.6248	13.0966	11.0211	8.84642
HBOIFM_04680	2.7372	2.84852	3.65308	0.973445	1.80605	2.48192	-0.0680677	1.81659	1.58907	3.6372	3.50354	-2.13515	1.57037	3.43204	1.00534	0.506	-2.13515	0.437661	0.60518	0.386499	1.73466	3.65868	3.64319	3.5533	4.93157	3.30322	6.21998	0.15509	6.53666	5.36287	6.53697	7.63507	7.0542	5.51764	4.43732	-2.13515	-2.13515	-2.13515	-2.13515	-2.13515	0.038921	2.15979	6.56617	5.93569	6.23966	7.555	5.99587	3.65538
HBOIFM_04685	0.250043	0.215569	0.112622	-2.13515	-0.269801	-0.132044	-2.13515	-2.13515	-2.13515	-2.13515	-2.13515	2.45618	-2.13515	-2.13515	1.00534	-2.13515	-2.13515	-2.13515	-0.880409	0.105405	-2.13515	0.292596	-2.13515	0.359814	2.20778	3.01855	4.2889	-2.13515	4.27467	3.01429	3.42191	4.07281	4.93333	-2.13515	-2.13515	-2.13515	-2.13515	-2.13515	-2.13515	-2.13515	-0.805344	0.705714	6.68847	6.1911	7.62914	9.44935	7.04941	4.66441
HBOIFM_04690	-2.13515	-2.13515	1.29613	-0.13626	-2.13515	-0.132044	1.40464	2.48092	-2.13515	-2.13515	2.94657	-2.13515	-2.13515	1.24653	1.00534	0.506	-2.13515	1.20639	-2.13515	-0.252686	-0.370737	0.292596	0.281582	1.11643	3.13759	2.19083	3.66355	2.32936	3.32692	3.17539	8.94626	6.57094	8.37316	9.59158	9.65558	9.65717	3.22219	-0.434224	-0.866903	0.521909	-2.13515	2.82556	10.3039	10.1697	10.9379	12.695	10.348	8.55405
HBOIFM_04695	-2.13515	2.06883	2.36796	0.528518	2.12865	1.58893	-0.0680677	1.31561	1.58907	2.15079	3.50354	3.39697	0.757549	1.87706	1.00534	-2.13515	1.53851	0.437661	-2.13515	-2.13515	-0.370737	0.292596	1.50878	-2.13515	4.80798	3.61205	5.64675	1.53806	5.75403	4.96784	5.6946	6.97733	6.29862	-2.13515	5.4222	-2.13515	2.60861	-2.13515	-2.13515	-2.13515	0.314543	1.02843	5.47451	5.28472	6.00984	7.22149	5.80469	2.56403
HBOIFM_04700	0.250043	0.94818	1.64805	0.973445	2.26627	1.58893	1.40464	-2.13515	4.39347	3.28933	5.19993	5.05421	-2.13515	1.87706	-2.13515	-2.13515	-2.13515	1.20639	0.921841	-2.13515	-0.370737	-2.13515	-2.13515	0.359814	3.78799	2.79178	4.76479	2.83655	5.12095	3.32027	6.17641	6.08275	6.05912	6.09783	6.41455	6.08111	1.51582	-2.13515	-2.13515	-2.13515	-0.805344	0.876359	5.93611	4.5947	6.48342	8.21929	5.73488	3.25726
HBOIFM_04705	0.250043	-2.13515	0.112622	-0.13626	-2.13515	-0.132044	2.10901	1.31561	3.42391	4.8295	7.15011	6.51107	-2.13515	0.780693	-2.13515	-2.13515	-2.13515	-2.13515	-0.409033	-2.13515	-0.851105	1.03828	0.281582	0.359814	5.08144	3.01855	5.27214	1.85291	5.41906	4.6216	7.27111	6.99801	6.98732	6.83097	6.41455	7.07626	1.03204	-2.13515	-2.13515	-2.13515	0.038921	2.0232	10.7734	10.548	11.6882	12.9545	10.9507	9.03364
HBOIFM_04710	-2.13515	-2.13515	-2.13515	-2.13515	-2.13515	-2.13515	-2.13515	-2.13515	-2.13515	-2.13515	-2.13515	-2.13515	-2.13515	-2.13515	-2.13515	-2.13515	-2.13515	-2.13515	-2.13515	-2.13515	-2.13515	-2.13515	-2.13515	-2.13515	-2.13515	-2.13515	-2.13515	-2.13515	-2.13515	-2.13515	-2.13515	-2.13515	-2.13515	-2.13515	-2.13515	-2.13515	-2.13515	-2.13515	-2.13515	-2.13515	-0.805344	-2.13515	4.01518	5.44053	6.07082	7.45216	5.17374	3.78821
HBOIFM_04715	-2.13515	2.3068	2.16567	1.31067	-2.13515	1.58893	2.82444	3.11566	5.08195	4.76026	7.99194	6.20086	0.757549	3.14614	1.00534	2.44688	1.53851	2.60194	-0.072854	-0.760217	-2.13515	1.03828	1.02544	-2.13515	4.29721	3.46589	4.49843	3.5077	4.77312	3.75353	11.8719	8.72932	10.1678	12.5202	12.3553	12.3753	2.40337	-0.434224	-2.13515	-2.13515	0.543225	0.511087	9.52154	9.16844	10.4961	11.6681	9.45138	7.50363
HBOIFM_04720	0.250043	-2.13515	1.93012	-0.13626	-0.269801	1.81755	1.91043	2.18686	4.55996	4.68752	7.07441	5.51823	-2.13515	3.03667	1.00534	0.506	-2.13515	-2.13515	-0.880409	-2.13515	-2.13515	1.03828	0.281582	0.359814	3.60201	3.11982	5.48394	0.15509	5.68104	3.91432	6.36793	6.04349	6.68368	6.51048	6.00207	-2.13515	3.34198	-2.13515	-2.13515	-2.13515	-2.13515	-0.335762	9.17965	9.1116	10.1736	11.4114	9.06716	7.36165
HBOIFM_04725	-2.13515	0.94818	2.36796	1.58289	1.123	-2.13515	1.40464	3.27734	6.4986	5.07737	7.22203	5.6688	0.757549	2.9182	1.00534	-2.13515	-2.13515	1.20639	-2.13515	-2.13515	0.240796	0.292596	0.281582	0.359814	2.99364	3.54082	5.30038	0.562987	4.89431	3.6106	7.36395	6.65149	6.29862	7.96533	7.73186	7.07626	0.28724	-2.13515	-2.13515	-2.13515	-0.311163	1.61091	7.83182	7.69983	9.04717	10.2865	8.11721	6.25524
HBOIFM_04730	0.988581	0.94818	0.826795	-2.13515	-2.13515	-2.13515	-2.13515	-2.13515	3.73378	3.784	4.88243	-2.13515	0.757549	2.4899	1.00534	0.506	-2.13515	1.20639	-0.880409	-2.13515	-0.0290414	0.292596	0.281582	-2.13515	2.83368	1.4813	4.10899	1.13325	4.38909	3.01429	10.2309	6.93505	7.68049	10.3864	9.89938	10.3449	-2.13515	-0.434224	-2.13515	-2.13515	0.314543	0.0108861	4.27152	3.43607	4.95673	5.87466	4.13857	1.17291
HBOIFM_04735	2.89649	2.99165	3.79994	2.92791	3.32997	2.93453	4.22496	6.86468	10.337	8.19103	9.07075	9.2479	3.00805	5.7404	4.68371	2.44688	-2.13515	1.7011	-0.409033	0.619193	-0.0290414	2.7955	3.21433	3.04688	4.80798	3.30322	5.97922	3.03583	5.78918	4.16507	5.95553	6.67736	7.45156	7.31475	4.43732	6.08111	1.03204	-2.13515	1.0832	-2.13515	0.038921	3.47461	11.4902	11.4946	12.3604	13.6368	11.5626	9.75328
HBOIFM_04740	1.46945	1.42627	3.72838	-0.13626	0.795185	0.979011	-2.13515	-2.13515	3.02865	-2.13515	2.02603	1.56495	0.757549	3.74198	2.75689	-2.13515	-2.13515	-2.13515	-0.880409	-0.760217	-0.370737	1.52248	2.78046	3.19112	2.65371	3.30322	3.8278	-0.439518	5.04153	3.68383	-2.13515	6.51463	5.60337	4.5318	4.43732	-2.13515	1.51582	-2.13515	-2.13515	-2.13515	0.543225	-0.335762	8.24945	8.17698	9.65181	11.1532	8.48989	6.93726
HBOIFM_04745	-2.13515	-2.13515	-2.13515	-2.13515	-0.269801	-2.13515	0.610948	1.81659	-2.13515	-2.13515	2.02603	3.39697	1.57037	1.24653	-2.13515	-2.13515	-2.13515	-2.13515	-0.409033	-2.13515	-2.13515	-2.13515	-2.13515	-2.13515	4.57509	2.52247	5.12202	0.15509	5.65078	4.23982	6.17641	6.12097	4.93333	6.09783	6.00207	4.5153	1.51582	-2.13515	-2.13515	-2.13515	0.739194	0.705714	8.98157	8.83561	10.2315	11.5733	9.06716	7.35096
HBOIFM_04750	0.988581	0.94818	2.36796	1.58289	0.795185	2.34239	3.30016	4.81715	4.39347	4.8295	7.18652	6.47063	2.76076	4.85279	1.00534	1.2849	-2.13515	0.437661	-0.072854	0.619193	1.23808	2.41054	2.78046	2.49985	5.92083	5.20792	6.59532	2.519	7.36623	6.27423	7.36395	8.35744	7.45156	6.09783	-2.13515	4.5153	1.51582	0.884812	-0.0526334	-2.13515	1.32748	2.09312	9.46919	9.72298	10.5072	12.1449	9.57138	8.05809
HBOIFM_04755	-2.13515	1.42627	2.84527	1.31067	2.61423	2.93453	4.42392	6.0488	6.457	5.38396	7.11276	6.15055	2.08441	4.75256	2.75689	0.506	1.53851	-2.13515	-2.13515	-0.760217	-0.0290414	1.52248	2.78046	2.25889	4.85037	2.90962	5.83225	2.22424	6.17669	4.79686	7.27111	7.1536	7.80222	7.50688	6.41455	6.49373	3.90559	-0.434224	0.797669	0.521909	1.91131	1.29072	10.5982	10.8002	11.6462	13.4393	10.6818	9.15082
HBOIFM_04760	8.79074	9.18511	9.00728	4.61446	5.65047	4.49548	2.57922	2.18686	4.55996	3.6372	3.50354	3.70662	5.90582	7.50344	7.27699	4.04204	2.726	2.80932	3.77092	5.40456	3.21834	8.97208	9.45071	9.27315	5.48269	4.65442	6.92045	2.83655	7.27989	6.08448	5.37583	6.91343	6.98732	5.51764	4.43732	4.5153	4.76024	-2.13515	-2.13515	0.521909	1.54971	0.0108861	6.03163	6.78281	6.61208	8.05355	6.49535	3.58407
HBOIFM_04765	4.31404	4.26418	4.9118	2.92791	2.12865	2.01462	6.57	7.85548	10.5072	8.59062	10.5918	10.8261	4.0798	5.85762	4.76969	2.44688	2.05103	1.7011	0.60518	0.818243	-0.851105	3.83323	4.79447	5.10096	6.10714	4.81393	6.76702	1.98766	6.98472	6.02232	6.17641	7.87761	7.59323	5.51764	6.73494	4.5153	2.16386	-0.434224	-2.13515	-2.13515	1.32748	1.16565	9.03153	9.09606	9.87765	11.4352	9.16329	7.39848
HBOIFM_04770	3.03989	2.06883	3.99551	4.4213	4.2975	4.91971	4.53133	6.02624	8.75589	7.21284	9.13737	9.24191	-2.13515	4.68165	4.27708	-2.13515	-2.13515	1.7011	0.414715	0.386499	0.657879	1.03828	2.3958	1.96919	3.698	3.86626	4.17149	3.15484	4.31382	2.83287	4.96602	5.73393	5.60337	6.09783	-2.13515	4.5153	0.28724	-2.13515	1.61542	-2.13515	0.910907	2.78397	10.7621	10.6737	12.1083	13.2981	10.999	9.17679
HBOIFM_04775	3.17031	1.78335	3.09343	5.03038	5.16271	4.5909	5.53448	8.05257	9.85461	8.6055	10.706	10.4663	2.76076	5.93588	4.76969	0.506	2.05103	2.80932	1.05679	1.14733	0.657879	1.52248	3.81767	2.88658	4.10052	4.51274	5.4591	4.89241	4.81466	4.31089	5.6946	6.29821	6.29862	4.5318	-2.13515	-2.13515	-2.13515	-0.434224	-2.13515	-2.13515	1.06385	2.94358	11.7951	11.6484	12.8205	14.2112	11.8638	10.1277
HBOIFM_04780	3.28989	3.54947	4.27202	5.31625	5.49153	5.08178	7.20497	9.37077	12.485	10.4752	12.5684	12.5071	3.00805	6.86802	6.54771	1.2849	2.726	2.99056	1.58717	0.619193	0.977756	4.1294	3.64319	4.0833	4.29721	4.58532	5.09002	4.80418	4.56167	3.22532	4.39143	5.82936	6.18383	-2.13515	6.41455	6.49373	2.60861	-2.13515	0.947688	-0.469047	2.1329	4.18281	12.4442	12.3562	13.4726	14.8669	12.5374	10.794
HBOIFM_04785	3.50286	4.14681	4.41561	5.55473	5.59941	5.51379	7.13858	9.69608	13.2306	10.7408	12.7939	13.0624	4.0798	6.73426	6.06022	2.69045	4.33576	3.85922	1.05679	1.41401	0.657879	4.19483	3.9733	4.00742	5.34125	4.90181	6.06402	4.85776	5.41005	4.67645	6.68827	7.19001	5.9226	6.09783	8.86768	7.49008	2.60861	1.71285	1.61542	1.30311	1.82912	3.97693	11.6698	11.4225	12.6029	13.777	11.5607	9.81003
HBOIFM_04790	3.17031	2.51089	2.70307	1.58289	3.5067	2.83401	1.06305	3.4227	3.98869	4.25593	8.01237	6.89405	0.757549	-2.13515	3.05983	0.506	0.729246	1.7011	2.38178	1.92029	2.16587	2.61586	4.41465	3.32222	2.20778	3.11982	4.10899	3.31674	3.2881	2.09034	3.42191	5.2034	5.1928	-2.13515	4.43732	-2.13515	1.03204	0.161708	-2.13515	1.8034	-0.311163	4.79816	14.9689	14.6772	16.1833	17.6112	15.1956	13.3039
HBOIFM_04795	3.4003	2.84852	4.32149	3.54903	4.0153	4.07908	3.37899	3.55474	5.69667	5.18697	8.3051	7.3603	0.757549	3.9373	2.3727	1.2849	-2.13515	1.7011	1.39809	0.619193	2.22663	3.22963	4.41465	4.0833	6.20837	5.27528	7.13163	2.11083	7.40073	6.02232	6.53697	8.08517	8.11575	6.83097	-2.13515	4.5153	3.90559	-0.434224	0.797669	-2.13515	1.44293	2.90531	10.994	11.1078	12.2666	13.727	11.1415	9.43408
HBOIFM_04800	2.35342	2.06883	3.20313	2.60258	2.71373	3.1998	2.57922	3.55474	4.7092	5.13321	7.64472	7.03937	-2.13515	2.4899	1.8467	-2.13515	-2.13515	0.437661	1.05679	1.63847	1.11392	3.46006	3.44465	2.88658	3.8727	3.54082	4.59279	2.11083	5.32637	4.23982	5.95553	6.54306	5.1928	5.51764	-2.13515	-2.13515	0.28724	-2.13515	-2.13515	0.118109	-0.805344	3.24878	10.9776	10.7918	12.1627	13.4618	11.0092	9.22299
HBOIFM_04805	2.7372	3.24121	4.54618	4.86294	4.87139	5.14602	5.33151	8.2358	10.5198	9.18331	11.712	10.5656	1.57037	4.35697	3.70872	-2.13515	1.53851	1.7011	2.52675	1.28693	2.84548	3.09894	4.17916	3.19112	4.76431	5.89084	6.06402	5.09936	5.66599	4.69428	6.82519	6.33119	7.11812	6.51048	-2.13515	-2.13515	2.40337	-2.13515	-2.13515	0.521909	1.2018	5.93139	12.8221	12.7554	14.045	15.4426	12.9139	11.1457
HBOIFM_04810	4.61804	4.56795	5.57358	6.11921	6.15356	6.16804	6.70612	10.3351	13.2394	11.7185	14.3773	13.2922	3.56618	5.72285	4.85082	2.8987	3.18361	3.76286	3.79017	2.8793	3.60843	4.48371	4.9894	5.02604	6.39173	6.61763	7.37675	5.90702	6.86131	6.13757	6.82519	7.53954	6.98732	4.5318	7.5802	7.6596	3.22219	1.14138	-0.866903	1.08769	2.54632	7.09481	14.9172	15.0459	16.1558	17.7206	15.0851	13.5547
HBOIFM_04815	3.50286	4.42405	5.03553	4.67349	4.9138	5.0373	6.04998	10.0096	12.5087	10.9612	13.7005	12.5677	5.77851	4.75256	4.68371	5.37531	5.12923	3.76286	1.58717	2.41934	2.68176	3.34945	3.33409	4.47001	4.85037	4.68776	5.53236	4.20347	4.8417	3.85214	5.6946	5.52177	6.29862	-2.13515	6.00207	7.07626	2.40337	-2.13515	0.629529	1.08769	2.3248	7.149	14.8256	15.0904	16.099	17.7577	15.0604	13.6353
HBOIFM_04820	-2.13515	-2.13515	-2.13515	-2.13515	-2.13515	-2.13515	0.610948	-2.13515	4.7092	3.91723	5.68027	5.15972	-2.13515	0.0737727	-2.13515	-2.13515	-2.13515	-2.13515	-2.13515	-2.13515	-2.13515	-2.13515	0.281582	1.11643	3.78799	3.11982	5.09002	0.562987	5.29736	4.4005	4.39143	6.1582	5.9226	4.5318	-2.13515	-2.13515	1.51582	-2.13515	-2.13515	-2.13515	-0.311163	0.0108861	4.67811	4.98058	5.87957	7.15756	5.06415	3.06108
HBOIFM_04825	0.250043	1.42627	2.54525	2.33597	1.97641	2.72594	1.91043	1.31561	3.73378	0.814083	2.94657	4.17781	-2.13515	3.03667	-2.13515	-2.13515	-2.13515	-2.13515	0.414715	-0.252686	0.826963	2.17092	2.60095	2.25889	4.85037	4.22542	5.64675	1.13325	6.14448	5.25889	6.68827	6.97733	6.91719	4.5318	6.00207	6.08111	2.60861	-2.13515	-2.13515	-2.13515	0.543225	1.02843	5.6948	3.22354	5.08051	7.65099	5.37071	3.34617
HBOIFM_04830	0.250043	1.42627	0.826795	0.528518	0.795185	0.533629	1.06305	0.532838	-2.13515	2.15079	2.02603	1.56495	-2.13515	1.24653	1.00534	-2.13515	-2.13515	-2.13515	-0.072854	-0.252686	1.23808	-2.13515	2.60095	-2.13515	4.35723	3.01855	4.95443	-2.13515	5.32637	4.21533	4.96602	6.65149	5.9226	6.09783	4.43732	-2.13515	1.87621	-2.13515	-2.13515	-2.13515	0.543225	0.705714	5.88586	6.0039	6.87399	7.94412	6.47408	4.39959
HBOIFM_04835	0.988581	0.94818	1.29613	1.58289	-2.13515	-2.13515	1.06305	-2.13515	-2.13515	1.63381	2.94657	3.00207	-2.13515	1.87706	-2.13515	-2.13515	-2.13515	-2.13515	-0.409033	-2.13515	-0.851105	0.292596	0.281582	1.11643	4.0285	3.38685	5.30038	0.15509	5.718	4.19042	4.39143	6.91343	7.0542	-2.13515	5.4222	-2.13515	0.28724	-2.13515	0.21515	-2.13515	-0.805344	-0.335762	5.17311	4.76162	4.95673	6.60716	5.22556	3.34617
HBOIFM_04840	2.11469	1.78335	1.93012	0.528518	0.365484	-0.132044	1.40464	2.48092	1.58907	3.47373	5.77896	4.81677	2.08441	2.11163	1.00534	-2.13515	-2.13515	1.20639	0.193151	0.992401	-2.13515	1.52248	3.08371	3.04688	4.62477	3.80678	5.71127	2.22424	5.91547	4.8614	6.36793	7.34337	7.29445	-2.13515	4.43732	-2.13515	2.16386	-2.13515	-2.13515	-0.469047	-2.13515	-0.335762	6.55013	6.24846	7.31309	8.62592	6.8819	4.17541
HBOIFM_04845	4.42265	4.14681	5.12182	1.81138	0.795185	3.02849	1.67982	1.81659	1.58907	3.6372	4.47473	3.70662	2.462	5.90508	3.05983	-2.13515	-2.13515	-2.13515	-0.880409	0.105405	0.240796	4.72427	5.37158	4.41234	4.89154	4.1316	6.20512	2.22424	5.93443	5.06697	6.68827	6.99801	6.98732	7.50688	5.4222	5.50097	2.60861	-2.13515	-2.13515	-2.13515	0.038921	1.79031	8.68001	8.60799	9.80772	11.1816	8.60196	6.93726
HBOIFM_04850	4.90688	4.6988	5.40026	2.33597	3.89341	3.02849	3.03392	3.67569	3.02865	2.82982	5.87132	5.05421	4.68778	6.148	4.15459	1.2849	0.729246	-2.13515	0.921841	1.73871	1.81616	5.14421	5.02541	5.4835	4.29721	3.46589	5.57921	0.877005	5.51458	4.23982	7.06531	7.0972	6.98732	6.51048	5.4222	6.08111	1.51582	-2.13515	-2.13515	-0.469047	1.98904	2.22349	9.38577	9.50787	10.4737	12.1325	9.27202	7.66778
HBOIFM_04855	3.50286	3.24121	4.6271	0.528518	2.50733	2.83401	3.9941	4.52693	6.17849	4.89558	6.86572	5.80514	-2.13515	3.67052	1.00534	-2.13515	0.729246	0.437661	2.16249	1.83238	0.465207	2.7955	3.64319	3.5533	4.47027	3.74475	6.08039	1.98766	5.65078	4.82949	6.68827	6.65149	5.7718	7.31475	6.99695	6.49373	1.51582	-0.434224	-2.13515	-2.13515	-0.311163	2.45334	11.1788	11.269	12.1749	13.7697	11.339	9.65017
HBOIFM_04860	3.28989	4.89352	5.511	3.34618	3.9758	3.42375	-2.13515	1.81659	2.48208	-2.13515	-2.13515	1.56495	-2.13515	3.03667	-2.13515	-2.13515	1.53851	-2.13515	2.73997	2.58953	2.10242	4.67926	4.51938	4.63036	4.16911	4.58532	6.29206	2.22424	6.42487	5.05322	4.96602	7.17192	6.59662	6.83097	6.41455	-2.13515	2.40337	0.161708	-2.13515	-2.13515	2.26364	1.79031	6.05456	6.35677	7.00475	8.96162	6.40834	3.96701
HBOIFM_04865	0.250043	0.215569	-2.13515	-2.13515	-2.13515	0.533629	3.45374	-2.13515	-2.13515	-2.13515	2.94657	-2.13515	0.757549	2.4899	-2.13515	0.506	1.53851	-2.13515	-0.409033	-0.760217	0.240796	-2.13515	-2.13515	1.11643	5.45549	3.74475	6.45164	0.562987	6.33732	5.25889	6.53697	7.29404	6.29862	-2.13515	6.00207	5.50097	2.78819	-2.13515	-2.13515	-2.13515	0.739194	-0.335762	6.96745	6.82113	7.38689	8.69511	6.72872	4.85817
HBOIFM_04870	-2.13515	0.215569	-2.13515	-2.13515	-2.13515	-0.132044	2.57922	-2.13515	-2.13515	2.15079	2.94657	1.56495	2.462	1.59637	1.8467	-2.13515	-2.13515	-2.13515	-2.13515	-2.13515	-2.13515	-2.13515	0.281582	-2.13515	3.9527	3.46589	5.48394	0.562987	5.41906	4.42206	4.39143	6.65149	6.29862	-2.13515	-2.13515	4.5153	1.87621	-2.13515	-2.13515	-2.13515	-0.805344	-2.13515	7.44619	7.63677	8.29834	10.034	7.61341	5.76865
HBOIFM_04875	0.250043	-2.13515	-2.13515	-2.13515	-2.13515	-2.13515	0.610948	2.9335	2.48208	3.07782	-2.13515	3.96137	-2.13515	1.24653	-2.13515	-2.13515	-2.13515	-2.13515	-2.13515	-2.13515	-2.13515	-2.13515	-2.13515	-2.13515	2.65371	2.79178	5.18395	0.15509	4.91992	3.7191	5.6946	5.8748	6.50396	5.51764	5.4222	-2.13515	1.51582	-2.13515	-2.13515	-2.13515	-2.13515	0.284145	7.06099	6.13136	7.92172	9.35274	6.79882	4.51909
HBOIFM_04880	0.988581	2.06883	0.826795	-2.13515	0.795185	-2.13515	1.40464	2.48092	2.48208	4.53003	7.97122	6.15055	-2.13515	2.9182	1.8467	-2.13515	-2.13515	-2.13515	0.414715	0.105405	-2.13515	0.292596	-2.13515	-2.13515	5.839	4.08229	6.57235	2.32936	6.36555	5.38499	5.95553	7.34337	7.45156	5.51764	-2.13515	-2.13515	3.09154	-2.13515	-2.13515	-2.13515	0.739194	1.61091	8.60045	8.59699	9.77144	11.4946	8.8199	6.95855
HBOIFM_04885	1.82815	2.84852	3.30506	2.00835	1.38881	1.58893	2.57922	1.31561	3.42391	4.44432	5.95813	5.05421	2.76076	3.74198	-2.13515	1.2849	-2.13515	1.20639	0.772497	-2.13515	-0.851105	2.17092	1.86892	-2.13515	4.85037	4.27014	6.71553	2.11083	6.90042	5.78506	7.06531	7.26019	7.29445	7.50688	5.4222	6.08111	3.09154	-2.13515	-2.13515	-2.13515	0.543225	1.40565	7.6253	7.55955	8.54392	10.1779	7.8381	5.83156
HBOIFM_04890	6.33164	6.29475	6.29682	4.02768	4.68804	4.12231	-2.13515	1.31561	3.73378	1.63381	4.21753	3.70662	4.18398	6.108	6.28121	4.42495	5.02375	5.246	2.65843	4.20999	2.03603	7.0082	7.27993	7.60709	-2.13515	1.1363	3.01556	-0.439518	3.40155	1.0139	-2.13515	4.5914	2.69321	-2.13515	-2.13515	-2.13515	0.28724	-2.13515	-2.13515	-2.13515	-0.311163	-0.824266	5.93611	6.03684	6.97316	8.25027	6.08273	4.48034
HBOIFM_04895	1.82815	2.68959	2.16567	1.31067	2.12865	1.58893	-0.0680677	-2.13515	-2.13515	0.814083	2.02603	1.56495	2.08441	2.11163	1.8467	1.2849	-2.13515	1.20639	-0.880409	0.105405	-0.370737	3.09894	3.33409	1.96919	4.71928	4.08229	6.31991	1.98766	5.88329	5.18515	3.42191	6.84658	6.40494	5.51764	4.43732	-2.13515	2.94784	-2.13515	-2.13515	-2.13515	0.038921	-0.824266	5.4401	5.44053	5.1945	5.87466	5.17374	2.03115
HBOIFM_04900	1.46945	1.42627	0.826795	-2.13515	0.365484	-2.13515	2.43891	1.81659	1.58907	3.47373	4.21753	2.45618	2.462	2.64726	-2.13515	-2.13515	-2.13515	1.20639	-0.072854	-2.13515	-2.13515	1.88311	1.50878	1.60565	5.24922	4.17927	6.52527	-0.439518	6.5074	5.17249	3.42191	6.26446	6.40494	-2.13515	-2.13515	-2.13515	0.28724	-2.13515	-2.13515	-2.13515	-0.805344	1.16565	5.54095	5.28472	5.94618	7.34143	5.54399	2.03115
[truncated: 18,984 more rows]

## Sheet: Table S4
Table S4: Metadata from RNA-seq analysis
Sample Name	Media	Community	Replicate	Timepoint
CSC_NoCur_0_R1_B4	B4	CSC-A lacking C. flaccumfaciens	A	0
CSC_NoCur_0_R2_B4	B4	CSC-A lacking C. flaccumfaciens	B	0
[truncated: 46 more rows]

## Sheet: Table S5
Table S5. All metabolite data detected in wells.
[truncated: 288 more rows]

[truncated: 2 more sheets: Table S6, Table S7]
